# Supplementary material for: Crystal structure, Hirshfeld surface analysis and DFT studies of 2-(2,3-di­hydro-1H-perimidin-2-yl)phenol
Source: Acta Crystallogr E Crystallogr Commun. 2020 May 5;76(Pt 6):798–802. doi: 10.1107/S2056989020005939 (PMC7273993; doi:10.1107/S2056989020005939)
Supplement: Supplementary file 1 [file e-76-00798-sup1.cif]

##############################################################################
#                                                                            #
# This CIF contains the data in a paper accepted for publication in          #
# Acta Crystallographica Section E. It conforms to the requirements of       #
# Notes for Authors for Acta Crystallographica Section E, and has been       #
# peer reviewed under the auspices of the IUCr Commission on Journals.       #
#                                                                            #
# Full details of the Crystallographic Information File format               #
# are given in the paper "The Crystallographic Information File (CIF):       #
# a New Standard Archive File for Crystallography" by S. R. Hall, F. H.      #
# Allen and I. D. Brown [Acta Cryst. (1991), A47, 655-685].                  #
#                                                                            #
# The current version of the core CIF dictionary is obtainable from          #
# ftp://ftp.iucr.org/pub/cif_core.dic.                                       #
#                                                                            #
# Software is freely available for graphical display of the structure(s)     #
# in this CIF. For information consult the CIF software page                 #
# http://www.iucr.org/resources/cif/software.                                #
#                                                                            #
# This file may be used for bona fide research purposes within the           #
# scientific community so long as proper attribution is given to the journal # 
# article from which it was obtained.                                        #
#                                                                            #
##############################################################################
data_I
_audit_creation_method     'SHELXL-2018/3'
_chemical_name_systematic
;
2-(2,3-Dihydro-1<i>H</i>-perimidin-2-yl)phenol
;
_chemical_name_common     ?
_chemical_formula_moiety     'C17 H14 N2 O'
_chemical_formula_sum     'C17 H14 N2 O'
_chemical_formula_weight     262.30
_chemical_melting_point     ?
_space_group_crystal_system     monoclinic
_space_group_name_H-M_alt     'P 21/c'
_space_group_name_Hall     '-P 2ybc'
loop_
    _space_group_symop_operation_xyz
    'x, y, z'
    '-x, y+1/2, -z+1/2'
    '-x, -y, -z'
    'x, -y-1/2, z-1/2'
_cell_length_a     9.0710(4)
_cell_length_b     12.0526(7)
_cell_length_c     24.6120(11)
_cell_angle_alpha     90
_cell_angle_beta     95.999(4)
_cell_angle_gamma     90
_cell_volume     2676.1(2)
_cell_formula_units_Z     8
_cell_measurement_reflns_used     8291
_cell_measurement_theta_min     2.8040
_cell_measurement_theta_max     28.9770
_cell_measurement_temperature     293(2)
_exptl_crystal_description     'plate'
_exptl_crystal_colour     colourless
_exptl_crystal_size_max     0.60
_exptl_crystal_size_mid     0.35
_exptl_crystal_size_min     0.05
_exptl_crystal_density_diffrn     1.302
_exptl_crystal_density_meas     ?
_exptl_crystal_density_method     ?
_exptl_crystal_F_000     1104
_exptl_absorpt_coefficient_mu     0.082
_exptl_absorpt_correction_type     multi-scan
_exptl_absorpt_process_details
;
(CrysAlisPro; Rigaku OD, 2018)
;
_exptl_absorpt_correction_T_min     0.21180
_exptl_absorpt_correction_T_max     1.00000
_diffrn_ambient_temperature     293(2)
_diffrn_source     'micro-focus sealed X-ray tube'
_diffrn_radiation_type     MoK\a
_diffrn_radiation_wavelength     0.71073
_diffrn_radiation_monochromator
    'Rigaku Integrated Confocal MaxFlux double bounce multi-layer mirror optics'
_diffrn_measurement_device_type     'Rigaku XtaLAB PRO'
_diffrn_measurement_device     'kappa gonio four-circle diffractometer'
_diffrn_measurement_method     '\w scans'
_diffrn_detector     'Dectris PILATUS3 R 200K-A area detector'
_diffrn_detector_area_resol_mean     5.811
_diffrn_reflns_number     29344
_diffrn_reflns_av_R_equivalents     0.0419
_diffrn_reflns_av_unetI/netI     0.0355
_diffrn_reflns_theta_min     2.661
_diffrn_reflns_theta_max     29.368
_diffrn_reflns_theta_full     25.242
_diffrn_measured_fraction_theta_max     0.869
_diffrn_measured_fraction_theta_full     0.998
_diffrn_reflns_limit_h_min     -12
_diffrn_reflns_limit_h_max     11
_diffrn_reflns_limit_k_min     -15
_diffrn_reflns_limit_k_max     16
_diffrn_reflns_limit_l_min     -33
_diffrn_reflns_limit_l_max     32
_diffrn_radiation_probe     x-ray
_refine_special_details     ?
_reflns_number_total     6395
_reflns_number_gt     4554
_reflns_threshold_expression     'I > 2\s(I)'
_refine_ls_structure_factor_coef     Fsqd
_refine_ls_matrix_type     full
_refine_ls_R_factor_all     0.0718
_refine_ls_R_factor_gt     0.0462
_refine_ls_wR_factor_gt     0.1099
_refine_ls_wR_factor_ref     0.1203
_refine_ls_goodness_of_fit_ref     1.033
_refine_ls_restrained_S_all     1.033
_refine_ls_number_reflns     6395
_refine_ls_number_parameters     379
_refine_ls_number_restraints     0
_refine_ls_hydrogen_treatment     mixed
_refine_ls_weighting_scheme     calc
_refine_ls_weighting_details
              'w=1/[\s^2^(Fo^2^)+(0.0558P)^2^+0.3900P] where P=(Fo^2^+2Fc^2^)/3'
_atom_sites_solution_hydrogens     mixed
_atom_sites_solution_primary     other
_atom_sites_solution_secondary     difmap
_refine_ls_shift/su_max     0.001
_refine_ls_shift/su_mean     0.000
_refine_diff_density_max     0.189
_refine_diff_density_min     -0.208
_refine_ls_extinction_method     none
_refine_ls_extinction_coef     .
loop_
    _atom_type_symbol
    _atom_type_description
    _atom_type_scat_dispersion_real
    _atom_type_scat_dispersion_imag
    _atom_type_scat_source
    'C' 'C' 0.0033 0.0016
                         'International Tables Vol C Tables 4.2.6.8 and 6.1.1.4'
    'H' 'H' 0.0000 0.0000
                         'International Tables Vol C Tables 4.2.6.8 and 6.1.1.4'
    'N' 'N' 0.0061 0.0033
                         'International Tables Vol C Tables 4.2.6.8 and 6.1.1.4'
    'O' 'O' 0.0106 0.0060
                         'International Tables Vol C Tables 4.2.6.8 and 6.1.1.4'
_computing_data_collection
;
CrysAlisPro (Rigaku OD, 2018)
;
_computing_cell_refinement
;
CrysAlisPro (Rigaku OD, 2018)
;
_computing_data_reduction
;
CrysAlisPro 1.171.39.46 (Rigaku OD, 2018)
;
_computing_structure_solution
;
<i>SHELXT2014/5</i> (Sheldrick, 2015a)
;
_computing_structure_refinement
;
<i>SHELXL2018/3</i> (Sheldrick, 2015b)
;
_computing_molecular_graphics
;ORTEP-3 for Windows (Farrugia, 2012)
;
_computing_publication_material     ?
loop_
    _atom_site_type_symbol
    _atom_site_label
    _atom_site_fract_x
    _atom_site_fract_y
    _atom_site_fract_z
    _atom_site_U_iso_or_equiv
    _atom_site_adp_type
    _atom_site_calc_flag
    _atom_site_occupancy
    _atom_site_disorder_assembly
    _atom_site_disorder_group
    C C1A 0.56889(14) 0.53907(11) 0.62210(5) 0.0396(3) Uani d 1 . .
    H H1A 0.638920 0.526271 0.595013 0.047 Uiso calc 1 . .
    N N1A 0.41985(13) 0.50532(11) 0.60023(5) 0.0437(3) Uani d 1 . .
    H H1N1 0.4106(19) 0.4334(16) 0.5970(7) 0.066 Uiso d 1 . .
    O O1A 0.43505(13) 0.56864(10) 0.72308(4) 0.0584(3) Uani d 1 . .
    H H1OA 0.438(2) 0.6117(18) 0.6953(9) 0.088 Uiso d 1 . .
    C C2A 0.61653(14) 0.47595(12) 0.67387(5) 0.0405(3) Uani d 1 . .
    N N2A 0.56102(14) 0.65756(10) 0.63467(4) 0.0435(3) Uani d 1 . .
    H H1NA 0.646(2) 0.6821(15) 0.6495(7) 0.065 Uiso d 1 . .
    O O1B 0.04282(12) 0.30406(13) 0.63319(5) 0.0708(4) Uani d 1 . .
    H H1OB 0.043(3) 0.318(2) 0.6666(10) 0.106 Uiso d 1 . .
    N N1B 0.20034(13) 0.37845(10) 0.73446(4) 0.0411(3) Uani d 1 . .
    H H1NB 0.2567(17) 0.4294(14) 0.7230(6) 0.049 Uiso d 1 . .
    C C1B 0.25725(13) 0.26647(11) 0.72676(5) 0.0375(3) Uani d 1 . .
    H H1B 0.347428 0.254276 0.751615 0.045 Uiso calc 1 . .
    C C3A 0.54903(15) 0.49467(12) 0.72131(5) 0.0443(3) Uani d 1 . .
    C C2B 0.28946(14) 0.24906(11) 0.66876(5) 0.0369(3) Uani d 1 . .
    N N2B 0.14081(13) 0.19020(11) 0.74018(5) 0.0419(3) Uani d 1 . .
    H H2NB 0.1541(17) 0.1222(14) 0.7310(6) 0.050 Uiso d 1 . .
    C C4A 0.59490(18) 0.43710(15) 0.76890(6) 0.0582(4) Uani d 1 . .
    H H4A 0.550760 0.450973 0.800663 0.070 Uiso calc 1 . .
    C C3B 0.17999(14) 0.26533(12) 0.62532(5) 0.0433(3) Uani d 1 . .
    C C5A 0.70642(19) 0.35908(16) 0.76890(7) 0.0661(5) Uani d 1 . .
    H H5A 0.736838 0.320194 0.800742 0.079 Uiso calc 1 . .
    C C4B 0.20960(17) 0.24421(13) 0.57226(6) 0.0503(4) Uani d 1 . .
    H H4B 0.135102 0.252304 0.543578 0.060 Uiso calc 1 . .
    C C6A 0.77248(17) 0.33852(16) 0.72245(8) 0.0645(5) Uani d 1 . .
    H H6A 0.846957 0.285454 0.722639 0.077 Uiso calc 1 . .
    C C5B 0.34887(19) 0.21132(14) 0.56196(6) 0.0568(4) Uani d 1 . .
    H H5B 0.368794 0.198052 0.526223 0.068 Uiso calc 1 . .
    C C7A 0.72813(15) 0.39693(14) 0.67520(6) 0.0519(4) Uani d 1 . .
    H H7A 0.773844 0.383022 0.643784 0.062 Uiso calc 1 . .
    C C6B 0.45901(18) 0.19793(14) 0.60424(7) 0.0582(4) Uani d 1 . .
    H H6B 0.553804 0.177175 0.597066 0.070 Uiso calc 1 . .
    C C9A 0.35196(14) 0.56636(11) 0.55642(5) 0.0378(3) Uani d 1 . .
    C C7B 0.42863(15) 0.21533(12) 0.65727(6) 0.0456(3) Uani d 1 . .
    H H7B 0.502848 0.204217 0.685787 0.055 Uiso calc 1 . .
    C C10A 0.38759(13) 0.68071(11) 0.55413(5) 0.0348(3) Uani d 1 . .
    C C9B 0.15927(15) 0.40010(13) 0.78695(5) 0.0444(3) Uani d 1 . .
    C C11A 0.49532(14) 0.72763(11) 0.59321(5) 0.0379(3) Uani d 1 . .
    C C10B 0.10259(14) 0.30998(13) 0.81524(5) 0.0455(3) Uani d 1 . .
    C C12A 0.52565(18) 0.83872(12) 0.59224(6) 0.0494(4) Uani d 1 . .
    H H12A 0.597660 0.868995 0.617626 0.059 Uiso calc 1 . .
    C C11B 0.09143(14) 0.20261(12) 0.79161(5) 0.0422(3) Uani d 1 . .
    C C13A 0.44833(19) 0.90655(13) 0.55310(6) 0.0559(4) Uani d 1 . .
    H H13A 0.468574 0.982195 0.553059 0.067 Uiso calc 1 . .
    C C12B 0.02694(16) 0.11725(16) 0.81762(6) 0.0578(4) Uani d 1 . .
    H H12B 0.018478 0.047355 0.801591 0.069 Uiso calc 1 . .
    C C14A 0.34396(17) 0.86426(13) 0.51502(6) 0.0509(4) Uani d 1 . .
    H H14A 0.293631 0.911237 0.489454 0.061 Uiso calc 1 . .
    C C13B -0.0259(2) 0.1357(2) 0.86819(8) 0.0763(6) Uani d 1 . .
    H H13B -0.069782 0.077655 0.885520 0.092 Uiso calc 1 . .
    C C15A 0.31142(14) 0.75013(12) 0.51393(5) 0.0407(3) Uani d 1 . .
    C C14B -0.0142(2) 0.2368(2) 0.89238(8) 0.0829(7) Uani d 1 . .
    H H14B -0.048187 0.246358 0.926437 0.099 Uiso calc 1 . .
    C C16A 0.20329(16) 0.70134(14) 0.47590(5) 0.0508(4) Uani d 1 . .
    H H16A 0.152944 0.744820 0.448781 0.061 Uiso calc 1 . .
    C C15B 0.04892(18) 0.32860(18) 0.86688(6) 0.0644(5) Uani d 1 . .
    C C17A 0.17231(16) 0.59168(15) 0.47860(6) 0.0552(4) Uani d 1 . .
    H H17A 0.100450 0.561244 0.453204 0.066 Uiso calc 1 . .
    C C16B 0.0568(2) 0.4373(2) 0.88808(8) 0.0871(7) Uani d 1 . .
    H H16B 0.023178 0.451434 0.921832 0.105 Uiso calc 1 . .
    C C18A 0.24558(16) 0.52286(13) 0.51861(6) 0.0505(4) Uani d 1 . .
    H H18A 0.222179 0.447803 0.519553 0.061 Uiso calc 1 . .
    C C18B 0.1656(2) 0.50467(16) 0.80913(7) 0.0639(4) Uani d 1 . .
    H H18B 0.204313 0.563464 0.790689 0.077 Uiso calc 1 . .
    C C17B 0.1125(3) 0.5215(2) 0.86015(8) 0.0844(6) Uani d 1 . .
    H H17B 0.115746 0.592467 0.875106 0.101 Uiso calc 1 . .
loop_
    _atom_site_aniso_label
    _atom_site_aniso_U_11
    _atom_site_aniso_U_22
    _atom_site_aniso_U_33
    _atom_site_aniso_U_12
    _atom_site_aniso_U_13
    _atom_site_aniso_U_23
    C1A 0.0369(6) 0.0440(8) 0.0368(6) -0.0004(6) -0.0008(5) 0.0035(5)
    N1A 0.0475(6) 0.0373(6) 0.0431(6) -0.0065(5) -0.0108(5) 0.0045(5)
    O1A 0.0697(7) 0.0588(7) 0.0487(6) 0.0109(6) 0.0153(5) 0.0095(5)
    C2A 0.0347(6) 0.0438(8) 0.0409(7) -0.0056(6) -0.0055(5) 0.0066(6)
    N2A 0.0470(6) 0.0416(7) 0.0385(6) -0.0103(5) -0.0113(5) 0.0042(5)
    O1B 0.0442(6) 0.1251(12) 0.0413(6) 0.0251(6) -0.0033(5) -0.0002(6)
    N1B 0.0451(6) 0.0392(7) 0.0390(6) -0.0011(5) 0.0046(5) -0.0005(5)
    C1B 0.0320(6) 0.0436(8) 0.0360(6) 0.0035(5) -0.0009(5) 0.0022(5)
    C3A 0.0443(7) 0.0458(8) 0.0414(7) -0.0062(6) -0.0017(6) 0.0052(6)
    C2B 0.0372(6) 0.0352(7) 0.0383(6) -0.0002(5) 0.0039(5) 0.0013(5)
    N2B 0.0443(6) 0.0397(7) 0.0424(6) -0.0002(5) 0.0079(5) 0.0026(5)
    C4A 0.0635(10) 0.0667(11) 0.0422(8) -0.0147(8) -0.0045(7) 0.0124(7)
    C3B 0.0396(7) 0.0510(9) 0.0392(7) 0.0017(6) 0.0038(5) 0.0024(6)
    C5A 0.0567(9) 0.0738(12) 0.0624(10) -0.0109(9) -0.0196(8) 0.0315(9)
    C4B 0.0583(9) 0.0533(9) 0.0386(7) -0.0017(7) 0.0010(6) -0.0004(6)
    C6A 0.0413(8) 0.0676(11) 0.0809(12) 0.0057(8) -0.0115(8) 0.0250(9)
    C5B 0.0715(10) 0.0573(10) 0.0441(8) 0.0027(8) 0.0179(7) -0.0076(7)
    C7A 0.0364(7) 0.0584(10) 0.0594(9) 0.0023(7) -0.0020(6) 0.0109(7)
    C6B 0.0520(9) 0.0632(11) 0.0622(9) 0.0089(8) 0.0195(7) -0.0082(8)
    C9A 0.0369(6) 0.0431(8) 0.0325(6) -0.0025(6) -0.0001(5) 0.0012(5)
    C7B 0.0396(7) 0.0461(8) 0.0511(8) 0.0034(6) 0.0045(6) -0.0031(6)
    C10A 0.0343(6) 0.0415(7) 0.0288(6) 0.0002(5) 0.0048(5) 0.0022(5)
    C9B 0.0421(7) 0.0532(9) 0.0364(7) 0.0082(6) -0.0033(5) -0.0045(6)
    C11A 0.0416(7) 0.0405(8) 0.0316(6) -0.0032(6) 0.0032(5) 0.0015(5)
    C10B 0.0359(7) 0.0647(10) 0.0349(6) 0.0115(6) -0.0008(5) 0.0031(6)
    C12A 0.0647(9) 0.0424(8) 0.0401(7) -0.0106(7) 0.0007(6) -0.0014(6)
    C11B 0.0313(6) 0.0564(9) 0.0381(7) 0.0073(6) -0.0007(5) 0.0114(6)
    C13A 0.0798(11) 0.0378(8) 0.0506(8) -0.0022(8) 0.0099(8) 0.0058(6)
    C12B 0.0459(8) 0.0708(11) 0.0566(9) 0.0013(8) 0.0049(7) 0.0234(8)
    C14A 0.0613(9) 0.0492(9) 0.0427(8) 0.0103(7) 0.0082(7) 0.0139(6)
    C13B 0.0614(11) 0.1090(18) 0.0607(11) 0.0030(11) 0.0162(8) 0.0329(11)
    C15A 0.0390(7) 0.0512(9) 0.0327(6) 0.0044(6) 0.0072(5) 0.0074(6)
    C14B 0.0694(12) 0.137(2) 0.0460(9) 0.0154(13) 0.0225(8) 0.0196(12)
    C16A 0.0443(7) 0.0714(11) 0.0352(7) 0.0037(7) -0.0030(6) 0.0124(7)
    C15B 0.0549(9) 0.0997(15) 0.0388(8) 0.0167(9) 0.0057(7) -0.0008(8)
    C17A 0.0482(8) 0.0757(12) 0.0383(7) -0.0105(8) -0.0119(6) 0.0019(7)
    C16B 0.0949(15) 0.122(2) 0.0457(9) 0.0253(14) 0.0137(9) -0.0216(11)
    C18A 0.0539(8) 0.0520(9) 0.0429(7) -0.0127(7) -0.0078(6) -0.0002(6)
    C18B 0.0766(11) 0.0603(11) 0.0528(9) 0.0090(9) -0.0019(8) -0.0138(8)
    C17B 0.1031(16) 0.0873(16) 0.0611(11) 0.0239(13) 0.0011(11) -0.0309(11)
_geom_special_details
;
 All esds (except the esd in the dihedral angle between two l.s. planes)
 are estimated using the full covariance matrix.  The cell esds are taken
 into account individually in the estimation of esds in distances, angles
 and torsion angles; correlations between esds in cell parameters are only
 used when they are defined by crystal symmetry.  An approximate (isotropic)
 treatment of cell esds is used for estimating esds involving l.s. planes.
;
loop_
    _geom_bond_atom_site_label_1
    _geom_bond_atom_site_label_2
    _geom_bond_site_symmetry_2
    _geom_bond_distance
    _geom_bond_publ_flag
    C1A N1A . 1.4597(17) ?
    C1A N2A . 1.4646(19) ?
    C1A C2A . 1.5079(17) ?
    C1A H1A . 0.9800 ?
    N1A C9A . 1.3944(17) ?
    N1A H1N1 . 0.873(19) ?
    O1A C3A . 1.3693(18) ?
    O1A H1OA . 0.86(2) ?
    C2A C7A . 1.388(2) ?
    C2A C3A . 1.3923(19) ?
    N2A C11A . 1.4081(17) ?
    N2A H1NA . 0.870(19) ?
    O1B C3B . 1.3616(17) ?
    O1B H1OB . 0.84(2) ?
    N1B C9B . 1.4059(17) ?
    N1B C1B . 1.4644(18) ?
    N1B H1NB . 0.865(17) ?
    C1B N2B . 1.4638(17) ?
    C1B C2B . 1.5013(17) ?
    C1B H1B . 0.9800 ?
    C3A C4A . 1.387(2) ?
    C2B C7B . 1.3833(18) ?
    C2B C3B . 1.3949(18) ?
    N2B C11B . 1.3942(17) ?
    N2B H2NB . 0.862(17) ?
    C4A C5A . 1.381(3) ?
    C4A H4A . 0.9300 ?
    C3B C4B . 1.3840(19) ?
    C5A C6A . 1.368(3) ?
    C5A H5A . 0.9300 ?
    C4B C5B . 1.373(2) ?
    C4B H4B . 0.9300 ?
    C6A C7A . 1.383(2) ?
    C6A H6A . 0.9300 ?
    C5B C6B . 1.375(2) ?
    C5B H5B . 0.9300 ?
    C7A H7A . 0.9300 ?
    C6B C7B . 1.378(2) ?
    C6B H6B . 0.9300 ?
    C9A C18A . 1.3728(18) ?
    C9A C10A . 1.4181(19) ?
    C7B H7B . 0.9300 ?
    C10A C11A . 1.4154(17) ?
    C10A C15A . 1.4189(18) ?
    C9B C18B . 1.372(2) ?
    C9B C10B . 1.416(2) ?
    C11A C12A . 1.368(2) ?
    C10B C11B . 1.418(2) ?
    C10B C15B . 1.426(2) ?
    C12A C13A . 1.395(2) ?
    C12A H12A . 0.9300 ?
    C11B C12B . 1.374(2) ?
    C13A C14A . 1.360(2) ?
    C13A H13A . 0.9300 ?
    C12B C13B . 1.397(3) ?
    C12B H12B . 0.9300 ?
    C14A C15A . 1.406(2) ?
    C14A H14A . 0.9300 ?
    C13B C14B . 1.356(3) ?
    C13B H13B . 0.9300 ?
    C15A C16A . 1.412(2) ?
    C14B C15B . 1.421(3) ?
    C14B H14B . 0.9300 ?
    C16A C17A . 1.354(2) ?
    C16A H16A . 0.9300 ?
    C15B C16B . 1.410(3) ?
    C17A C18A . 1.401(2) ?
    C17A H17A . 0.9300 ?
    C16B C17B . 1.353(3) ?
    C16B H16B . 0.9300 ?
    C18A H18A . 0.9300 ?
    C18B C17B . 1.406(3) ?
    C18B H18B . 0.9300 ?
    C17B H17B . 0.9300 ?
loop_
    _geom_angle_atom_site_label_1
    _geom_angle_atom_site_label_2
    _geom_angle_atom_site_label_3
    _geom_angle_site_symmetry_1
    _geom_angle_site_symmetry_3
    _geom_angle
    _geom_angle_publ_flag
    N1A C1A N2A . . 106.61(11) ?
    N1A C1A C2A . . 110.09(11) ?
    N2A C1A C2A . . 109.23(11) ?
    N1A C1A H1A . . 110.3 ?
    N2A C1A H1A . . 110.3 ?
    C2A C1A H1A . . 110.3 ?
    C9A N1A C1A . . 117.08(11) ?
    C9A N1A H1N1 . . 115.0(12) ?
    C1A N1A H1N1 . . 112.7(12) ?
    C3A O1A H1OA . . 106.1(14) ?
    C7A C2A C3A . . 118.36(13) ?
    C7A C2A C1A . . 120.67(13) ?
    C3A C2A C1A . . 120.97(12) ?
    C11A N2A C1A . . 117.26(10) ?
    C11A N2A H1NA . . 112.9(12) ?
    C1A N2A H1NA . . 111.1(12) ?
    C3B O1B H1OB . . 107.7(17) ?
    C9B N1B C1B . . 114.90(11) ?
    C9B N1B H1NB . . 113.0(10) ?
    C1B N1B H1NB . . 112.5(10) ?
    N2B C1B N1B . . 106.09(10) ?
    N2B C1B C2B . . 110.09(11) ?
    N1B C1B C2B . . 110.99(10) ?
    N2B C1B H1B . . 109.9 ?
    N1B C1B H1B . . 109.9 ?
    C2B C1B H1B . . 109.9 ?
    O1A C3A C4A . . 117.37(13) ?
    O1A C3A C2A . . 122.12(12) ?
    C4A C3A C2A . . 120.50(14) ?
    C7B C2B C3B . . 118.45(12) ?
    C7B C2B C1B . . 120.52(11) ?
    C3B C2B C1B . . 121.02(11) ?
    C11B N2B C1B . . 116.45(11) ?
    C11B N2B H2NB . . 114.1(10) ?
    C1B N2B H2NB . . 114.4(10) ?
    C5A C4A C3A . . 119.71(16) ?
    C5A C4A H4A . . 120.1 ?
    C3A C4A H4A . . 120.1 ?
    O1B C3B C4B . . 117.87(12) ?
    O1B C3B C2B . . 121.81(12) ?
    C4B C3B C2B . . 120.30(12) ?
    C6A C5A C4A . . 120.55(14) ?
    C6A C5A H5A . . 119.7 ?
    C4A C5A H5A . . 119.7 ?
    C5B C4B C3B . . 120.04(14) ?
    C5B C4B H4B . . 120.0 ?
    C3B C4B H4B . . 120.0 ?
    C5A C6A C7A . . 119.76(16) ?
    C5A C6A H6A . . 120.1 ?
    C7A C6A H6A . . 120.1 ?
    C4B C5B C6B . . 120.27(13) ?
    C4B C5B H5B . . 119.9 ?
    C6B C5B H5B . . 119.9 ?
    C6A C7A C2A . . 121.10(15) ?
    C6A C7A H7A . . 119.4 ?
    C2A C7A H7A . . 119.4 ?
    C5B C6B C7B . . 119.85(14) ?
    C5B C6B H6B . . 120.1 ?
    C7B C6B H6B . . 120.1 ?
    C18A C9A N1A . . 123.03(13) ?
    C18A C9A C10A . . 119.42(12) ?
    N1A C9A C10A . . 117.35(11) ?
    C6B C7B C2B . . 121.03(13) ?
    C6B C7B H7B . . 119.5 ?
    C2B C7B H7B . . 119.5 ?
    C11A C10A C9A . . 120.35(11) ?
    C11A C10A C15A . . 119.31(12) ?
    C9A C10A C15A . . 120.30(11) ?
    C18B C9B N1B . . 122.14(15) ?
    C18B C9B C10B . . 120.75(14) ?
    N1B C9B C10B . . 117.02(13) ?
    C12A C11A N2A . . 121.94(12) ?
    C12A C11A C10A . . 120.34(12) ?
    N2A C11A C10A . . 117.56(12) ?
    C9B C10B C11B . . 120.84(12) ?
    C9B C10B C15B . . 119.55(15) ?
    C11B C10B C15B . . 119.53(15) ?
    C11A C12A C13A . . 119.88(14) ?
    C11A C12A H12A . . 120.1 ?
    C13A C12A H12A . . 120.1 ?
    C12B C11B N2B . . 122.37(15) ?
    C12B C11B C10B . . 120.51(14) ?
    N2B C11B C10B . . 117.02(12) ?
    C14A C13A C12A . . 121.31(14) ?
    C14A C13A H13A . . 119.3 ?
    C12A C13A H13A . . 119.3 ?
    C11B C12B C13B . . 119.89(19) ?
    C11B C12B H12B . . 120.1 ?
    C13B C12B H12B . . 120.1 ?
    C13A C14A C15A . . 120.62(13) ?
    C13A C14A H14A . . 119.7 ?
    C15A C14A H14A . . 119.7 ?
    C14B C13B C12B . . 121.03(18) ?
    C14B C13B H13B . . 119.5 ?
    C12B C13B H13B . . 119.5 ?
    C14A C15A C16A . . 123.37(13) ?
    C14A C15A C10A . . 118.52(12) ?
    C16A C15A C10A . . 118.08(13) ?
    C13B C14B C15B . . 121.50(16) ?
    C13B C14B H14B . . 119.3 ?
    C15B C14B H14B . . 119.3 ?
    C17A C16A C15A . . 120.50(13) ?
    C17A C16A H16A . . 119.8 ?
    C15A C16A H16A . . 119.8 ?
    C16B C15B C14B . . 124.57(18) ?
    C16B C15B C10B . . 117.87(18) ?
    C14B C15B C10B . . 117.52(18) ?
    C16A C17A C18A . . 121.78(13) ?
    C16A C17A H17A . . 119.1 ?
    C18A C17A H17A . . 119.1 ?
    C17B C16B C15B . . 121.10(17) ?
    C17B C16B H16B . . 119.4 ?
    C15B C16B H16B . . 119.4 ?
    C9A C18A C17A . . 119.91(14) ?
    C9A C18A H18A . . 120.0 ?
    C17A C18A H18A . . 120.0 ?
    C9B C18B C17B . . 118.95(19) ?
    C9B C18B H18B . . 120.5 ?
    C17B C18B H18B . . 120.5 ?
    C16B C17B C18B . . 121.76(19) ?
    C16B C17B H17B . . 119.1 ?
    C18B C17B H17B . . 119.1 ?
loop_
    _geom_torsion_atom_site_label_1
    _geom_torsion_atom_site_label_2
    _geom_torsion_atom_site_label_3
    _geom_torsion_atom_site_label_4
    _geom_torsion_site_symmetry_1
    _geom_torsion_site_symmetry_2
    _geom_torsion_site_symmetry_3
    _geom_torsion_site_symmetry_4
    _geom_torsion
    _geom_torsion_publ_flag
    N2A C1A N1A C9A . . . . 53.40(15) ?
    C2A C1A N1A C9A . . . . 171.78(12) ?
    N1A C1A C2A C7A . . . . 110.84(15) ?
    N2A C1A C2A C7A . . . . -132.41(14) ?
    N1A C1A C2A C3A . . . . -68.59(16) ?
    N2A C1A C2A C3A . . . . 48.16(16) ?
    N1A C1A N2A C11A . . . . -50.96(15) ?
    C2A C1A N2A C11A . . . . -169.89(11) ?
    C9B N1B C1B N2B . . . . 57.04(13) ?
    C9B N1B C1B C2B . . . . 176.61(11) ?
    C7A C2A C3A O1A . . . . -177.96(13) ?
    C1A C2A C3A O1A . . . . 1.5(2) ?
    C7A C2A C3A C4A . . . . 1.3(2) ?
    C1A C2A C3A C4A . . . . -179.23(13) ?
    N2B C1B C2B C7B . . . . -118.22(14) ?
    N1B C1B C2B C7B . . . . 124.63(13) ?
    N2B C1B C2B C3B . . . . 61.14(16) ?
    N1B C1B C2B C3B . . . . -56.01(16) ?
    N1B C1B N2B C11B . . . . -55.21(14) ?
    C2B C1B N2B C11B . . . . -175.37(11) ?
    O1A C3A C4A C5A . . . . 178.05(14) ?
    C2A C3A C4A C5A . . . . -1.3(2) ?
    C7B C2B C3B O1B . . . . -176.49(14) ?
    C1B C2B C3B O1B . . . . 4.1(2) ?
    C7B C2B C3B C4B . . . . 2.2(2) ?
    C1B C2B C3B C4B . . . . -177.14(13) ?
    C3A C4A C5A C6A . . . . 0.3(3) ?
    O1B C3B C4B C5B . . . . 176.17(15) ?
    C2B C3B C4B C5B . . . . -2.6(2) ?
    C4A C5A C6A C7A . . . . 0.5(3) ?
    C3B C4B C5B C6B . . . . 0.8(2) ?
    C5A C6A C7A C2A . . . . -0.4(3) ?
    C3A C2A C7A C6A . . . . -0.5(2) ?
    C1A C2A C7A C6A . . . . -179.92(14) ?
    C4B C5B C6B C7B . . . . 1.4(3) ?
    C1A N1A C9A C18A . . . . 153.25(13) ?
    C1A N1A C9A C10A . . . . -31.88(17) ?
    C5B C6B C7B C2B . . . . -1.7(2) ?
    C3B C2B C7B C6B . . . . -0.1(2) ?
    C1B C2B C7B C6B . . . . 179.29(14) ?
    C18A C9A C10A C11A . . . . 179.05(12) ?
    N1A C9A C10A C11A . . . . 3.99(17) ?
    C18A C9A C10A C15A . . . . 1.53(19) ?
    N1A C9A C10A C15A . . . . -173.53(11) ?
    C1B N1B C9B C18B . . . . 151.26(14) ?
    C1B N1B C9B C10B . . . . -32.21(16) ?
    C1A N2A C11A C12A . . . . -157.00(13) ?
    C1A N2A C11A C10A . . . . 27.40(17) ?
    C9A C10A C11A C12A . . . . -177.51(12) ?
    C15A C10A C11A C12A . . . . 0.02(18) ?
    C9A C10A C11A N2A . . . . -1.84(18) ?
    C15A C10A C11A N2A . . . . 175.69(11) ?
    C18B C9B C10B C11B . . . . 177.89(14) ?
    N1B C9B C10B C11B . . . . 1.32(18) ?
    C18B C9B C10B C15B . . . . 1.2(2) ?
    N1B C9B C10B C15B . . . . -175.39(12) ?
    N2A C11A C12A C13A . . . . -174.43(13) ?
    C10A C11A C12A C13A . . . . 1.0(2) ?
    C1B N2B C11B C12B . . . . -155.68(12) ?
    C1B N2B C11B C10B . . . . 27.86(16) ?
    C9B C10B C11B C12B . . . . -175.50(12) ?
    C15B C10B C11B C12B . . . . 1.21(19) ?
    C9B C10B C11B N2B . . . . 1.03(18) ?
    C15B C10B C11B N2B . . . . 177.74(12) ?
    C11A C12A C13A C14A . . . . -0.9(2) ?
    N2B C11B C12B C13B . . . . -177.43(13) ?
    C10B C11B C12B C13B . . . . -1.1(2) ?
    C12A C13A C14A C15A . . . . -0.3(2) ?
    C11B C12B C13B C14B . . . . -0.3(3) ?
    C13A C14A C15A C16A . . . . 179.26(14) ?
    C13A C14A C15A C10A . . . . 1.3(2) ?
    C11A C10A C15A C14A . . . . -1.20(18) ?
    C9A C10A C15A C14A . . . . 176.34(12) ?
    C11A C10A C15A C16A . . . . -179.24(11) ?
    C9A C10A C15A C16A . . . . -1.70(18) ?
    C12B C13B C14B C15B . . . . 1.5(3) ?
    C14A C15A C16A C17A . . . . -176.90(14) ?
    C10A C15A C16A C17A . . . . 1.0(2) ?
    C13B C14B C15B C16B . . . . 176.13(19) ?
    C13B C14B C15B C10B . . . . -1.3(3) ?
    C9B C10B C15B C16B . . . . -0.9(2) ?
    C11B C10B C15B C16B . . . . -177.64(15) ?
    C9B C10B C15B C14B . . . . 176.72(14) ?
    C11B C10B C15B C14B . . . . 0.0(2) ?
    C15A C16A C17A C18A . . . . -0.2(2) ?
    C14B C15B C16B C17B . . . . -176.93(19) ?
    C10B C15B C16B C17B . . . . 0.5(3) ?
    N1A C9A C18A C17A . . . . 174.10(13) ?
    C10A C9A C18A C17A . . . . -0.7(2) ?
    C16A C17A C18A C9A . . . . 0.0(2) ?
    N1B C9B C18B C17B . . . . 175.37(15) ?
    C10B C9B C18B C17B . . . . -1.0(2) ?
    C15B C16B C17B C18B . . . . -0.4(3) ?
    C9B C18B C17B C16B . . . . 0.6(3) ?
loop_
    _geom_hbond_atom_site_label_D
    _geom_hbond_atom_site_label_H
    _geom_hbond_atom_site_label_A
    _geom_hbond_site_symmetry_A
    _geom_hbond_distance_DH
    _geom_hbond_distance_HA
    _geom_hbond_distance_DA
    _geom_hbond_angle_DHA
    _geom_hbond_publ_flag
    O1A H1OA N1A . 0.86(2) 2.66(2) 3.1072(16) 113.8(17) yes
    O1A H1OA N2A . 0.86(2) 2.03(2) 2.7763(16) 144.6(19) yes
    O1B H1OB N1B . 0.84(2) 2.20(3) 2.8835(16) 138(2) yes
    O1B H1OB N2B . 0.84(2) 2.47(2) 3.0196(16) 123(2) yes
    N1B H1NB O1A . 0.865(17) 2.331(17) 3.1608(18) 160.8(14) yes
_shelx_space_group_comment
;
The symmetry employed for this shelxl refinement is uniquely defined
by the following loop, which should always be used as a source of
symmetry information in preference to the above space-group names.
They are only intended as comments.
;
_shelx_estimated_absorpt_T_min     ?
_shelx_estimated_absorpt_T_max     ?
_shelx_hkl_file
;
   0   0  -4   51.03    1.97
   0   0  -4   50.66    1.97
   0   0  -5   -0.05    0.24
   0   0  -5   -0.01    0.26
   0   0  -6  364.76   13.65
   0   0  -6  368.72   13.65
   0   0  -7    0.30    0.25
   0   0  -7    0.39    0.24
   0   0   8 1104.42   38.24
   0   0  -8 1107.84   38.20
   0   0  -8 1105.59   38.20
   0   0  -9   -0.09    0.27
   0   0  -9    0.15    0.27
   0   0   9    0.02    0.25
   0   0   9   -0.04    0.28
   0   0  10   37.17    1.67
   0   0 -10   40.47    1.67
   0   0 -10   40.40    1.68
   0   0  10   38.31    1.71
   0   0 -11    0.21    0.35
   0   0  11   -0.17    0.38
   0   0  11    0.17    0.34
   0   0 -11    0.28    0.36
   0   0  12  341.40   13.13
   0   0 -12  349.07   13.07
   0   0  12  349.18   13.10
   0   0 -12  348.29   13.08
   0   0 -13    0.37    0.44
   0   0  13    0.42    0.49
   0   0  13    0.09    0.43
   0   0 -13   -0.25    0.44
   0   0  14    3.81    0.63
   0   0 -14    4.52    0.58
   0   0  14    4.61    0.56
   0   0 -14    3.64    0.56
   0   0 -14    3.99    0.56
   0   0 -15    0.40    0.49
   0   0 -15   -0.07    0.46
   0   0 -15    0.20    0.46
   0   0  15   -0.15    0.49
   0   0  15   -0.43    0.56
   0   0 -16    8.44    0.80
   0   0  16    6.46    0.79
   0   0 -16    6.81    0.72
   0   0  16    7.82    0.79
   0   0 -16    7.74    0.72
   0   0 -17    0.05    0.62
   0   0  17   -0.62    0.64
   0   0 -17    0.40    0.55
   0   0  17   -0.09    0.61
   0   0 -17   -0.16    0.57
   0   0 -18  109.20    4.68
   0   0  18  108.45    4.71
   0   0  18  115.25    4.67
   0   0 -18  113.23    4.61
   0   0 -18  111.42    4.59
   0   0  19    0.27    0.74
   0   0 -19    0.29    0.72
   0   0 -19    0.39    0.72
   0   0 -19    0.05    0.70
   0   0  19   -0.18    0.77
   0   0 -20  256.48    9.97
   0   0  20  251.97   10.11
   0   0 -20  263.64   10.10
   0   0  20  244.95   10.00
   0   0 -20  256.99    9.94
   0   0  21    0.13    0.87
   0   0 -21   -0.54    0.78
   0   0 -21    0.07    0.83
   0   0  22   93.90    4.21
   0   0 -22   93.46    4.26
   0   0 -22   94.05    4.12
   0   0 -23    0.73    0.99
   0   0 -23    2.15    1.00
   0   0  23    0.30    1.03
   0   0 -24  150.73    6.26
   0   0  24  146.00    6.36
   0   0 -24  150.82    6.45
   0   0  25    4.07    1.09
   0   0 -25    2.64    1.03
   0   0 -25    1.52    1.21
   0   0 -26  165.11    6.93
   0   0 -26  149.92    6.65
   0   0  26  159.82    6.81
   0   0 -27    1.22    1.24
   0   0 -28   58.94    3.43
   0   0 -28   57.75    3.14
   0   0 -29    1.56    1.15
   0   0 -29   -1.12    1.34
   0   0 -30    0.73    1.08
   0   0  30    4.05    1.29
   0   0 -31    1.44    1.33
   0   0  31    3.42    1.33
   0   0 -32   -0.35    1.39
   0   0 -33   -0.12    1.32
   0  -1  -4   80.49    3.16
   0   1  -5  179.62    6.83
   0  -1  -5  181.61    6.86
   0   1  -6    4.56    0.42
   0  -1  -6    5.30    0.49
   0  -1  -7   16.26    0.64
   0   1  -7   17.87    0.56
   0  -1  -8  327.53   12.07
   0   1  -8  308.02   11.97
   0   1   8  327.35   11.99
   0  -1   8  317.82   12.06
   0   1  -8  315.50   11.98
   0   1   8  326.00   11.99
   0  -1  -9   44.41    1.90
   0  -1   9   41.50    1.88
   0   1   9   44.79    1.81
   0   1  -9   42.08    1.79
   0   1   9   43.49    1.82
   0   1  -9   42.65    1.81
   0   1 -10    6.92    0.50
   0  -1 -10    6.68    0.61
   0   1 -10    7.14    0.55
   0  -1  10    7.09    0.62
   0   1  10    6.09    0.51
   0   1  11   37.04    1.65
   0  -1  11   36.14    1.72
   0   1 -11   35.64    1.61
   0  -1 -11   40.11    1.74
   0   1  11   37.38    1.65
   0   1 -11   36.12    1.62
   0   1 -11   36.67    1.62
   0   1  12  370.89   13.40
   0   1 -12  356.12   13.35
   0  -1  12  347.79   13.47
   0   1 -12  345.96   13.35
   0   1  12  344.19   13.37
   0  -1 -12  358.96   13.47
   0   1 -12  362.52   13.37
   0  -1  13   -0.28    0.54
   0   1  13    0.13    0.47
   0   1 -13    0.17    0.40
   0  -1 -13    1.08    0.55
   0   1  14  249.57    8.88
   0   1 -14  235.59    8.80
   0  -1 -14  233.65    8.92
   0  -1  14  237.05    8.95
   0   1 -14  228.06    8.77
   0   1 -14  228.35    8.78
   0   1  14  207.19    8.75
   0   1 -15   71.93    2.98
   0   1  15   69.00    2.98
   0   1  15   76.85    3.07
   0   1 -15   71.44    2.97
   0  -1  15   70.68    3.16
   0   1 -15   69.36    3.00
   0  -1 -15   75.23    3.14
   0   1  16   57.50    2.71
   0   1 -16   61.79    2.70
   0   1 -16   66.67    2.77
   0   1  16   65.79    2.79
   0   1 -16   66.04    2.72
   0  -1 -16   68.53    2.91
   0  -1  16   63.67    2.92
   0   1 -17   21.72    1.17
   0  -1 -17   21.70    1.35
   0  -1  17   18.44    1.36
   0   1  17   18.38    1.16
   0   1  17   20.89    1.27
   0   1 -17   21.24    1.15
   0   1 -17   22.49    1.24
   0   1  18   72.23    3.05
   0   1  18   66.82    2.95
   0   1 -18   66.43    2.91
   0  -1  18   69.23    3.17
   0   1 -18   70.78    3.00
   0  -1 -18   68.78    3.11
   0   1 -18   62.05    2.87
   0   1 -19   14.12    1.05
   0   1  19   14.15    1.05
   0   1 -19   11.94    0.97
   0  -1 -19   14.63    1.20
   0  -1  19   14.61    1.23
   0   1  19   12.17    1.10
   0   1 -19   14.12    1.07
   0  -1 -20    0.83    0.78
   0   1  20   -0.30    0.68
   0   1 -20    0.68    0.69
   0  -1 -20   -1.67    1.00
   0   1  20   -0.11    0.74
   0  -1  20    1.51    0.86
   0   1 -20   -0.05    0.68
   0   1 -20   -0.22    0.65
   0   1 -21   42.47    2.10
   0   1 -21   42.98    2.10
   0  -1 -21   42.65    2.30
   0   1 -21   40.71    2.21
   0  -1 -21   41.81    2.46
   0   1  21   43.29    2.26
   0  -1  21   43.57    2.35
   0   1  21   39.88    2.17
   0   1 -22   42.83    2.17
   0  -1 -22   38.76    2.46
   0   1 -22   41.98    2.25
   0   1 -22   40.64    2.12
   0   1  22   41.31    2.23
   0   1  22   45.39    2.35
   0  -1  22   44.56    2.47
   0  -1  23   26.11    1.83
   0   1  23   21.07    1.66
   0   1 -23   21.60    1.50
   0  -1 -23   21.19    1.69
   0   1 -23   19.45    1.46
   0  -1 -23   21.31    1.82
   0   1  23   23.63    1.58
   0   1 -23   22.79    1.61
   0   1  24  132.33    5.69
   0  -1  24  137.27    5.96
   0  -1 -24  134.82    5.81
   0   1 -24  130.88    5.58
   0   1  24  134.73    5.83
   0  -1 -24  135.49    6.04
   0   1 -24  136.20    5.61
   0   1 -24  131.40    5.76
   0   1  25   41.73    2.38
   0   1 -25   39.93    2.30
   0  -1 -25   42.44    2.54
   0  -1  25   42.56    2.59
   0   1 -25   45.13    2.51
   0   1  25   40.65    2.46
   0   1 -25   39.29    2.26
   0  -1 -25   40.47    2.67
   0   1 -26    5.09    0.98
   0  -1  26    3.57    1.24
   0  -1 -26    5.04    1.24
   0   1  26    2.55    1.05
   0  -1  26    6.02    1.18
   0   1 -26    4.41    1.19
   0   1 -27    8.71    1.33
   0  -1 -27    6.60    1.52
   0  -1  27   13.30    1.49
   0  -1 -27    9.03    1.43
   0   1 -27   12.84    1.31
   0  -1  28    8.56    1.39
   0   1 -28    6.85    1.31
   0  -1 -28    8.22    1.35
   0  -1 -28    4.29    1.43
   0   1 -28    8.78    1.22
   0  -1  29    2.97    1.24
   0   1 -29    3.36    1.16
   0  -1 -29    1.16    1.33
   0   1 -29    1.14    1.18
   0  -1 -29    2.28    1.20
   0   1 -30   -1.22    1.37
   0  -1 -30    0.57    1.23
   0   1 -30    2.07    1.10
   0  -1  30    3.76    1.23
   0  -1 -31    1.70    1.30
   0   1 -31    2.01    1.26
   0  -1  31    4.39    1.42
   0   1 -32    3.43    1.22
   0  -1 -32    5.44    1.46
   0   1 -33   -1.26    1.18
   0  -1 -33   -0.42    1.38
   0   2   0 1948.78   72.06
   0   2  -1  372.39   13.37
   0   2  -1  335.85   13.48
   0   2   1  355.86   13.37
   0   2  -2  157.76    6.05
   0   2   2  161.83    6.11
   0   2  -2  156.63    6.18
   0   2  -3  409.02   15.82
   0   2   3  407.95   15.77
   0   2  -3  441.38   15.74
   0   2  -4  327.46   12.38
   0   2  -4  340.63   12.54
   0   2  -5  373.79   14.18
   0  -2  -5  380.74   14.26
   0   2  -6   62.31    1.94
   0  -2   6   62.53    1.91
   0  -2  -6   61.89    2.08
   0  -2   7   11.70    0.85
   0   2  -7   11.15    0.71
   0  -2  -7   10.86    0.84
   0   2   7   10.47    0.69
   0  -2   7   11.44    0.71
   0   2   8   81.55    3.18
   0   2  -8   74.66    3.15
   0  -2  -8   75.95    3.29
   0  -2   8   76.84    3.32
   0   2   8   80.31    3.17
   0  -2   8   80.09    3.18
   0   2  -9   59.57    2.53
   0  -2   9   64.01    2.58
   0  -2   9   61.17    2.69
   0   2   9   59.70    2.51
   0   2  -9   61.02    2.51
   0  -2  -9   62.56    2.69
   0   2   9   58.37    2.50
   0   2 -10  133.80    5.27
   0   2  10  133.74    5.27
   0  -2 -10  136.74    5.46
   0   2 -10  133.41    5.29
   0  -2  10  137.97    5.49
   0   2  10  139.33    5.28
   0   2  11  109.80    4.30
   0  -2 -11  111.20    4.51
   0   2  11  110.21    4.29
   0   2 -11  106.53    4.31
   0  -2  11  113.31    4.55
   0   2 -11  105.26    4.28
   0   2 -12   93.81    3.81
   0   2  12   95.69    3.82
   0  -2 -12  100.48    4.08
   0  -2  12   98.36    4.08
   0   2 -12   95.16    3.83
   0   2  12   92.75    3.82
   0  -2  13  231.39    8.97
   0   2  13  229.01    8.70
   0   2 -13  229.43    8.69
   0  -2 -13  223.50    8.91
   0   2 -13  228.88    8.67
   0   2  13  220.13    8.69
   0  -2 -14   19.85    1.37
   0   2 -14   21.01    1.13
   0  -2  14   20.64    1.40
   0   2 -14   19.85    1.09
   0   2  14   21.42    1.13
   0   2  14   19.56    1.12
   0   2 -15   82.39    3.20
   0  -2 -15   73.19    3.42
   0   2  15   76.77    3.19
   0   2 -15   74.18    3.16
   0  -2  15   74.03    3.46
   0   2  15   75.69    3.21
   0   2 -16   16.84    1.01
   0   2  16   16.58    1.05
   0   2 -16   16.72    1.00
   0   2 -16   17.39    1.02
   0  -2 -16   14.37    1.27
   0   2  16   17.45    1.08
   0  -2  16   15.72    1.28
   0  -2  17    0.58    0.80
   0   2 -17    0.11    0.49
   0   2  17    0.31    0.57
   0  -2 -17    0.20    0.79
   0   2 -17   -0.17    0.48
   0   2 -17    0.35    0.49
   0  -2 -18   28.50    1.81
   0   2 -18   29.91    1.55
   0   2  18   30.64    1.63
   0  -2  18   30.13    1.90
   0   2 -18   27.36    1.50
   0   2 -18   29.82    1.51
   0   2 -19   27.38    1.50
   0   2 -19   30.09    1.55
   0  -2  19   28.19    1.89
   0  -2 -19   25.89    1.79
   0   2  19   27.38    1.60
   0   2 -19   27.88    1.47
   0  -2 -20    1.08    0.99
   0   2 -20    0.44    0.63
   0   2 -20    0.70    0.62
   0   2  20    0.80    0.60
   0   2  20   -0.47    0.70
   0   2 -20    0.52    0.60
   0  -2  20    2.18    0.95
   0   2  21   35.28    1.93
   0  -2 -21   33.61    2.20
   0  -2  21   35.92    2.26
   0   2  21   31.52    1.81
   0   2 -21   36.61    1.90
   0   2 -21   37.66    1.85
   0  -2  21   35.45    2.17
   0   2 -21   36.61    1.83
   0   2  22    2.61    0.83
   0   2 -22    4.10    0.78
   0   2  22    3.53    0.81
   0  -2  22    4.63    1.23
   0   2 -22    4.39    0.88
   0   2 -22    4.21    0.76
   0  -2 -22    5.67    1.22
   0  -2  22    6.36    1.06
   0   2 -23    4.43    0.80
   0  -2  23    7.95    1.20
   0   2 -23    4.35    0.81
   0  -2 -23    3.79    1.18
   0   2 -23    3.89    0.89
   0   2  23    4.13    0.93
   0  -2  23    3.77    1.22
   0   2  23    4.30    0.88
   0   2  24    8.58    1.11
   0   2 -24    8.71    0.98
   0  -2  24   11.68    1.37
   0   2 -24    7.64    0.98
   0   2 -24    8.61    1.10
   0  -2  24   10.43    1.46
   0  -2 -24    7.59    1.30
   0   2  24   10.09    1.08
   0   2  25    0.62    0.85
   0  -2  25    2.92    1.10
   0  -2 -25    1.70    1.24
   0   2 -25    1.57    0.80
   0   2 -25    1.52    0.79
   0  -2  25    1.76    1.20
   0   2 -25    1.62    0.86
   0   2  25    0.92    0.90
   0  -2 -26    9.02    1.49
   0   2 -26    8.27    1.19
   0   2  26   10.41    1.35
   0  -2  26    9.20    1.50
   0   2 -26   10.41    1.13
   0  -2  26   10.10    1.40
   0   2 -26    9.91    1.10
   0   2 -27    0.61    0.97
   0   2  27    0.45    1.11
   0   2 -27    0.96    0.90
   0  -2  27    3.52    1.24
   0  -2 -27    0.22    1.20
   0   2 -27    1.07    0.80
   0  -2  28    5.12    1.25
   0   2 -28    2.16    0.93
   0   2 -28    2.08    1.06
   0   2  28    4.82    1.26
   0   2 -28    4.50    1.06
   0  -2 -28    3.77    1.44
   0  -2 -29   -0.12    1.30
   0   2 -29    2.08    1.02
   0   2  29    0.41    1.16
   0  -2  29    3.34    1.40
   0   2 -29    1.93    1.18
   0  -2  30   10.95    1.67
   0  -2 -30   12.64    1.84
   0   2 -30   11.04    1.43
   0   2 -30   12.64    1.59
   0  -2  31    1.95    1.40
   0   2 -31    1.78    1.23
   0   2 -32    0.60    1.10
   0  -2 -32    0.44    1.56
   0   2 -33    1.91    1.16
   0   3   0    0.09    0.67
   0   3   0    0.15    0.49
   0   3  -1  162.08    6.55
   0   3  -1  163.60    6.36
   0   3   1  165.77    6.39
   0   3  -2 2364.36   84.44
   0   3  -2 2222.11   84.60
   0   3   2 2236.25   84.46
   0   3  -3  246.73    9.33
   0   3  -3  234.05    9.11
   0   3   3  242.55    9.21
   0   3  -4    5.54    0.54
   0  -3   4    5.40    0.69
   0   3  -4    6.69    0.72
   0  -3   4    5.52    0.57
   0   3   4    7.11    0.65
   0  -3   5   23.57    1.17
   0  -3   5   22.78    1.36
   0   3  -5   20.12    1.01
   0   3  -5   20.84    1.24
   0   3   5   21.05    1.16
   0   3  -6  113.05    4.55
   0   3  -6  125.41    4.78
   0  -3   6  119.00    4.72
   0  -3   6  117.10    4.85
   0   3   6  117.74    4.73
   0   3  -7  178.28    6.83
   0   3   7  162.59    6.80
   0  -3   7  182.19    6.85
   0  -3   7  175.11    6.97
   0   3  -8   71.63    3.07
   0  -3   8   75.16    3.13
   0  -3   8   73.69    3.28
   0   3   8   71.44    3.08
   0  -3   9   77.00    3.22
   0   3  -9   73.15    3.14
   0  -3  -9   75.92    3.38
   0   3   9   74.75    3.16
   0  -3   9   74.65    3.39
   0  -3  10  273.69   10.34
   0   3 -10  258.91   10.24
   0  -3  10  270.34   10.56
   0   3  10  269.46   10.27
   0   3  10  267.42   10.27
   0  -3 -10  274.38   10.54
   0   3 -11  503.06   19.56
   0   3  11  526.57   19.61
   0  -3  11  540.66   19.94
   0  -3 -11  534.59   19.90
   0  -3  11  520.14   19.69
   0   3  11  519.50   19.59
   0   3  12  701.22   26.48
   0  -3  12  718.13   26.84
   0   3  12  724.60   26.48
   0  -3 -12  745.46   26.88
   0   3 -12  705.27   26.47
   0   3 -12  706.23   26.51
   0  -3  12  670.71   26.61
   0   3 -13   34.14    1.65
   0   3  13   34.16    1.61
   0  -3  13   34.03    2.00
   0  -3  13   30.38    1.74
   0   3 -13   30.80    1.56
   0   3  13   32.49    1.61
   0  -3 -13   36.68    2.04
   0   3  14   79.01    3.27
   0   3 -14   75.76    3.27
   0   3 -14   76.36    3.24
   0  -3  14   76.22    3.64
   0   3  14   80.18    3.26
   0  -3 -14   83.40    3.73
   0  -3  14   77.87    3.44
   0   3 -15  259.31   10.04
   0  -3 -15  276.27   10.52
   0  -3  15  262.93   10.49
   0   3  15  263.15   10.07
   0  -3  15  263.31   10.26
   0   3  15  255.06   10.06
   0   3 -15  264.54   10.07
   0   3 -16   61.94    2.59
   0  -3  16   57.51    2.79
   0   3  16   55.63    2.57
   0  -3 -16   55.79    2.98
   0  -3  16   59.84    3.03
   0   3 -16   57.47    2.53
   0   3  16   58.59    2.57
   0   3  17   13.05    0.95
   0  -3 -17   11.90    1.36
   0   3  17   13.81    1.00
   0   3 -17   13.35    0.96
   0  -3  17   14.45    1.24
   0   3 -17   11.79    0.92
   0  -3  17   12.27    1.37
   0   3  18   62.54    2.82
   0   3 -18   64.64    2.82
   0  -3 -18   60.29    3.28
   0  -3  18   65.23    3.30
   0  -3  18   63.93    3.05
   0   3 -18   62.84    2.75
   0   3  18   60.84    2.77
   0  -3 -19   28.66    2.08
   0   3  19   27.42    1.61
   0   3 -19   30.23    1.59
   0   3 -19   33.05    1.63
   0   3  19   29.79    1.67
   0   3 -19   29.86    1.59
   0  -3  19   30.10    1.90
   0  -3  19   29.10    2.07
   0  -3  20   22.48    1.93
   0   3 -20   23.44    1.39
   0  -3  20   22.25    1.71
   0   3  20   23.82    1.48
   0  -3 -20   24.29    1.91
   0   3 -20   24.35    1.42
   0   3  20   24.10    1.45
   0   3 -20   22.78    1.38
   0   3 -21    0.88    0.69
   0   3 -21    2.75    0.69
   0   3 -21    2.82    0.72
   0  -3 -21    0.30    1.27
   0  -3  21    2.30    1.02
   0  -3  21    2.46    1.20
   0  -3  22   13.64    1.66
   0   3  22   15.42    1.25
   0  -3 -22   12.75    1.65
   0   3 -22   15.18    1.15
   0   3 -22   15.63    1.17
   0   3 -22   14.87    1.17
   0  -3  22   16.83    1.52
   0   3 -23    8.40    0.97
   0  -3 -23    9.99    1.59
   0   3 -23    8.39    0.91
   0  -3  23    9.75    1.31
   0  -3  23    8.62    1.58
   0   3  23    9.45    1.05
   0   3 -23   10.08    1.00
   0   3 -24    0.97    0.77
   0  -3 -24   -1.76    1.53
   0   3 -24    0.49    0.73
   0  -3  24   -0.13    1.17
   0   3 -24   -0.30    0.72
   0  -3  24    1.01    0.98
   0   3  24   -0.40    0.84
   0  -3  25    0.53    1.27
   0   3 -25    1.83    0.78
   0   3  25    2.07    0.89
   0  -3  25    3.99    1.22
   0   3 -25    2.14    0.82
   0   3 -25    2.53    0.77
   0   3 -26    1.74    0.86
   0  -3  26    1.95    1.14
   0  -3  26    1.13    1.30
   0  -3 -26   -0.89    1.57
   0   3  26    0.38    0.94
   0   3 -26    0.81    0.75
   0   3 -26    0.28    0.80
   0   3  27   -0.41    0.93
   0  -3  27   -0.61    1.14
   0   3 -27    1.07    0.85
   0   3 -27    1.02    0.93
   0  -3 -27   -1.45    1.50
   0   3 -27   -0.18    0.80
   0   3 -28    1.31    0.87
   0   3 -28    0.81    0.89
   0  -3 -28    1.64    1.39
   0  -3  28    0.39    1.39
   0   3 -28    0.85    0.93
   0   3  28    0.36    1.02
   0   3 -29    0.95    0.98
   0   3 -29    1.49    0.91
   0  -3  29    2.89    1.52
   0  -3 -29    0.56    1.53
   0   3  29    0.48    1.06
   0   3 -29    1.48    1.06
   0   3 -30   15.11    1.55
   0   3  30   13.32    1.65
   0  -3  30   16.59    2.01
   0   3 -30   18.15    1.71
   0   3 -31    1.80    1.14
   0  -3 -31    0.30    1.56
   0  -3  31    1.09    1.59
   0   3  31   -0.55    1.36
   0  -3 -32    0.31    1.79
   0   3 -32    5.19    1.30
   0   4   0  882.29   32.62
   0   4   0  894.99   32.38
   0  -4   0  837.62   32.27
   0   4   1   45.12    2.05
   0   4   1   41.25    2.22
   0  -4   1   42.73    1.94
   0  -4  -1   41.62    1.92
   0  -4   1   39.78    2.19
   0   4  -1   44.85    2.25
   0   4  -1   42.29    1.99
   0   4  -2  217.28    8.08
   0  -4   2  200.31    8.31
   0   4   2  208.64    8.12
   0  -4   2  201.87    8.03
   0  -4  -2  210.13    8.01
   0   4  -2  206.64    8.30
   0   4   3   36.46    1.85
   0  -4   3   34.57    2.03
   0   4  -3   36.42    1.76
   0   4  -3   38.73    2.07
   0  -4   3   40.15    1.82
   0  -4  -3   37.89    1.71
   0  -4   4  500.89   19.04
   0   4   4  517.08   19.13
   0   4  -4  514.03   19.27
   0  -4   4  492.58   19.27
   0   4  -4  501.66   18.96
   0   4  -5  172.83    7.08
   0   4  -5  179.10    6.83
   0  -4   5  169.41    7.15
   0  -4   5  174.44    6.96
   0   4   5  183.49    7.07
   0  -4   6    0.86    0.71
   0   4  -6    1.42    0.43
   0   4  -6    0.44    0.70
   0   4   6    1.33    0.62
   0  -4   6    1.14    0.58
   0   4  -7   -0.27    0.67
   0  -4   7   -0.28    0.79
   0   4  -7    0.63    0.38
   0   4   7    0.26    0.58
   0  -4   7   -0.33    0.55
   0  -4   8   32.05    1.90
   0   4   8   31.22    1.72
   0   4   8   30.29    1.72
   0  -4   8   34.36    1.75
   0   4  -8   31.57    1.73
   0  -4   9   51.43    2.46
   0   4   9   47.41    2.33
   0   4   9   50.58    2.45
   0  -4   9   51.53    2.63
   0   4  -9   48.92    2.37
   0   4   9   52.92    2.41
   0   4  10  205.02    7.83
   0  -4  10  196.09    8.09
   0   4 -10  196.01    7.80
   0  -4  10  200.53    7.91
   0   4  10  190.24    7.77
   0   4  10  201.56    7.90
   0  -4  11  158.57    6.60
   0   4  11  148.00    6.20
   0  -4  11  161.33    6.42
   0   4 -11  148.85    6.23
   0   4  11  162.15    6.41
   0   4  11  166.02    6.30
   0  -4  12   31.49    1.87
   0   4  12   32.18    1.68
   0   4  12   31.14    1.62
   0   4 -12   28.71    1.63
   0   4  12   37.43    1.73
   0  -4  12   31.70    2.06
   0  -4  13   29.78    2.02
   0   4 -13   30.83    1.58
   0  -4  13   29.82    1.87
   0   4  13   32.25    1.62
   0   4  13   29.65    1.59
   0   4  13   27.09    1.49
   0   4 -14    8.93    0.82
   0   4  14   10.13    0.87
   0   4  14    9.12    0.87
   0   4  14    9.71    0.80
   0   4 -14    8.70    0.86
   0  -4  14    7.35    1.06
   0  -4  14   11.62    1.30
   0   4 -15   37.89    1.79
   0   4  15   37.24    1.81
   0  -4  15   36.42    2.32
   0   4 -15   35.70    1.82
   0  -4  15   38.67    2.14
   0  -4 -15   34.62    2.28
   0   4  15   34.88    1.79
   0   4  15   31.57    1.72
   0   4 -16    9.75    0.92
   0   4  16   10.38    0.92
   0  -4  16    9.17    1.39
   0  -4 -16    9.63    1.45
   0   4  16   10.32    0.89
   0   4 -16   10.00    0.83
   0   4  17   85.87    3.64
   0   4 -17   87.30    3.60
   0  -4  17   83.06    4.02
   0   4  17   87.08    3.65
   0   4 -17   83.07    3.64
   0  -4  17   84.55    4.22
   0  -4 -17   83.42    4.18
   0   4  18   11.80    1.02
   0  -4  18    9.34    1.22
   0  -4  18    9.24    1.43
   0   4  18   11.16    0.97
   0  -4 -18    9.55    1.48
   0   4 -18   11.62    0.92
   0   4 -18   12.37    1.00
   0   4 -19    0.37    0.69
   0   4  19    0.29    0.65
   0  -4  19    0.11    1.17
   0  -4 -19   -1.54    1.41
   0   4  19    0.10    0.71
   0   4 -19    0.43    0.61
   0  -4  19    0.80    1.01
   0  -4 -20   -1.03    1.32
   0   4 -20    0.50    0.64
   0  -4  20    0.19    1.13
   0  -4  20   -0.71    1.32
   0   4  20   -0.05    0.72
   0   4 -20   -0.70    0.70
   0   4 -21   88.44    3.65
   0   4  21   80.90    3.66
   0  -4  21   78.40    4.05
   0   4  21   84.33    3.64
   0   4 -21   81.23    3.58
   0  -4  21   75.67    4.27
   0  -4 -21   79.98    4.28
   0   4 -21   86.35    3.61
   0   4  22   34.05    1.88
   0   4  22   35.31    1.94
   0   4 -22   33.88    1.86
   0  -4  22   33.22    2.32
   0  -4  22   33.56    2.62
   0   4 -22   34.53    1.87
   0  -4 -22   29.66    2.50
   0   4 -22   36.18    1.87
   0  -4 -23    9.25    1.84
   0   4 -23   12.69    1.11
   0  -4  23   10.29    1.65
   0   4 -23   12.95    1.11
   0  -4  23   11.50    1.74
   0   4  23   11.82    1.27
   0  -4  24   -1.18    1.13
   0   4 -24    0.47    0.79
   0   4 -24    1.65    0.74
   0   4  24    0.70    0.83
   0  -4 -24   -0.92    1.40
   0  -4  24   -1.15    1.48
   0   4 -24    0.90    0.70
   0   4  25    2.26    0.91
   0   4 -25    1.54    0.77
   0  -4 -25   -1.35    1.71
   0   4 -25    2.51    0.73
   0  -4  25    0.45    1.50
   0   4 -25    1.60    0.80
   0   4 -26    0.06    0.78
   0  -4 -26   -1.12    1.62
   0   4  26    0.44    0.85
   0  -4  26   -1.46    1.35
   0   4 -26    0.33    0.72
   0   4 -26    0.46    0.73
   0   4 -27    2.13    0.83
   0   4  27    4.00    1.00
   0  -4  27    3.92    1.56
   0   4 -27    4.63    0.95
   0   4 -27    4.05    0.93
   0   4 -28    0.24    0.90
   0   4 -28   -0.19    0.75
   0   4  28   -0.67    0.99
   0  -4  28    0.15    1.51
   0   4 -28   -0.44    0.79
   0  -4  29    1.87    1.71
   0   4 -29    0.94    0.96
   0   4  29    1.17    1.11
   0   4 -29    1.64    0.95
   0   4 -30    1.38    1.00
   0   4 -30    0.44    0.95
   0   4  30    0.10    1.27
   0  -4  30    1.48    1.61
   0   4 -31    5.03    1.16
   0   4  31    4.87    1.45
   0  -4  31    4.99    1.72
   0   4 -32    0.77    1.16
   0  -5   0    0.36    0.49
   0   5   0    0.08    0.86
   0   5   0   -0.46    0.63
   0  -5   1   89.34    3.77
   0   5  -1   90.25    3.85
   0   5   1   89.87    4.14
   0   5   1   89.10    3.86
   0   5  -1   94.40    4.15
   0   5   2  363.09   13.63
   0  -5   2  342.24   13.48
   0  -5   2  345.92   13.82
   0  -5  -2  359.26   13.47
   0   5  -2  346.23   13.83
   0   5  -2  361.85   13.53
   0   5  -3  148.60    6.05
   0   5   3  151.05    6.19
   0  -5  -3  151.42    5.98
   0  -5   3  150.71    6.07
   0   5  -3  161.72    6.43
   0  -5   3  152.44    6.41
   0   5  -4  108.30    4.61
   0   5  -4  101.40    4.22
   0  -5   4  104.17    4.32
   0  -5   4  102.15    4.62
   0   5   4  100.17    4.38
   0  -5   5   36.02    1.90
   0   5  -5   37.27    1.80
   0  -5   5   36.16    2.22
   0   5   5   38.58    2.07
   0   5  -5   38.36    2.14
   0   5  -6   73.37    3.10
   0  -5   6   75.11    3.58
   0  -5   6   72.52    3.28
   0   5  -6   73.95    3.42
   0   5  -7    9.50    0.73
   0   5   7   11.56    1.14
   0   5  -7    8.99    1.11
   0  -5   7    7.85    1.15
   0  -5   7    9.60    0.95
   0  -5   8  482.58   18.60
   0   5   8  524.73   18.76
   0  -5   8  483.86   18.90
   0   5  -8  468.18   18.30
   0   5  -8  515.00   18.74
   0   5   9  425.40   16.54
   0  -5   9  441.31   16.55
   0  -5   9  421.80   16.82
   0   5   9  438.15   16.63
   0   5  -9  426.88   16.57
   0   5  10  165.77    6.94
   0   5  10  167.99    6.87
   0   5  10  173.17    6.89
   0   5 -10  165.05    6.89
   0  -5  10  178.55    6.95
   0  -5  10  164.60    7.19
   0   5  11  106.48    4.96
   0   5  11  120.33    4.88
   0   5  11  117.22    4.87
   0   5 -11  115.95    4.87
   0  -5  11  115.25    5.23
   0  -5  11  113.75    4.96
   0   5  12   32.22    1.69
   0   5  12   29.98    1.65
   0  -5  12   29.39    1.83
   0  -5  12   24.00    1.90
   0   5  12   24.58    1.72
   0   5 -12   26.31    1.58
   0   5  13    7.89    1.03
   0  -5  13    7.35    1.11
   0   5 -13    9.23    0.94
   0  -5  13    8.60    1.34
   0   5  13    9.55    0.91
   0   5  13   10.29    0.95
   0  -5  14   23.82    1.74
   0   5  14   25.95    1.45
   0   5  14   22.60    1.49
   0   5  14   22.84    1.60
   0  -5  14   21.34    1.82
   0   5 -14   22.80    1.42
   0   5  15    0.38    0.69
   0   5  15    1.06    0.81
   0  -5  15    0.68    0.92
   0   5  15    0.11    0.67
   0   5  15    0.54    0.62
   0   5 -15    0.05    0.61
   0  -5  15    0.44    1.02
   0   5  16   53.98    2.50
   0   5  16   57.81    2.61
   0   5  16   55.35    2.57
   0  -5  16   55.96    3.12
   0  -5  16   53.65    2.91
   0   5 -16   52.68    2.51
   0   5 -16   52.10    2.59
   0   5  16   48.86    2.78
   0   5  17   40.80    2.54
   0   5 -17   47.39    2.36
   0   5 -17   48.87    2.28
   0  -5  17   48.36    2.96
   0   5  17   47.79    2.32
   0  -5  17   44.89    2.71
   0   5  17   50.43    2.28
   0   5  17   48.51    2.37
   0   5 -18   10.99    0.99
   0  -5  18   12.07    1.54
   0  -5  18    8.68    1.50
   0   5  18   11.46    1.07
   0   5 -18    9.78    1.07
   0   5  18   13.20    1.12
   0   5  18   13.30    0.99
   0   5  18   11.66    1.33
   0   5  19   95.30    3.96
   0   5  19   95.48    3.99
   0   5 -19   93.12    3.96
   0   5 -19   88.60    3.88
   0   5  19   71.34    4.19
   0   5  19   96.23    3.90
   0  -5  19   95.11    4.46
   0  -5  19   88.86    4.68
   0   5  20   24.40    1.52
   0   5  20   21.87    1.38
   0   5  20   23.02    1.50
   0  -5  20   23.01    2.05
   0   5 -20   24.60    1.43
   0   5 -20   21.96    1.46
   0  -5  20   20.56    2.17
   0   5  20   21.40    1.81
   0   5 -21   52.29    2.52
   0  -5  21   49.57    3.35
   0   5  21   53.90    2.62
   0  -5  21   54.70    3.16
   0   5  21   54.20    2.62
   0   5  21   54.29    2.54
   0   5 -21   55.56    2.58
   0   5  21   52.32    2.97
   0   5  22   30.42    1.73
   0  -5  22   30.33    2.40
   0   5  22   28.95    1.78
   0  -5  22   27.17    2.56
   0   5 -22   33.32    1.77
   0   5  22   32.41    1.85
   0   5  22   23.81    2.08
   0   5 -22   36.65    1.89
   0   5  23   39.29    2.03
   0   5  23   40.72    2.16
   0  -5  23   34.44    2.82
   0   5  23   41.18    2.12
   0   5  23   33.60    2.42
   0   5 -23   37.43    2.03
   0   5 -23   45.03    2.16
   0  -5  23   35.25    2.65
   0   5  24   13.87    1.27
   0   5 -24   15.81    1.22
   0   5 -24   15.80    1.23
   0  -5  24   10.67    1.71
   0   5  24   14.54    1.32
   0   5  24   13.85    1.15
   0  -5  24   10.15    1.91
   0   5  24   13.66    1.58
   0   5 -24   16.95    1.24
   0  -5  25    4.40    1.62
   0   5 -25    9.14    0.98
   0   5 -25    9.60    1.02
   0   5 -25    9.50    1.03
   0   5  25   10.54    1.19
   0  -5  25    8.91    1.72
   0   5  26    0.64    1.03
   0   5 -26    0.98    0.73
   0   5 -26   -0.06    0.73
   0  -5  26   -1.90    1.41
   0   5 -26    2.39    0.79
   0   5 -27    5.30    0.92
   0  -5  27    6.99    1.71
   0   5 -27    5.57    0.94
   0   5 -27    5.23    0.93
   0   5  27    5.75    1.08
   0   5 -28    7.76    1.06
   0  -5  28    6.01    1.80
   0   5 -28   10.54    1.19
   0   5 -28    9.27    1.14
   0   5  28    9.96    1.28
   0  -5  29    0.17    1.62
   0   5  29    1.66    1.13
   0   5 -29    2.01    0.91
   0   5 -29    1.59    0.92
   0   5 -30    0.69    0.88
   0  -5  30   -1.38    1.68
   0   5  30    0.09    1.06
   0  -5  31    1.08    1.66
   0   5 -31    0.82    1.01
   0   6   0    0.19    1.01
   0  -6   0   -0.39    0.73
   0   6   0    0.67    0.71
   0   6  -1  356.60   13.30
   0  -6   1  332.79   13.16
   0   6   1  344.73   13.34
   0  -6  -1  360.09   13.21
   0   6   1  318.49   13.62
   0   6  -1  340.81   13.64
   0  -6   2   51.04    2.82
   0   6  -2   51.38    2.84
   0   6   2   49.96    2.59
   0  -6   2   52.76    2.45
   0   6  -2   52.96    2.52
   0  -6  -2   54.65    2.43
   0   6   2   47.30    2.84
   0  -6   3   14.32    1.45
   0   6   3   12.20    1.18
   0  -6   3   11.59    1.05
   0   6  -3   13.46    1.48
   0  -6  -3   16.23    1.03
   0   6  -3   13.35    1.08
   0  -6   4  192.44    8.15
   0   6   4  201.41    7.93
   0   6  -4  198.63    8.11
   0   6  -4  190.23    7.66
   0  -6   4  191.53    7.73
   0   6   5  504.89   19.70
   0  -6   5  512.03   19.99
   0   6  -5  507.60   19.44
   0  -6   5  521.88   19.60
   0   6  -5  534.14   19.94
   0   6   6    6.62    1.05
   0   6  -6    5.51    0.74
   0  -6   6    9.27    1.24
   0  -6   6    7.03    0.94
   0   6  -6    6.70    1.09
   0   6  -7   48.49    2.24
   0  -6   7   48.26    2.46
   0   6  -7   49.58    2.66
   0  -6   7   48.04    2.79
   0   6   7   51.32    2.66
   0   6  -8   88.76    3.67
   0   6  -8   90.16    4.17
   0  -6   8   88.16    4.36
   0   6   8   96.69    4.23
   0  -6   8   87.97    4.03
   0   6   9    0.17    0.83
   0   6  -9   -0.08    0.84
   0  -6   9   -0.10    1.00
   0   6  -9    1.21    0.44
   0  -6   9   -0.50    0.78
   0   6 -10    4.31    0.92
   0   6  10    5.05    1.03
   0  -6  10    3.91    0.84
   0   6  10    4.11    0.88
   0  -6  10    3.90    1.18
   0   6  11    9.55    1.21
   0   6  11    8.26    1.07
   0  -6  11    7.95    1.37
   0   6  11    6.58    1.02
   0  -6  11    7.91    1.07
   0   6 -11    7.54    1.01
   0   6  12   11.66    1.36
   0   6  12   13.88    1.25
   0  -6  12   13.95    1.59
   0   6 -12   14.31    1.23
   0  -6  12   12.31    1.28
   0   6  12   15.96    1.27
   0   6  13    1.95    0.95
   0  -6  13    1.38    0.89
   0   6  13    2.61    0.78
   0   6  13    0.55    0.75
   0  -6  13    0.61    1.19
   0   6 -13    1.73    0.70
   0   6  14    1.79    0.95
   0  -6  14    2.28    1.21
   0   6  14    2.17    0.79
   0   6 -14    2.95    0.77
   0  -6  14    2.27    1.01
   0   6  14    0.38    0.76
   0   6  15   27.92    1.71
   0  -6  15   23.13    2.20
   0   6  15   28.62    1.73
   0   6 -15   29.35    1.72
   0   6  15   29.00    2.03
   0  -6  15   31.00    2.09
   0   6  16    6.39    1.01
   0   6  16    7.70    0.96
   0   6 -16    6.57    0.97
   0   6  16    8.44    1.28
   0  -6  16    6.72    1.51
   0   6  16    7.01    1.07
   0  -6  16   10.47    1.43
   0   6  17   51.50    2.50
   0   6  17   52.69    2.57
   0   6  17   54.08    2.47
   0  -6  17   42.31    2.79
   0  -6  17   50.70    3.17
   0   6 -17   44.27    2.37
   0   6  17   43.97    2.72
   0   6  18  102.74    4.34
   0   6  18  111.11    4.32
   0   6 -18   97.06    4.26
   0   6  18   90.23    4.65
   0  -6  18   93.69    5.02
   0   6  18  108.15    4.40
   0  -6  18   90.16    4.81
   0   6 -18   94.25    4.34
   0   6  19    2.13    1.09
   0  -6  19    2.43    1.46
   0  -6  19   -0.68    1.39
   0   6 -19    2.70    0.77
   0   6  19    3.47    0.79
   0   6 -19    0.73    0.93
   0   6  19    1.63    0.91
   0   6  19    2.11    0.85
   0   6  20   10.03    1.11
   0   6  20   12.11    1.04
   0   6 -20    9.19    1.11
   0  -6  20   11.96    1.91
   0  -6  20    3.18    1.38
   0   6  20    8.89    1.06
   0   6  20    9.25    1.39
   0   6 -20   10.97    1.00
   0  -6  21  115.78    5.61
   0   6 -21  116.08    4.90
   0   6  21  126.85    4.96
   0  -6  21  119.25    5.92
   0   6  21  104.04    5.37
   0   6  21  118.59    4.99
   0   6 -21  120.55    5.00
   0   6  21  115.75    5.02
   0   6  22   31.60    2.36
   0   6 -22   37.08    1.93
   0   6  22   36.12    2.04
   0   6  22   36.91    2.05
   0  -6  22   33.68    2.79
   0  -6  22   28.39    2.54
   0   6  22   40.23    2.01
   0   6 -22   34.69    1.99
   0   6  23    0.53    0.67
   0   6  23    2.74    1.28
   0  -6  23   -0.80    1.39
   0   6 -23    1.90    0.85
   0   6 -23    1.67    0.79
   0   6  23    1.39    0.87
   0   6  23    1.01    0.84
   0  -6  23    0.82    1.60
   0   6 -24    1.25    0.73
   0  -6  24    0.34    1.33
   0  -6  24   -0.42    1.50
   0   6  24    0.52    0.80
   0   6 -25    2.94    0.83
   0  -6  25    0.29    1.40
   0   6 -25    2.47    0.87
   0   6  25    3.04    1.02
   0   6 -25    0.86    0.80
   0   6 -26    5.18    0.98
   0   6  26    6.43    1.10
   0  -6  26    2.90    1.45
   0   6 -26    6.76    1.00
   0   6 -26    6.20    0.97
   0   6  27    2.52    1.07
   0   6 -27    4.02    0.93
   0  -6  27    0.64    1.48
   0   6 -27    4.82    0.93
   0   6  28    3.75    1.10
   0   6 -28    2.06    0.87
   0   6 -28    2.81    0.94
   0  -6  28   -0.83    1.66
   0   6  29    2.93    1.17
   0  -6  29   -0.87    1.77
   0   6 -29    1.43    0.98
   0   6 -29    1.60    0.88
   0   6 -30    0.75    0.92
   0  -6  30   -1.99    1.94
   0  -6  31   -1.13    1.90
   0  -7   0   -0.50    0.69
   0   7   0   -0.21    0.69
   0   7   0   -0.76    1.16
   0  -7  -1    2.89    0.76
   0  -7   1    2.41    0.70
   0   7  -1    2.47    1.07
   0   7  -1    1.93    0.73
   0   7   1    3.09    0.79
   0   7   1    2.11    1.06
   0   7  -2  116.24    5.04
   0   7  -2  110.84    5.44
   0  -7  -2  124.37    4.96
   0   7   2  121.55    5.55
   0  -7   2  121.93    5.00
   0   7   2  117.27    5.15
   0   7  -3   67.36    3.25
   0   7  -3   65.69    3.63
   0   7   3   74.56    3.47
   0   7   3   64.11    3.69
   0  -7  -3   74.89    3.15
   0  -7   3   75.21    3.26
   0  -7   3   72.19    3.72
   0   7  -4    1.05    0.67
   0   7   4    0.83    0.81
   0  -7   4    1.75    1.06
   0   7  -4    1.54    1.02
   0  -7   4    0.61    0.65
   0  -7   5   36.46    2.38
   0   7  -5   33.40    1.82
   0   7  -5   35.87    2.30
   0  -7   5   37.14    1.99
   0   7   5   34.51    2.13
   0  -7   6    8.08    0.97
   0   7  -6    6.45    0.81
   0  -7   6    9.93    1.43
   0   7  -6    8.23    1.23
   0   7   6    8.54    1.15
   0   7   7    1.77    0.91
   0   7  -7   -0.19    0.83
   0  -7   7    0.35    1.02
   0   7  -7   -0.47    0.58
   0  -7   7    0.57    0.71
   0   7  -8    1.29    0.53
   0   7   8    0.38    0.90
   0  -7   8    1.70    0.78
   0   7  -8    1.40    0.98
   0  -7   8    1.43    1.02
   0   7   9   28.75    1.98
   0   7  -9   27.42    1.92
   0  -7   9   30.38    2.21
   0  -7   9   25.61    1.75
   0   7  -9   25.89    1.39
   0   7 -10   -0.18    0.93
   0  -7  10   -0.25    1.11
   0  -7  10    0.41    0.82
   0   7  10   -0.61    1.02
   0   7  11   -0.08    0.87
   0  -7  11   -0.44    0.92
   0  -7  11   -0.38    1.12
   0   7 -11   -0.67    0.90
   0   7  12   17.39    1.56
   0  -7  12   16.67    1.48
   0  -7  12   14.69    1.80
   0   7  12   18.37    1.48
   0   7 -12   17.85    1.49
   0   7  12   15.45    1.60
   0  -7  13   10.66    1.31
   0   7  13   10.88    1.51
   0   7  13   12.82    1.28
   0   7 -13   10.77    1.22
   0   7  13   12.63    1.41
   0  -7  13   10.34    1.64
   0   7 -14    5.25    1.01
   0   7  14    4.99    1.05
   0  -7  14    6.30    1.48
   0   7  14    4.64    1.24
   0  -7  14    5.96    1.23
   0   7  15   27.23    1.72
   0   7 -15   20.64    1.54
   0  -7  15   20.51    2.12
   0   7  15   23.20    1.71
   0  -7  15   23.87    1.88
   0   7  15   22.85    2.02
   0   7 -16    8.97    1.11
   0   7  16   11.26    1.20
   0  -7  16   11.54    1.48
   0   7  16    5.55    1.30
   0  -7  16   10.03    1.71
   0   7  16    9.47    1.17
   0   7 -17   21.95    1.62
   0   7  17   29.12    1.76
   0  -7  17   26.44    2.43
   0  -7  17   27.27    2.06
   0   7  17   23.58    2.04
   0   7  17   27.36    1.75
   0   7  17   22.43    1.73
   0   7  18   40.21    2.35
   0   7  18   41.54    2.74
   0   7  18   49.22    2.41
   0   7 -18   42.00    2.29
   0   7  18   45.21    2.41
   0  -7  18   42.59    2.78
   0  -7  18   43.06    3.14
   0   7  19    6.71    1.43
   0   7  19    4.21    1.06
   0   7 -19    5.45    0.96
   0   7  19    6.55    0.96
   0   7 -19    3.81    1.05
   0  -7  19    6.73    1.48
   0  -7  19    6.46    1.78
   0   7  19    6.65    1.07
   0   7  20    0.06    0.70
   0   7 -20   -1.30    0.98
   0   7  20   -0.38    1.09
   0  -7  20   -0.34    1.62
   0   7  20   -0.27    0.87
   0  -7  20    0.13    1.18
   0   7  20    0.33    0.82
   0   7 -20   -0.46    0.76
   0   7  21   -0.14    0.90
   0   7 -21    0.11    0.74
   0  -7  21    2.62    1.72
   0   7  21    0.52    1.13
   0   7 -21   -0.47    0.91
   0  -7  21   -0.53    1.24
   0   7  21    2.46    0.81
   0   7  21    0.26    0.80
   0   7  22   10.39    1.15
   0   7 -22   11.77    1.11
   0   7  22   11.78    1.25
   0   7 -22   11.62    1.20
   0   7  22   11.58    1.59
   0   7  22   15.74    1.19
   0  -7  22   11.14    2.08
   0  -7  22   14.04    1.83
   0  -7  23    1.66    1.66
   0   7 -23    4.36    0.95
   0   7 -23    3.75    0.84
   0   7  23    4.26    1.02
   0  -7  23    2.15    1.32
   0   7 -24    0.83    0.85
   0   7  24    0.58    0.93
   0   7 -24    0.99    0.76
   0  -7  24    0.75    1.28
   0   7 -25    0.80    0.84
   0   7 -25    1.03    0.78
   0   7  25    0.15    0.89
   0  -7  25    0.78    1.39
   0  -7  26    5.81    1.71
   0   7 -26    4.70    0.94
   0   7 -26    2.80    1.01
   0   7  26    5.00    1.13
   0   7 -27    5.93    1.03
   0  -7  27    5.21    1.90
   0   7 -27    6.32    1.00
   0   7  27    4.60    1.14
   0  -7  28   -1.22    1.58
   0   7 -28    0.73    0.87
   0   7 -28    1.94    0.94
   0   7  28   -0.52    1.01
   0   7 -29    9.93    1.24
   0  -7  29    5.64    1.71
   0   8   0   26.62    2.22
   0  -8   0   31.19    1.76
   0   8   0   29.39    1.89
   0   8  -1    1.27    0.75
   0   8  -1    2.33    1.10
   0  -8  -1    1.97    0.69
   0   8   1    1.65    0.85
   0   8   1    1.65    1.21
   0  -8   1    0.93    0.70
   0   8   2    0.61    0.84
   0  -8   2    1.70    0.67
   0   8  -2    1.23    0.75
   0   8   2    0.78    1.19
   0   8  -2    1.32    1.06
   0  -8  -2    1.16    0.63
   0   8   3   10.16    1.23
   0  -8  -3   12.69    1.01
   0   8  -3   11.71    1.46
   0   8   3   11.83    1.61
   0  -8   3   11.92    1.10
   0   8  -3   10.65    1.11
   0   8  -4    1.61    1.04
   0  -8   4    0.86    1.08
   0  -8   4    1.40    0.72
   0   8   4    1.50    1.20
   0   8  -4    1.49    0.71
   0   8   4    0.37    0.85
   0   8  -5    9.92    1.01
   0  -8   5   10.95    1.09
   0   8   5   12.88    1.38
   0  -8   5   10.45    1.51
   0   8  -5    7.66    1.35
   0   8  -6   47.44    2.40
   0  -8   6   49.94    2.60
   0   8  -6   49.46    2.94
   0   8   6   54.34    2.89
   0  -8   6   49.81    3.12
   0   8  -7    8.10    1.32
   0   8   7    7.70    1.27
   0   8  -7    8.03    0.88
   0  -8   7    7.27    1.00
   0  -8   7    7.82    1.41
   0   8  -8    1.77    1.02
   0   8  -8    0.95    0.61
   0  -8   8    2.02    0.87
   0  -8   8    1.21    1.16
   0   8   8    1.98    1.04
   0  -8   9  152.11    7.10
   0   8   9  161.26    6.80
   0  -8   9  157.67    6.56
   0   8  -9  156.96    6.77
   0   8  -9  149.06    6.10
   0  -8  10   51.86    3.29
   0   8 -10   51.39    2.32
   0  -8  10   52.50    2.80
   0   8 -10   52.54    2.99
   0   8  10   50.27    3.03
   0   8 -11   65.96    3.34
   0   8  11   57.41    3.40
   0  -8  11   60.73    3.17
   0  -8  11   58.33    3.65
   0   8  12   76.82    4.01
   0  -8  12   77.94    3.78
   0  -8  12   73.03    4.18
   0   8  12   70.04    3.64
   0   8 -12   73.15    3.69
   0  -8  13   42.87    2.64
   0  -8  13   42.09    3.04
   0   8  13   43.62    2.82
   0   8 -13   42.01    2.50
   0   8  13   45.55    2.54
   0   8  14    2.42    1.26
   0   8  14    1.76    1.34
   0   8  14    2.57    1.04
   0  -8  14    2.02    1.54
   0  -8  14    2.40    1.18
   0   8 -14    2.07    1.05
   0   8  15    5.86    1.37
   0   8  15    4.77    1.07
   0  -8  15    6.95    1.36
   0   8 -15    6.73    1.08
   0  -8  15    3.83    1.62
   0   8  16    7.85    1.54
   0  -8  16    6.64    1.39
   0   8  16    8.12    1.31
   0  -8  16    6.46    1.78
   0   8 -16    5.28    1.06
   0   8  16    8.13    1.19
   0  -8  17   33.04    2.35
   0   8 -17   28.82    1.95
   0   8  17   35.85    2.13
   0   8  17   31.60    2.04
   0   8  17   26.43    2.27
   0  -8  17   32.86    2.81
   0  -8  18   -0.50    1.14
   0   8  18    1.23    0.96
   0   8  18   -0.56    1.06
   0   8  18    1.22    1.21
   0   8  18    0.31    0.90
   0   8 -18    0.48    0.87
   0  -8  18    0.70    1.57
   0   8  19    5.17    1.38
   0   8 -19    3.61    0.97
   0  -8  19    4.32    1.66
   0   8  19    5.47    1.13
   0   8  19    3.73    0.99
   0   8  19    6.21    1.08
   0  -8  19    3.10    1.31
   0   8  20   21.28    2.22
   0   8  20   27.55    1.72
   0  -8  20   22.42    2.16
   0  -8  20   23.39    2.52
   0   8 -20   19.55    1.67
   0   8 -20   20.21    1.53
   0   8  20   19.34    1.58
   0   8  20   23.81    1.73
   0   8 -21    3.68    0.93
   0   8 -21    2.65    1.00
   0  -8  21    0.57    1.65
   0   8  21    2.60    0.96
   0  -8  21    3.76    1.45
   0   8  21    2.72    1.04
   0   8  21    2.07    1.27
   0  -8  22    2.36    1.81
   0   8  22    2.63    0.99
   0   8 -22    1.77    0.95
   0   8 -22    1.98    0.83
   0  -8  22    1.29    1.22
   0  -8  23   -1.04    1.35
   0   8 -23    0.21    0.86
   0   8 -23    0.98    0.82
   0   8  23    0.97    0.90
   0   8 -24    0.62    0.74
   0  -8  24    1.55    1.35
   0   8 -24    0.07    0.90
   0   8  24    0.23    0.97
   0   8 -25    0.82    0.80
   0   8  25    0.63    0.94
   0  -8  25    1.29    1.36
   0   8 -25    0.55    0.81
   0   8  26    1.06    1.03
   0   8 -26    0.58    0.85
   0  -8  26    0.50    1.41
   0   8 -27    0.27    0.78
   0   8 -28   -0.35    0.97
   0   9   0   -0.09    0.85
   0  -9   0   -0.95    0.81
   0   9   0   -0.42    1.24
   0   9   1    0.72    1.27
   0  -9   1   -0.41    0.77
   0   9   1    0.46    0.94
   0   9  -1    0.14    1.16
   0  -9  -1    0.74    0.72
   0   9  -1   -0.58    0.87
   0   9   2    0.15    1.31
   0   9  -2   -0.13    1.29
   0   9   2   -0.38    0.98
   0  -9   2   -0.61    0.79
   0  -9  -2    1.05    0.69
   0   9  -2   -0.89    0.85
   0   9  -3   13.58    1.32
   0  -9  -3   18.73    1.29
   0   9   3   15.50    1.59
   0   9   3   16.59    2.07
   0   9  -3   15.47    1.81
   0  -9   3   18.79    1.34
   0   9  -4   76.96    3.49
   0   9   4   72.55    3.74
   0  -9   4   72.71    3.48
   0   9  -4   75.90    4.07
   0   9   4   76.22    4.32
   0   9   5    2.39    1.45
   0  -9   5    1.04    0.86
   0   9  -5    3.63    0.85
   0   9   5    1.94    1.19
   0   9  -5    2.03    1.20
   0  -9   5    1.12    1.35
   0  -9   6   97.75    4.99
   0   9  -6   90.59    4.13
   0  -9   6   97.52    4.33
   0   9   6  100.79    4.71
   0   9  -6   93.64    4.76
   0   9  -7    1.66    1.22
   0  -9   7   -0.38    0.94
   0   9   7    1.06    1.22
   0   9  -7   -0.29    0.77
   0  -9   7    1.18    1.40
   0   9  -8   17.92    1.28
   0   9   8   17.85    1.89
   0  -9   8   20.45    1.64
   0  -9   8   21.75    2.21
   0   9  -8   20.11    1.88
   0  -9   9  124.75    5.47
   0   9   9  134.03    5.91
   0   9  -9  129.12    5.80
   0   9  -9  115.67    5.01
   0  -9   9  129.93    6.18
   0  -9  10   85.49    4.22
   0   9 -10   86.27    3.72
   0   9  10   92.92    4.61
   0   9 -10   92.89    4.50
   0  -9  10   94.26    4.90
   0   9  11   75.99    3.96
   0   9 -11   73.47    3.86
   0  -9  11   69.58    3.69
   0  -9  11   73.27    4.30
   0   9  12  138.46    6.37
   0  -9  12  139.60    6.12
   0  -9  12  143.22    6.76
   0   9  12  124.15    6.03
   0   9 -12  146.23    6.24
   0   9  13    2.73    1.15
   0   9  13    3.92    1.50
   0   9  13    1.33    1.39
   0  -9  13    4.71    1.24
   0  -9  13    5.22    1.70
   0   9 -13    4.85    1.24
   0   9  14   34.79    2.81
   0  -9  14   39.39    3.20
   0   9  14   50.22    2.98
   0   9 -14   40.44    2.50
   0  -9  14   44.68    2.69
   0   9  14   38.97    2.51
   0   9  15  100.60    5.20
   0   9  15   98.88    4.78
   0   9  15  128.97    5.29
   0   9 -15  102.23    4.79
   0  -9  15   99.72    4.98
   0  -9  15   98.96    5.57
   0   9  16   52.95    2.88
   0   9  16   42.96    2.47
   0  -9  16   38.13    3.23
   0  -9  16   38.29    2.69
   0   9  16   34.87    2.81
   0   9 -16   36.78    2.36
   0   9  17    1.14    1.36
   0   9  17    0.63    0.94
   0  -9  17   -0.26    1.33
   0   9  17    0.30    1.13
   0  -9  17    0.19    1.64
   0   9 -17    0.49    0.96
   0   9  18    7.96    1.52
   0  -9  18   10.30    1.71
   0  -9  18    7.64    2.02
   0   9 -18    7.79    1.25
   0   9  18   12.07    1.41
   0   9  18   14.67    1.51
   0  -9  19   23.78    2.70
   0   9 -19   24.19    1.80
   0   9  19   27.50    1.94
   0   9  19   24.96    1.93
   0   9  19   19.83    2.16
   0  -9  19   28.11    2.38
   0   9  19   33.68    2.07
   0   9 -20    0.07    0.88
   0   9  20    0.45    1.32
   0   9  20    0.86    1.11
   0  -9  20    1.29    1.30
   0  -9  20   -0.81    1.89
   0   9 -21    9.88    1.38
   0  -9  21    9.64    1.73
   0   9 -21   11.60    1.25
   0  -9  21   11.00    2.14
   0   9  21   12.33    1.38
   0   9 -22    9.34    1.30
   0   9  22    7.21    1.20
   0  -9  22    5.75    1.56
   0   9 -22    8.91    1.16
   0   9 -23   -0.80    1.03
   0   9 -23    0.39    0.82
   0  -9  23    1.25    1.52
   0   9  23   -0.33    0.97
   0   9  24    0.16    0.93
   0  -9  24    1.13    1.35
   0   9 -24    1.83    0.87
   0   9 -25   -0.07    0.89
   0   9  25    1.41    1.08
   0   9 -26    3.86    0.92
   0  10   0   17.14    1.61
   0  10   0   13.86    2.00
   0 -10   0   16.79    1.35
   0 -10  -1    1.13    0.81
   0  10  -1    1.38    1.49
   0  10   1    1.94    1.43
   0  10   1    0.61    1.03
   0 -10   1    1.02    0.92
   0  10  -1    0.92    0.99
   0 -10   2    7.62    1.15
   0  10  -2    8.56    1.70
   0  10   2   11.89    1.49
   0  10   2   12.81    1.93
   0 -10  -2   11.54    1.11
   0 -10   3   98.76    4.23
   0  10  -3   90.49    4.22
   0  10   3   88.89    5.09
   0  10   3   93.90    4.53
   0  10  -3   85.05    4.77
   0  10   4   11.31    2.12
   0 -10   4   12.81    1.31
   0  10  -4   12.78    1.30
   0  10   4   11.44    1.53
   0  10  -4   10.65    1.76
   0 -10   5   46.64    2.52
   0  10  -5   52.24    3.20
   0  10   5   47.29    2.91
   0  10   5   47.15    3.47
   0  10  -5   44.68    2.46
   0 -10   6    0.95    0.93
   0  10  -6    0.14    1.32
   0  10   6    1.49    1.61
   0  10  -6   -1.52    0.94
   0 -10   7    1.45    1.53
   0  10   7    0.77    1.76
   0  10   7    0.26    1.16
   0  10  -7   -1.06    0.90
   0 -10   7   -0.49    0.84
   0  10  -7    1.30    1.22
   0  10   8   51.89    3.30
   0 -10   8   52.43    2.85
   0 -10   8   49.26    3.46
   0  10  -8   51.97    3.21
   0  10  -8   54.28    2.59
   0  10  -9   19.22    1.98
   0  10   9   20.07    2.04
   0  10  -9   19.46    1.28
   0 -10   9   18.82    2.22
   0 -10   9   18.87    1.64
   0  10 -10    3.83    0.69
   0 -10  10    3.11    1.76
   0  10  10    4.65    1.53
   0 -10  10    2.24    1.05
   0  10 -10    0.86    1.30
   0 -10  11    8.59    1.26
   0 -10  11    6.17    1.77
   0  10 -11    7.36    1.49
   0  10  11    8.11    1.56
   0  10  12    4.01    1.43
   0 -10  12    5.05    1.21
   0  10 -12    2.09    1.25
   0 -10  12    4.32    1.65
   0  10 -13    9.54    1.43
   0 -10  13   13.01    1.55
   0  10  13   11.89    1.79
   0  10  13   10.46    1.84
   0  10  13   11.51    1.49
   0 -10  13   11.05    2.04
   0 -10  14   14.15    2.18
   0  10 -14   18.50    1.73
   0  10  14   17.90    1.69
   0  10  14   16.18    1.95
   0 -10  14   16.00    1.71
   0 -10  15    2.93    1.26
   0  10 -15    2.86    1.18
   0  10  15    3.08    1.19
   0  10  15    4.09    1.53
   0  10  15    3.31    1.38
   0 -10  15    3.86    1.85
   0 -10  16    4.35    1.80
   0 -10  16    2.32    1.28
   0  10  16    2.94    1.35
   0  10  16    0.62    1.38
   0  10 -16    2.20    1.11
   0  10  17    5.37    1.56
   0  10  17    4.52    1.59
   0 -10  17    4.33    1.31
   0  10 -17    6.38    1.19
   0 -10  17    5.48    1.88
   0  10 -18    0.69    1.06
   0 -10  18    3.08    1.38
   0  10  18    0.61    1.41
   0 -10  18    6.04    2.09
   0 -10  19   26.88    2.32
   0 -10  19   26.34    2.91
   0  10 -19   25.72    1.90
   0  10  19   24.37    2.45
   0 -10  20   19.11    2.60
   0  10  20   14.02    1.60
   0  10 -20   15.94    1.55
   0 -10  20   15.07    1.95
   0  10  21    3.80    1.24
   0  10 -21    1.36    1.05
   0  10 -22    2.49    0.96
   0  10  22    2.06    1.06
   0  10  23    0.62    1.04
   0  10 -23    1.41    0.91
   0  10 -24    6.48    1.07
   0  10 -25    0.69    0.91
   0 -11   0    0.40    0.78
   0  11   0    2.28    1.54
   0  11   0   -0.11    1.02
   0  11  -1    0.20    1.05
   0 -11   1    0.21    0.87
   0 -11  -1    2.77    0.86
   0  11  -1   -0.85    1.54
   0  11   1    0.18    1.57
   0  11   1   -0.66    1.10
   0 -11   2   24.76    1.68
   0  11   2   19.71    1.90
   0  11  -2   23.30    1.81
   0  11  -2   17.19    2.26
   0  11   2   26.67    2.57
   0 -11   3   21.49    1.66
   0  11   3   23.27    2.02
   0  11  -3   20.01    1.71
   0  11  -3   23.83    2.42
   0  11   3   21.12    2.58
   0 -11   4   -0.08    1.00
   0  11  -4    1.09    1.40
   0  11   4    4.75    1.96
   0  11  -4    2.54    0.97
   0  11   4    1.63    1.30
   0  11  -5    5.67    1.60
   0  11  -5    6.41    1.13
   0  11   5    9.39    1.54
   0  11   5    5.73    2.07
   0 -11   5    4.03    1.03
   0  11  -6   -0.29    0.98
   0  11   6    0.63    1.67
   0  11   6    0.67    1.19
   0  11  -6    2.06    1.40
   0 -11   6    3.22    0.94
   0  11   7    0.94    1.24
   0  11   7    0.43    1.73
   0 -11   7    0.32    0.85
   0  11  -7    0.48    0.89
   0  11  -7    1.27    1.38
   0  11  -8    1.36    1.32
   0  11   8    0.57    1.31
   0 -11   8    0.34    0.85
   0 -11   8    0.72    1.57
   0  11  -8   -0.80    0.81
   0  11   8   -0.44    1.90
   0  11  -9    7.34    0.89
   0  11   9    1.73    1.38
   0  11   9    5.83    1.56
   0 -11   9    4.93    1.76
   0 -11   9    6.89    1.16
   0  11  -9    3.78    1.49
   0  11   9    7.88    2.23
   0  11  10    6.27    1.65
   0  11 -10    4.10    1.47
   0  11 -10    8.64    0.88
   0 -11  10    5.24    1.16
   0 -11  10    7.47    1.99
   0  11 -11    0.13    1.35
   0 -11  11    0.37    0.95
   0 -11  11    0.38    1.79
   0  11  11    0.78    1.44
   0  11  12   17.76    2.13
   0  11 -12   17.83    1.93
   0 -11  12   11.90    2.12
   0 -11  12   15.84    1.61
   0 -11  13    6.55    1.28
   0  11 -13    8.87    1.49
   0 -11  13    8.76    1.96
   0  11  13    4.62    1.55
   0  11  14    8.33    1.87
   0 -11  14   12.56    1.62
   0  11  14   10.82    1.87
   0  11 -14   10.08    1.52
   0 -11  14   10.98    2.18
   0  11 -15    1.44    1.20
   0  11  15   -0.16    1.34
   0  11  15    0.15    1.78
   0 -11  15    0.62    1.67
   0 -11  15   -0.12    1.08
   0  11 -16    6.52    1.34
   0 -11  16    9.37    2.24
   0 -11  16    4.36    1.35
   0  11  16    3.63    1.37
   0  11  17    6.24    1.64
   0  11 -17    8.42    1.34
   0 -11  17    7.49    1.52
   0 -11  17    8.73    2.12
   0 -11  18    2.91    1.91
   0  11 -18    7.20    1.24
   0  11 -19    5.95    1.34
   0  11 -20    3.28    1.07
   0  11  20    7.49    1.52
   0  11 -21    5.08    1.16
   0  11 -22   17.34    1.55
   0  11 -23    4.38    1.09
   0  12   0   19.05    1.88
   0  12   0   19.23    2.45
   0 -12   0   22.08    1.52
   0  12  -1    2.61    1.59
   0  12   1    1.00    1.66
   0 -12   1    1.69    0.81
   0  12   1    0.12    1.19
   0  12  -1   -0.68    1.21
   0  12  -2    0.91    1.16
   0 -12   2    2.47    0.93
   0  12  -2    0.36    1.63
   0  12   2    1.51    1.19
   0  12   2    0.21    1.79
   0  12  -3    5.80    1.22
   0  12   3    5.79    1.97
   0  12   3    4.62    1.39
   0 -12   3    4.65    1.04
   0  12  -3    2.98    1.66
   0  12   4    1.77    1.84
   0  12  -4    1.79    1.08
   0  12  -4    1.20    1.47
   0  12   4    2.86    1.32
   0 -12   4    0.48    0.92
   0  12   5   10.78    1.69
   0  12   5    9.59    2.27
   0  12  -5   10.26    1.28
   0  12  -5    9.25    1.78
   0  12  -6    3.16    1.05
   0  12   6    4.57    1.43
   0  12  -6    4.79    1.62
   0  12   6    4.94    2.20
   0 -12   6    3.42    1.05
   0  12  -7   27.60    2.55
   0  12  -7   31.28    1.96
   0  12   7   35.31    3.39
   0  12   7   38.01    2.68
   0 -12   7   26.84    1.92
   0 -12   8    3.70    0.96
   0  12   8    1.85    1.48
   0  12  -8    3.91    0.93
   0  12   8    5.92    2.09
   0  12   8   -0.89    1.60
   0  12  -8    3.07    1.41
   0  12  -9   12.12    1.08
   0 -12   9   11.21    1.31
   0  12   9   14.90    1.88
   0  12  -9    9.76    1.78
   0  12   9    8.92    1.67
   0  12   9   12.78    2.56
   0  12 -10    4.05    0.80
   0 -12  10    1.85    0.98
   0  12 -10    0.85    1.46
   0 -12  10    1.21    1.70
   0  12  10    1.77    2.09
   0  12  10    1.31    1.39
   0  12  11    7.06    1.80
   0 -12  11    4.84    1.12
   0 -12  11    3.67    1.80
   0  12  11    5.60    2.36
   0  12 -11    3.49    1.50
   0  12  12   -1.02    1.59
   0 -12  12   -1.24    1.06
   0  12 -12   -0.95    1.30
   0 -12  12    0.83    1.81
   0  12  13    3.59    1.41
   0  12 -13    3.34    1.35
   0 -12  13    2.34    1.92
   0 -12  14    1.74    1.91
   0  12 -14    0.73    1.26
   0  12  14    0.34    1.51
   0  12  15   -0.52    1.59
   0  12 -15    1.06    1.17
   0 -12  15    0.22    1.84
   0  12 -16    2.41    1.26
   0  12  16    0.86    1.52
   0  12 -17    4.16    1.25
   0  12 -18    5.18    1.30
   0  12 -19   -1.73    1.18
   0  12 -20   -0.18    1.11
   0  12 -21    3.30    1.17
   0  12 -22    9.05    1.31
   0  13   0    0.21    1.96
   0  13   0    0.53    1.25
   0  13  -1   -0.95    1.26
   0  13  -1   -0.83    1.84
   0  13   1    0.22    1.88
   0  13   1    0.27    1.29
   0  13  -2   -0.80    1.63
   0  13  -2    0.22    1.12
   0  13   2    0.97    1.42
   0 -13   2    0.81    0.77
   0  13   2   -0.46    1.97
   0  13  -3    1.93    1.81
   0  13   3    1.67    2.10
   0 -13   3    2.44    0.90
   0  13  -3    0.93    1.09
   0  13   3    2.30    1.38
   0  13   4   26.55    2.39
   0  13  -4   25.98    2.81
   0 -13   4   27.69    1.85
   0  13   4   25.67    3.08
   0  13  -4   34.07    2.18
   0 -13   5    1.44    0.94
   0  13   5    1.86    1.52
   0  13  -5    4.16    1.80
   0  13   5    2.80    2.21
   0  13  -6    1.55    1.58
   0 -13   6    1.02    0.96
   0  13   6    2.35    2.14
   0  13   6    1.92    1.44
   0  13  -7    1.16    1.39
   0  13   7    2.15    2.10
   0  13   7    2.66    1.61
   0  13   8    3.92    1.65
   0  13  -8    1.59    1.48
   0  13   8    1.65    2.12
   0  13  -9   20.12    2.30
   0  13   9   28.75    3.37
   0  13   9   23.37    2.36
   0  13  10   -0.17    1.60
   0  13 -10   -0.92    1.46
   0  13  10    0.84    2.46
   0  13  11    1.91    1.60
   0  13 -11    0.90    1.42
   0  13  11    3.09    2.26
   0  13  12   -0.90    1.59
   0  13  12   -1.67    2.31
   0  13 -12   -1.59    1.34
   0 -13  12    1.33    1.95
   0  13  13    0.37    1.35
   0  13  13    3.04    2.31
   0  13 -13    1.10    1.36
   0  13 -14    1.17    1.37
   0  13  14    0.92    1.55
   0  13 -15    1.38    1.33
   0  13 -16    1.22    1.36
   0  13 -17    3.19    1.18
   0  13 -18    5.08    1.29
   0  13 -19   -1.43    1.35
   0  13 -20   -1.82    1.23
   0  14   0    0.24    1.87
   0  14   1    5.87    2.20
   0  14  -1    5.28    2.13
   0  14  -2   -0.44    2.02
   0  14   2   -0.77    2.21
   0  14  -3    2.56    1.99
   0  14   3    1.33    2.22
   0  14   4    0.82    2.49
   0  14  -4    0.62    1.72
   0  14  -5    3.55    1.74
   0  14   5    8.47    2.65
   0  14  -6    8.61    1.92
   0  14   6    8.73    2.84
   0  14  -7    2.51    1.74
   0  14   7    0.89    2.31
   0  14  -8    1.73    1.42
   0  14   8    2.43    2.58
   0  14  -9    1.53    1.56
   0  14   9    3.39    2.42
   0  14  10    1.87    2.56
   0  14 -10    0.82    1.51
   0  14  11    2.48    2.44
   0  14 -11    0.80    1.52
   0  14  12   -0.61    2.28
   0  14 -12   -0.15    1.47
   0  14 -13    2.78    1.55
   0  14  13    2.42    2.40
   0  14 -14    1.80    1.36
   0  14  14    0.30    2.42
   0  14 -15    2.67    1.52
   0  14 -16    3.88    1.48
   0  14 -17    7.83    1.55
   0  15   0    0.53    2.37
   0  15   1   -0.55    2.26
   0  15  -1   -0.51    2.18
   0  15  -2    0.73    2.19
   0  15   2   -0.56    2.59
   0  15   3    1.47    2.56
   0  15  -3    1.42    2.12
   0  15   4    1.21    2.44
   0  15  -4   -2.04    2.04
   0  15  -5    1.50    1.93
   0  15   5    2.81    2.78
   0  15  -6    0.81    1.81
   0  15   6    2.56    2.68
   0  15   7   16.09    3.37
   0  15  -7   10.63    2.15
   0  15  -8    4.74    1.85
   0  15   8    5.34    2.82
   0  15   9    1.68    2.81
   0  15  -9   -1.10    1.82
   0  15 -10   -0.89    1.90
   0  15  10    0.34    2.72
   0  15 -11    0.86    1.74
   0  15 -12   -0.49    1.59
   0  15 -13    2.02    1.68
   0  15 -14    3.68    1.58
   0  16   0    7.03    2.69
   0  16   1    0.30    2.48
   0  16  -1    5.07    2.62
   0  16  -2    2.73    2.33
   0  16   2    0.63    2.74
   0  16   3    2.58    2.76
   0  16  -3    3.38    2.54
   0  16   4    9.05    3.08
   0  16  -4    6.40    2.42
   0  16   5    0.69    2.53
   0  16  -5    2.81    2.10
   0  16  -6    1.55    1.91
   0  16  -7    3.42    1.91
   0  16  -8   -2.70    2.17
   1   0 -32    0.94    1.26
   1   0 -31   -0.22    1.25
  -1   0  31    1.24    1.38
   1   0 -30   -0.49    1.26
   1   0 -30    0.93    1.15
   1   0 -29   -1.60    1.21
   1   0 -29    1.36    1.05
  -1   0  28   50.61    2.91
   1   0 -28   44.16    2.66
   1   0 -28   45.91    2.82
   1   0 -27    0.69    1.09
   1   0 -27    1.36    1.13
  -1   0  27    1.74    1.08
  -1   0  26   91.51    4.26
  -1   0  26   89.17    4.27
   1   0 -26   79.93    3.99
  -1   0  25    5.01    1.25
   1   0 -25    1.58    0.94
  -1   0  25    1.28    1.05
  -1   0  24    6.10    1.12
   1   0 -24    6.54    1.03
  -1   0  24   10.73    1.25
  -1   0  23    0.52    0.94
   1   0 -23    0.53    0.84
   1   0 -22   35.32    1.97
  -1   0  22   32.68    2.08
   1   0 -21    0.40    0.76
  -1   0  21   -0.57    0.89
   1   0 -20    1.77    0.75
  -1   0  20    0.41    0.78
  -1   0  19   -0.21    0.69
   1   0 -19    0.79    0.62
   1   0 -18   36.14    1.84
  -1   0  18   35.70    1.87
  -1   0  17   -0.48    0.56
   1   0 -17    0.92    0.51
   1   0 -16   30.21    1.58
  -1   0  16   31.69    1.59
  -1   0  15   -0.21    0.42
   1   0 -15   -0.31    0.49
   1   0 -15    0.46    0.42
  -1   0  14  310.41   12.01
   1   0 -14  315.44   12.02
   1   0 -14  325.68   12.04
  -1   0  13    0.08    0.41
   1   0 -13    0.44    0.57
   1   0 -13    0.92    0.52
  -1   0  12 2334.40   87.06
   1   0 -12 2386.84   87.08
   1   0 -12 2341.89   87.07
   1   0 -11    0.35    0.45
   1   0 -11    0.70    0.46
  -1   0  11    0.22    0.35
  -1   0  10  187.64    7.21
   1   0 -10  190.14    7.22
   1   0 -10  191.85    7.22
   1   0  -9   -0.26    0.29
   1   0  -9   -0.06    0.30
  -1   0   9    0.20    0.23
  -1   0   8   44.12    1.78
   1   0  -8   43.02    1.79
   1   0  -8   44.44    1.80
   1   0  -7    0.01    0.26
   1   0  -7    0.06    0.23
   1   0  -7   -0.03    0.25
  -1   0   7   -0.12    0.18
  -1   0   7   -0.10    0.22
   1   0  -6 2408.79   88.97
   1   0  -5    0.29    0.24
   1   0  -5   -0.09    0.27
   1   0  -4 1090.93   40.39
   1   0  -4 1096.09   40.43
   1   0  -3    0.07    0.21
   1   0  -2  335.48   12.49
   1   0   2 1283.87   47.54
   1   0   3   -0.13    0.39
   1   0   4 3276.28  120.60
  -1   0  -4 3256.08  120.54
  -1   0  -5   -0.28    0.33
  -1   0  -6  287.45   10.80
   1   0   7    0.10    0.21
  -1   0  -7    0.04    0.28
  -1   0  -7    0.11    0.27
  -1   0  -7    0.06    0.27
  -1   0  -8  670.94   24.60
  -1   0  -8  659.43   24.64
   1   0   8  660.65   24.55
  -1   0  -8  653.95   24.60
  -1   0  -9    0.20    0.33
   1   0   9    0.11    0.26
  -1   0  -9    0.02    0.31
  -1   0  -9    0.39    0.36
   1   0   9    0.29    0.36
  -1   0 -10  123.07    4.67
  -1   0 -10  115.96    4.72
   1   0  10  116.26    4.61
   1   0  10  120.21    4.75
  -1   0 -10  121.71    4.67
   1   0  11    0.29    0.34
  -1   0 -11   -0.11    0.37
  -1   0 -11   -0.07    0.40
   1   0  11    0.29    0.44
  -1   0 -11    0.18    0.38
  -1   0 -12   88.04    3.64
  -1   0 -12   86.47    3.55
  -1   0 -12   89.12    3.56
   1   0  12   90.11    3.52
   1   0  12   85.62    3.67
  -1   0 -13    0.08    0.46
   1   0  13   -0.09    0.57
   1   0  13    0.22    0.36
  -1   0 -13   -0.30    0.43
  -1   0 -13   -0.09    0.41
  -1   0 -14  251.08    9.77
  -1   0 -14  252.62    9.64
   1   0  14  253.03    9.61
   1   0  14  250.54    9.79
  -1   0 -14  252.23    9.64
   1   0  15    0.41    0.68
  -1   0 -15    0.92    0.55
  -1   0 -15    0.89    0.51
  -1   0 -15    0.35    0.59
   1   0  15   -0.07    0.46
  -1   0 -16  859.38   32.17
   1   0  16  852.62   31.98
  -1   0 -16  844.11   32.00
  -1   0 -16  856.36   32.01
   1   0  16  880.75   32.20
   1   0  17    1.87    0.95
   1   0  17    1.91    0.68
  -1   0 -17    0.86    0.72
  -1   0 -17    0.92    0.69
  -1   0 -17    1.89    0.89
   1   0  18  940.74   35.03
  -1   0 -18  939.90   35.23
  -1   0 -18  918.91   35.02
  -1   0 -18  932.18   35.01
   1   0  18  962.60   35.25
  -1   0 -19    2.33    0.79
  -1   0 -19    0.38    0.70
   1   0  19   -0.07    0.94
   1   0  19   -0.20    0.69
  -1   0 -19    0.91    0.86
  -1   0 -20   90.65    3.83
  -1   0 -20   82.64    3.99
  -1   0 -20   88.20    3.82
   1   0  20   86.33    3.80
  -1   0 -21    0.06    0.86
   1   0  21    0.93    0.88
  -1   0 -21   -0.50    0.89
  -1   0 -21   -0.66    0.99
  -1   0 -22  251.34   10.03
   1   0  22  251.19   10.02
  -1   0 -22  254.33   10.30
  -1   0 -22  258.10   10.01
   1   0  23   -0.14    0.93
  -1   0 -23   -0.13    0.93
  -1   0 -23   -0.09    1.13
  -1   0 -23    1.95    0.96
  -1   0 -24   10.42    1.57
   1   0  24   13.66    1.39
   1   0  25   -0.57    1.02
  -1   0 -25    2.45    1.07
  -1   0 -25   -1.06    1.23
   1   0  26   10.83    1.44
  -1   0 -26   12.20    1.42
  -1   0 -27    1.33    0.98
  -1   0 -27    0.70    1.25
  -1   0 -28   34.17    2.60
  -1   0 -28   39.99    2.42
  -1   0 -29    0.20    1.11
  -1   0 -30    4.79    1.31
  -1   0 -31    1.59    1.25
  -1   0 -32   30.30    2.42
   1  -1 -33    0.56    1.51
   1  -1 -32    2.83    1.60
   1   1 -32    5.09    1.36
   1  -1 -31    1.15    1.40
   1   1 -31    2.29    1.24
  -1  -1  31    3.70    1.55
   1  -1 -30   59.50    3.52
   1   1 -30   61.94    3.26
  -1   1  30   66.32    3.53
  -1  -1  30   67.50    3.77
   1   1 -30   56.58    3.39
  -1   1  29    2.68    1.20
   1   1 -29    0.71    1.14
   1   1 -29    0.17    1.06
  -1  -1  29    0.92    1.27
   1  -1 -29   -0.67    1.27
  -1   1  28   14.41    1.67
   1   1 -28   15.24    1.53
  -1  -1  28   20.99    1.95
   1  -1 -28   13.10    1.67
   1  -1 -27    3.13    1.14
   1   1 -27    5.14    1.11
  -1  -1  27    6.01    1.32
   1   1 -27    6.65    1.13
   1   1 -26    8.92    1.14
  -1  -1  26    7.88    1.39
  -1   1  26    5.67    1.20
   1   1 -26    6.76    1.16
   1  -1 -26    6.30    1.30
  -1  -1  26    9.08    1.51
   1   1 -25    6.19    1.00
  -1  -1  25    7.55    1.34
   1   1 -25    5.96    1.04
   1  -1 -25    4.56    1.13
  -1  -1  25    6.62    1.20
  -1   1  25    6.54    1.13
   1  -1 -24    0.42    1.06
  -1   1  24   -0.21    0.95
  -1  -1  24    0.60    0.97
   1   1 -24    1.75    0.80
  -1  -1  24    2.38    1.15
   1   1 -24    0.68    0.82
   1   1 -23    0.88    0.76
   1  -1 -23    1.57    0.90
  -1  -1  23    2.16    1.04
   1   1 -23    0.72    0.70
  -1   1  23    0.26    0.84
  -1  -1  23    1.53    1.07
   1  -1 -22    1.63    0.94
  -1  -1  22    4.38    1.17
  -1  -1  22    2.92    1.06
  -1   1  22    3.36    0.92
   1   1 -22    3.79    0.81
   1   1 -22    2.95    0.78
   1   1 -22    2.48    0.80
   1   1 -21   30.32    1.67
  -1  -1  21   32.45    2.08
   1  -1 -21   29.31    1.90
   1   1 -21   30.67    1.71
  -1  -1  21   35.58    2.13
  -1   1  21   31.03    1.78
   1   1 -21   28.08    1.70
   1   1 -20   34.95    1.79
  -1  -1  20   34.06    2.11
   1  -1 -20   33.72    2.01
   1   1 -20   34.58    1.77
  -1  -1  20   33.18    2.07
  -1   1  20   34.74    1.84
   1   1 -19   55.15    2.53
   1   1 -19   53.39    2.48
  -1   1  19   57.42    2.60
  -1  -1  19   62.34    2.92
   1  -1 -19   57.99    2.79
  -1  -1  19   53.67    2.87
  -1  -1  18   26.91    1.77
   1  -1 -18   24.94    1.63
  -1  -1  18   26.94    1.75
   1   1 -18   27.52    1.41
  -1   1  18   27.28    1.47
   1   1 -18   27.05    1.42
   1   1 -17    7.85    0.73
   1   1 -17    7.43    0.68
  -1   1  17   10.73    0.79
  -1  -1  17   11.10    1.05
  -1  -1  17    8.43    1.00
   1  -1 -17    8.48    0.93
   1   1 -16    4.80    0.54
   1  -1 -16    6.24    0.82
   1   1 -16    5.00    0.57
  -1  -1  16    4.36    0.80
  -1  -1  16    6.60    0.86
  -1   1  16    7.21    0.67
   1   1 -15    0.08    0.36
  -1  -1  15    0.52    0.61
  -1   1  15   -0.21    0.47
   1  -1 -15    0.47    0.63
   1   1 -15    0.35    0.38
  -1   1  14   22.91    1.18
   1   1 -14   21.84    1.09
  -1   1  14   22.15    1.13
   1   1 -14   21.76    1.10
   1  -1 -14   24.38    1.36
   1  -1 -14   20.87    1.22
  -1  -1  14   25.84    1.44
   1   1 -13   65.49    2.66
   1  -1 -13   62.25    2.77
  -1   1  13   65.70    2.70
   1   1 -13   63.88    2.65
  -1  -1  13   66.82    2.95
   1  -1 -13   66.68    2.87
  -1   1  13   68.53    2.70
   1   1 -12  390.52   14.74
   1  -1 -12  398.82   14.93
   1  -1 -12  376.20   14.85
  -1   1  12  396.77   14.77
  -1   1  12  402.93   14.78
   1   1 -12  388.79   14.74
  -1  -1  12  413.77   15.03
  -1   1  11  170.98    6.45
   1  -1 -11  166.16    6.60
   1   1 -11  166.27    6.41
   1   1 -11  163.59    6.41
  -1  -1  11  179.76    6.69
  -1   1  11  169.70    6.44
   1  -1 -11  170.80    6.52
  -1  -1  10  969.92   35.19
   1  -1 -10  939.70   35.11
   1  -1 -10  941.70   35.03
  -1   1  10  933.20   34.96
  -1   1  10  942.43   34.97
  -1  -1   9  375.87   14.32
   1   1  -9  377.91   14.07
   1   1  -9  381.05   14.07
   1  -1  -9  384.65   14.24
   1  -1  -9  376.80   14.15
  -1   1   9  365.59   14.10
  -1   1   9  381.95   14.11
   1  -1  -8    6.46    0.58
  -1   1   8    6.69    0.46
  -1   1   8    5.15    0.42
  -1   1   8    5.79    0.44
   1  -1  -8    5.91    0.46
   1   1  -8    7.00    0.41
  -1  -1   8    7.58    0.65
   1  -1  -7    5.52    0.52
   1   1  -7    5.84    0.32
   1  -1  -7    6.37    0.40
  -1   1   7    5.80    0.38
   1  -1  -6  894.67   33.06
   1   1  -6  891.17   33.01
   1  -1  -6  891.69   33.18
   1  -1  -5  108.44    4.06
   1   1  -5  105.46    4.02
   1  -1  -4 4102.84  151.40
   1  -1  -3 1971.98   72.80
   1  -1  -2 1327.43   49.02
   1   1   0  464.42   17.53
  -1  -1   0  468.45   17.35
  -1   1  -2 1873.67   69.33
   1  -1   2 1894.16   69.40
  -1   1  -3  461.88   17.10
  -1   1  -4   10.18    0.49
  -1   1  -5   74.24    2.85
   1  -1   6  132.07    5.72
  -1   1  -6  169.23    5.75
   1   1   6  152.89    5.96
  -1   1  -6  162.45    5.86
  -1   1  -7  162.43    5.98
   1   1   7  139.78    6.02
  -1   1  -7  162.61    6.07
   1   1   7  152.58    6.23
   1  -1   7  167.16    6.00
   1  -1   8    0.37    0.26
  -1  -1  -8    0.14    0.33
  -1  -1  -8    0.14    0.32
  -1   1  -8    1.63    0.30
   1   1   8    0.39    0.27
  -1   1  -8    0.07    0.35
  -1   1  -9   61.20    2.42
  -1  -1  -9   60.31    2.50
  -1   1  -9   60.73    2.48
  -1  -1  -9   51.17    2.54
  -1  -1  -9   61.00    2.49
   1   1   9   59.23    2.43
   1  -1   9   61.68    2.44
  -1  -1 -10   91.99    4.24
   1   1  10  115.86    4.21
  -1  -1 -10  106.49    4.17
   1   1  10  105.63    4.09
   1  -1  10  104.43    4.11
  -1   1 -10  102.25    4.09
  -1   1 -10  102.57    4.14
  -1  -1 -10  106.03    4.17
  -1   1 -11    3.56    0.44
   1   1  11    4.04    0.45
  -1   1 -11    3.86    0.55
   1  -1  11    3.74    0.48
  -1  -1 -11    3.48    0.53
  -1  -1 -11    3.16    0.53
   1   1  11    3.50    0.52
  -1  -1 -12  226.97    8.76
  -1   1 -12  235.15    8.73
   1  -1  12  229.32    8.71
  -1  -1 -12  210.64    8.86
   1   1  12  222.73    8.65
  -1  -1 -12  222.73    8.76
   1   1  12  243.05    8.77
  -1   1 -12  227.14    8.69
  -1   1 -13  121.48    4.65
  -1   1 -13  114.52    4.63
   1  -1  13  117.49    4.66
  -1   1 -13  118.56    4.65
   1   1  13  118.06    4.70
  -1  -1 -13  115.11    4.70
  -1  -1 -13  117.19    4.72
   1   1  13  114.90    4.59
  -1  -1 -13  110.09    4.82
  -1   1 -14   99.66    4.04
   1   1  14   97.76    3.99
   1   1  14  100.86    4.11
  -1  -1 -14   92.27    4.24
  -1   1 -14   99.97    4.04
  -1  -1 -14  102.34    4.13
   1  -1  14   99.45    4.09
  -1  -1 -14  102.13    4.13
  -1   1 -14  104.45    4.09
  -1   1 -15    0.32    0.49
   1  -1  15    0.12    0.55
  -1  -1 -15   -0.13    0.56
  -1  -1 -15    0.04    0.56
  -1   1 -15    0.49    0.47
   1   1  15    0.67    0.39
  -1  -1 -15   -0.73    0.79
  -1   1 -15    0.03    0.48
   1   1  15    0.09    0.53
   1  -1  16  101.14    4.31
  -1  -1 -16  103.76    4.36
   1   1  16  101.65    4.18
  -1   1 -16  104.87    4.23
  -1  -1 -16  103.08    4.34
  -1  -1 -16   95.28    4.48
  -1   1 -16  104.29    4.23
  -1   1 -16  111.82    4.33
   1   1  16  106.85    4.34
  -1  -1 -17    9.04    1.17
  -1  -1 -17   11.27    1.04
  -1   1 -17   10.79    0.95
  -1  -1 -17   11.72    1.07
   1  -1  17    9.62    0.97
  -1   1 -17    9.84    0.87
   1   1  17   10.78    0.98
   1   1  17   10.70    0.82
  -1   1 -17    9.82    0.86
  -1  -1 -18   24.02    1.74
   1   1  18   28.14    1.42
  -1   1 -18   24.84    1.43
  -1   1 -18   23.34    1.42
  -1  -1 -18   25.80    1.61
   1  -1  18   24.72    1.57
   1   1  18   24.97    1.61
  -1   1 -18   28.80    1.59
  -1   1 -19    3.89    0.72
  -1  -1 -19    3.70    0.86
   1  -1  19    1.33    0.85
   1   1  19    2.13    0.84
  -1   1 -19    2.44    0.67
   1   1  19    2.94    0.69
  -1   1 -19    2.04    0.79
  -1  -1 -20   82.19    4.26
   1   1  20   91.20    3.93
  -1   1 -20   92.77    3.95
   1  -1  20   95.05    4.14
   1   1  20   95.79    4.18
  -1   1 -20   97.21    4.17
  -1  -1 -20   96.10    4.13
  -1   1 -20   94.12    3.94
   1   1  21    4.07    1.08
  -1   1 -21    3.52    0.84
   1  -1  21    2.43    1.03
  -1   1 -21    4.33    0.83
  -1  -1 -21    1.60    1.12
  -1   1 -21    3.95    0.94
  -1  -1 -21    5.98    1.08
   1   1  21    4.89    0.84
   1   1  22   13.13    1.34
   1  -1  22   10.86    1.28
  -1  -1 -22   15.17    1.35
  -1   1 -22   10.57    1.14
  -1   1 -22   11.44    1.18
  -1   1 -22   12.49    1.32
   1   1  22   13.20    1.11
  -1  -1 -22   10.66    1.46
  -1   1 -23   40.64    2.26
   1  -1  23   49.57    2.59
   1   1  23   44.32    2.56
  -1   1 -23   45.50    2.33
   1   1  23   45.22    2.34
  -1  -1 -23   47.69    2.55
  -1   1 -23   43.82    2.51
  -1   1 -24  105.01    4.54
   1   1  24   99.75    4.53
   1  -1  24  111.06    4.81
  -1   1 -24  103.56    4.78
  -1   1 -24  104.41    4.52
  -1  -1 -24  101.58    4.69
   1   1  24  102.80    4.81
  -1  -1 -25   11.08    1.44
  -1   1 -25    7.65    1.17
   1  -1  25   12.28    1.37
  -1   1 -25    8.43    1.34
  -1   1 -25   11.07    1.25
   1   1  25    9.69    1.21
   1  -1  26   72.35    3.64
   1   1  26   66.30    3.38
  -1   1 -26   69.59    3.41
  -1   1 -26   72.10    3.73
  -1   1 -26   70.75    3.37
  -1  -1 -26   71.52    3.62
  -1   1 -27    4.16    1.13
  -1  -1 -27    5.02    1.23
  -1   1 -27    4.54    1.39
  -1   1 -27    7.32    1.21
  -1  -1 -28    0.63    1.21
  -1   1 -28   -1.06    1.31
  -1   1 -28    1.77    0.96
  -1   1 -29    1.00    1.09
  -1  -1 -29   -0.89    1.25
  -1   1 -29   -0.25    1.39
  -1  -1 -30   -0.23    1.29
  -1  -1 -31   -1.24    1.41
  -1   1 -31    0.63    1.20
   1  -1  31    3.28    1.25
  -1   1 -32    1.56    1.24
   1  -2 -32    3.13    1.64
  -1  -2  31    2.61    1.59
   1  -2 -31    2.89    1.64
   1   2 -30    2.20    1.11
  -1  -2  30    2.77    1.60
   1   2 -30    1.79    1.14
   1  -2 -30   -1.32    1.66
   1  -2 -29   -0.25    1.51
   1   2 -29    3.20    1.03
  -1  -2  29    3.51    1.59
  -1   2  29    1.88    1.12
   1   2 -29    2.36    0.95
   1   2 -28    5.60    1.14
   1  -2 -28    4.64    1.50
  -1  -2  28    2.91    1.40
  -1   2  28    4.71    1.16
   1   2 -28    6.94    1.09
   1   2 -27    5.68    1.07
  -1   2  27    6.73    1.20
   1  -2 -27    4.86    1.38
   1   2 -27    8.43    1.07
  -1  -2  27    6.11    1.50
  -1   2  26    5.70    1.08
  -1  -2  26    8.36    1.46
   1   2 -26    4.94    0.87
  -1  -2  26    6.76    1.54
   1   2 -26    7.39    1.10
   1   2 -26    7.54    1.00
  -1  -2  25   27.33    2.22
   1   2 -25   27.54    1.72
   1   2 -25   24.77    1.62
  -1   2  25   21.17    1.61
  -1  -2  25   27.49    2.10
   1  -2 -25   24.48    2.12
   1   2 -25   28.76    1.59
   1   2 -24   -0.10    0.74
   1   2 -24   -0.24    0.72
   1  -2 -24   -1.32    1.37
   1   2 -24    1.10    0.72
  -1  -2  24    0.87    1.14
  -1  -2  24   -1.21    1.23
  -1   2  24    0.51    0.75
   1   2 -23    1.18    0.69
   1  -2 -23    0.10    1.20
  -1   2  23    1.76    0.81
   1   2 -23    0.46    0.62
  -1  -2  23    1.66    1.13
  -1  -2  23    0.34    1.11
   1   2 -23    0.48    0.70
   1   2 -22    1.01    0.64
  -1  -2  22    1.66    1.10
   1   2 -22    1.86    0.72
   1  -2 -22    0.54    1.04
  -1   2  22    0.65    0.68
   1  -2 -22    0.55    1.07
   1   2 -22    0.68    0.64
  -1  -2  22    0.32    1.05
  -1  -2  21   39.50    2.49
  -1  -2  21   41.31    2.41
   1   2 -21   39.94    1.97
   1  -2 -21   35.00    2.31
   1   2 -21   35.69    1.85
   1  -2 -21   43.70    2.45
   1   2 -21   36.63    1.88
  -1   2  21   39.55    1.99
  -1   2  20   51.42    2.30
   1   2 -20   46.72    2.14
  -1  -2  20   45.07    2.68
   1   2 -20   46.31    2.22
   1  -2 -20   46.09    2.63
  -1  -2  20   45.82    2.65
   1   2 -20   44.17    2.12
   1  -2 -20   43.56    2.53
  -1  -2  19   54.01    2.70
   1   2 -19   49.43    2.29
   1   2 -19   51.26    2.19
  -1  -2  19   45.00    2.71
   1  -2 -19   46.52    2.56
  -1   2  19   54.97    2.39
   1  -2 -19   44.17    2.65
   1   2 -19   45.33    2.18
   1   2 -18  248.59    9.76
   1  -2 -18  249.82   10.13
  -1   2  18  254.61    9.76
  -1  -2  18  264.32   10.16
   1   2 -18  250.31    9.68
   1   2 -18  250.90    9.69
   1  -2 -18  256.29   10.07
  -1  -2  18  244.74   10.22
  -1   2  18  264.76    9.81
   1   2 -17    1.19    0.51
  -1   2  17    0.37    0.54
  -1  -2  17    0.88    0.81
   1   2 -17    1.47    0.45
  -1  -2  17    1.39    0.88
  -1   2  17    0.88    0.52
  -1   2  17    0.93    0.48
   1  -2 -17    0.63    0.87
   1  -2 -17    0.38    0.72
   1   2 -17    1.12    0.47
   1   2 -16    0.45    0.37
   1  -2 -16    0.27    0.77
  -1  -2  16    0.14    0.71
  -1   2  16    0.28    0.45
   1   2 -16    0.72    0.49
  -1   2  16    0.27    0.46
  -1  -2  16    0.08    0.72
   1  -2 -16   -0.64    0.67
   1   2 -16    0.59    0.43
   1  -2 -15   -0.21    0.62
   1   2 -15    1.84    0.43
   1  -2 -15    0.13    0.77
   1   2 -15   -0.07    0.40
  -1  -2  15    0.15    0.72
  -1   2  15    0.10    0.44
   1   2 -15    0.24    0.38
  -1  -2  15   -0.20    0.66
  -1   2  15    0.16    0.41
  -1   2  15    0.19    0.38
   1  -2 -14    0.25    0.60
  -1   2  14    0.60    0.40
   1   2 -14    0.17    0.37
   1  -2 -14    0.06    0.73
   1   2 -14    0.15    0.38
  -1   2  14    0.64    0.42
  -1  -2  14    1.11    0.67
  -1  -2  14    0.56    0.75
  -1   2  14    0.30    0.43
   1  -2 -13  384.25   14.96
  -1   2  13  377.28   14.77
   1   2 -13  419.33   14.78
  -1   2  13  387.39   14.78
  -1  -2  13  395.02   15.09
   1  -2 -13  413.64   15.12
  -1   2  13  390.77   14.79
  -1  -2  13  377.00   15.17
  -1  -2  12  545.66   20.48
  -1   2  12  543.18   20.09
  -1   2  12  539.40   20.10
  -1   2  12  519.25   20.06
   1   2 -12  550.09   20.05
  -1  -2  12  543.36   20.39
   1  -2 -12  521.02   20.23
  -1   2  11  147.35    5.68
  -1   2  11  145.70    5.67
  -1  -2  11  153.59    5.97
   1   2 -11  143.73    5.61
   1  -2 -11  143.07    5.78
   1  -2 -11  154.15    5.95
  -1  -2  11  149.41    6.05
  -1   2  11  141.50    5.63
  -1   2  10   43.10    1.92
   1  -2 -10   41.74    2.14
   1   2 -10   40.59    1.83
  -1   2  10   45.95    1.86
   1  -2 -10   43.72    2.01
  -1  -2  10   44.76    2.26
  -1   2  10   46.55    1.94
  -1  -2  10   46.48    2.21
  -1  -2   9    7.68    0.85
   1  -2  -9    8.55    0.68
  -1   2   9    6.92    0.59
  -1   2   9    7.96    0.51
   1   2  -9    6.99    0.53
   1  -2  -8  200.81    7.73
  -1   2   8  204.25    7.73
  -1   2   8  200.49    7.60
  -1  -2   8  197.79    7.94
  -1   2   7  215.76    8.19
  -1   2   7  216.34    8.33
   1   2  -7  216.51    8.31
  -1  -2   7  229.00    8.51
   1  -2  -7  214.24    8.29
  -1   2   6  211.69    9.12
  -1   2   6  288.39    9.40
   1  -2  -6  270.13    9.28
   1   2  -6  256.93    9.34
  -1  -2   6  237.38    9.45
   1   2  -5   10.51    0.83
   1   2  -4    6.22    0.71
   1   2  -3  320.66   12.21
  -1   2   0  849.54   31.52
  -1   2  -1   39.44    1.68
  -1   2  -2 4196.26  154.91
  -1   2  -3  336.53   12.58
  -1   2  -4  432.78   13.94
   1  -2   4  307.02   13.96
   1  -2   5  248.67    9.20
  -1   2  -5  238.88    9.10
   1  -2   6   75.81    3.07
  -1   2  -6   75.25    2.94
   1  -2   7    1.75    0.44
  -1   2  -7    1.05    0.24
   1   2   7    1.03    0.40
   1   2   8   21.76    1.19
   1  -2   8   25.54    1.22
  -1   2  -8   23.05    1.06
  -1   2  -9  634.10   23.12
  -1   2  -9  616.82   23.28
  -1  -2  -9  633.54   23.33
   1  -2   9  623.49   23.26
   1   2   9  595.50   23.23
   1   2  10   58.45    2.49
  -1   2 -10   56.31    2.37
   1   2  10   55.91    2.43
  -1   2 -10   58.94    2.54
  -1  -2 -10   64.70    2.64
   1  -2  10   59.77    2.54
   1   2  11    0.15    0.40
  -1   2 -11    0.60    0.35
   1   2  11    0.45    0.44
   1  -2  11    1.55    0.53
   1   2  11    0.46    0.40
  -1   2 -11    0.24    0.46
  -1  -2 -11    1.07    0.59
  -1   2 -12   53.03    2.18
  -1   2 -12   48.77    2.25
   1   2  12   48.56    2.21
   1  -2  12   52.24    2.34
   1   2  12   52.10    2.25
  -1  -2 -12   53.02    2.41
  -1   2 -13   44.17    1.90
   1   2  13   43.74    1.96
  -1   2 -13   43.22    1.98
  -1  -2 -13   41.31    2.11
   1   2  13   41.34    1.95
   1   2  13   42.96    1.91
   1  -2  13   42.94    2.05
  -1   2 -14    4.37    0.51
  -1   2 -14    3.22    0.58
   1  -2  14    4.07    0.67
   1   2  14    2.54    0.54
  -1  -2 -14    4.47    0.78
   1   2  14    3.85    0.50
   1   2  14    3.14    0.58
  -1   2 -15    5.63    0.69
   1  -2  15    5.58    0.74
   1   2  15    5.31    0.55
   1   2  15    4.04    0.67
  -1  -2 -15    5.02    0.78
  -1   2 -15    4.86    0.55
  -1   2 -16   56.87    2.55
   1   2  16   57.53    2.61
  -1   2 -16   59.40    2.51
   1  -2  16   53.73    2.66
   1   2  16   55.88    2.46
  -1  -2 -16   55.15    2.72
  -1   2 -17    2.14    0.56
   1   2  17    1.90    0.66
  -1  -2 -17    2.89    0.86
  -1   2 -17    2.62    0.65
   1   2  17    2.42    0.54
   1  -2  17    3.03    0.81
  -1   2 -17    1.96    0.66
   1   2  18   18.85    1.13
  -1   2 -18   19.05    1.21
  -1  -2 -18   17.63    1.41
   1  -2  18   21.35    1.44
  -1   2 -18   17.52    1.19
  -1   2 -18   17.49    1.17
   1   2  18   17.37    1.25
  -1   2 -19    1.19    0.69
   1  -2  19    3.38    0.93
   1   2  19    1.97    0.75
  -1   2 -19    1.47    0.69
   1   2  19    1.74    0.57
  -1   2 -19    2.04    0.74
   1   2  20  104.25    4.52
   1   2  20  103.44    4.35
   1  -2  20  104.99    4.71
  -1   2 -20  103.95    4.50
  -1   2 -20  111.70    4.43
  -1   2 -20  109.25    4.44
  -1  -2 -20   99.28    4.68
  -1   2 -21   18.76    1.28
   1   2  21   18.96    1.24
   1  -2  21   18.80    1.60
  -1   2 -21   19.17    1.40
  -1  -2 -21   18.01    1.61
   1   2  21   19.35    1.42
  -1   2 -21   17.46    1.25
   1  -2  22   22.51    1.81
  -1   2 -22   22.12    1.44
  -1  -2 -22   23.50    1.82
   1   2  22   21.20    1.60
  -1   2 -22   22.14    1.43
  -1   2 -22   22.97    1.61
   1   2  22   23.07    1.40
  -1   2 -23    0.05    0.80
   1  -2  23    1.07    1.10
  -1   2 -23    0.27    0.75
  -1  -2 -23   -0.90    1.05
   1   2  23   -0.44    0.90
  -1   2 -23   -0.86    0.83
   1   2  23    0.10    0.73
  -1  -2 -24    2.46    1.16
   1   2  24    3.29    1.03
  -1   2 -24    0.79    0.84
  -1   2 -24    1.61    0.86
   1   2  24    2.49    1.14
   1   2  24    1.51    0.77
   1  -2  24    3.03    1.13
  -1   2 -24    1.63    0.94
  -1   2 -25   20.19    1.49
  -1   2 -25   21.24    1.53
  -1   2 -25   20.99    1.73
   1   2  25   19.88    1.85
   1   2  25   19.77    1.70
   1   2  25   20.65    1.50
   1  -2  25   21.99    1.93
  -1  -2 -25   19.97    1.79
  -1   2 -26    7.24    1.11
  -1  -2 -26    8.53    1.44
  -1   2 -26    6.24    1.21
  -1   2 -26    4.84    1.00
   1   2  26    6.48    1.18
   1  -2  26    6.14    1.43
  -1   2 -27    0.98    1.00
  -1   2 -27    1.04    0.95
  -1  -2 -27    1.77    1.24
   1  -2  27    3.91    1.22
  -1   2 -27    1.49    0.90
   1   2  27    0.90    1.18
  -1  -2 -28    0.70    1.28
   1  -2  28    3.83    1.21
  -1   2 -28    0.96    1.13
  -1   2 -28    0.92    0.94
   1   2  28   -0.96    1.30
  -1   2 -29    1.03    1.20
  -1  -2 -29    1.47    1.37
   1  -2  29    3.18    1.14
  -1   2 -29    1.99    1.09
  -1   2 -30   -0.37    1.35
  -1  -2 -30    1.29    1.36
  -1   2 -30    1.62    1.16
   1  -2  30    1.85    1.22
   1  -2  31    3.20    1.35
  -1   2 -31    1.53    1.23
  -1  -2 -31   -1.51    1.45
  -1   2 -32    5.68    1.42
  -1   3  32   -0.64    1.29
   1   3 -31    0.58    0.92
  -1   3  31   -0.20    1.16
  -1  -3  31    0.36    1.75
   1   3 -30    0.38    0.81
  -1   3  30   -0.09    1.07
   1   3 -30   -0.27    0.95
  -1  -3  30   -1.55    1.80
  -1   3  29   -0.52    1.12
   1   3 -29   -0.75    0.89
   1   3 -29    0.84    0.95
   1   3 -29    0.79    0.84
  -1  -3  29   -0.33    1.65
  -1  -3  28    2.19    1.62
  -1   3  28   -0.64    0.98
   1   3 -28   -0.06    0.77
   1   3 -28    1.33    0.87
   1   3 -28   -0.46    0.86
  -1  -3  27    9.04    1.78
   1   3 -27    4.53    0.84
   1   3 -27    6.20    1.02
  -1   3  27    5.72    1.03
   1   3 -27    5.85    1.00
   1  -3 -27    5.04    1.59
   1   3 -26    3.88    0.85
   1   3 -26    3.60    0.89
   1  -3 -26    0.62    1.44
  -1  -3  26    3.79    1.61
  -1   3  26    4.08    0.97
   1   3 -26    4.79    0.89
  -1  -3  25    1.17    1.48
   1  -3 -25   -1.21    1.49
   1   3 -25    0.59    0.72
  -1   3  25   -0.41    0.90
   1   3 -25   -0.05    0.68
  -1   3  25    0.71    0.80
   1   3 -25    0.85    0.69
   1   3 -24   11.17    1.02
  -1   3  24    9.43    1.09
   1  -3 -24    8.00    1.62
  -1   3  24   10.61    1.10
  -1  -3  24   11.68    1.72
   1   3 -24   12.46    1.03
   1   3 -24   11.72    1.06
  -1   3  23    0.59    0.73
  -1  -3  23   -1.19    1.39
   1   3 -23    0.54    0.68
  -1   3  23   -0.29    0.78
  -1  -3  23   -0.60    1.19
   1  -3 -23   -1.23    1.52
   1   3 -23   -0.09    0.62
   1   3 -23    0.09    0.60
   1   3 -22   27.36    1.49
   1   3 -22   29.51    1.59
   1  -3 -22   23.86    2.16
  -1  -3  22   23.10    2.08
  -1  -3  22   25.08    2.20
   1   3 -22   26.28    1.46
  -1   3  22   26.66    1.68
  -1   3  22   25.63    1.54
  -1   3  21  101.31    4.37
  -1   3  21  110.28    4.45
   1   3 -21  106.28    4.30
  -1  -3  21  105.27    4.95
  -1  -3  21  100.06    5.07
   1  -3 -21  100.52    4.95
  -1   3  21  109.05    4.39
   1   3 -21  103.01    4.38
   1   3 -21  103.99    4.31
   1  -3 -20   -0.40    1.16
   1   3 -20    1.44    0.64
  -1   3  20    1.06    0.65
  -1   3  20    1.45    0.75
  -1   3  20    1.22    0.63
  -1  -3  20    1.72    1.28
  -1  -3  20    4.15    1.23
   1   3 -20    1.43    0.59
   1   3 -20    1.07    0.60
   1   3 -19   10.42    0.83
   1   3 -19    9.80    0.90
   1  -3 -19    9.26    1.42
  -1   3  19    9.98    0.91
  -1   3  19   10.89    0.89
  -1  -3  19   10.68    1.44
  -1  -3  19   11.40    1.49
  -1   3  18   16.01    1.04
   1   3 -18   14.89    1.03
  -1   3  18   14.44    1.04
   1   3 -18   14.60    0.98
   1  -3 -18   13.58    1.37
   1  -3 -18   14.72    1.59
  -1   3  18   15.67    1.05
  -1  -3  18   15.33    1.63
   1   3 -18   14.92    0.96
  -1  -3  18   15.22    1.58
   1  -3 -17   20.76    1.60
   1   3 -17   25.40    1.38
  -1   3  17   24.78    1.34
  -1   3  17   25.45    1.38
   1   3 -17   27.30    1.35
  -1  -3  17   27.21    1.94
  -1  -3  17   21.65    1.75
  -1   3  17   23.89    1.31
   1  -3 -17   24.32    1.86
   1  -3 -16   18.31    1.56
   1  -3 -16   13.60    1.28
   1   3 -16   18.91    1.11
  -1  -3  16   18.13    1.60
  -1   3  16   17.90    1.05
  -1   3  16   17.92    1.03
   1   3 -16   17.65    1.06
  -1   3  16   18.93    1.11
  -1   3  15  263.46    9.74
  -1  -3  15  269.76   10.23
  -1  -3  15  266.91   10.36
   1  -3 -15  220.77    9.93
   1   3 -15  254.47    9.78
   1  -3 -15  257.71   10.18
  -1   3  15  251.93    9.74
   1   3 -15  259.74    9.69
  -1   3  15  246.45    9.69
  -1   3  14   14.56    0.97
   1   3 -14   14.40    1.00
  -1   3  14   14.49    0.94
  -1  -3  14   14.80    1.45
  -1   3  14   15.16    0.88
   1   3 -14   14.08    0.89
  -1  -3  14   13.87    1.29
  -1   3  13  103.62    4.18
   1   3 -13   98.63    4.20
  -1  -3  13  105.27    4.68
   1   3 -13  102.74    4.10
  -1   3  13   99.57    4.07
  -1  -3  13  110.99    4.59
  -1   3  13  102.73    4.18
  -1  -3  12   44.87    2.47
  -1   3  12   42.33    2.01
   1   3 -12   39.82    2.04
  -1   3  12   44.02    1.89
  -1   3  12   46.28    2.02
  -1  -3  12   43.63    2.38
   1   3 -12   43.00    1.94
   1   3 -11    2.69    0.55
  -1  -3  11    2.59    0.84
  -1  -3  11    1.41    0.91
   1   3 -11    4.11    0.64
  -1   3  11    3.55    0.59
  -1   3  11    3.85    0.46
  -1  -3  10   31.44    1.84
  -1  -3  10   30.40    1.95
  -1   3  10   30.43    1.58
   1   3 -10   30.38    1.61
  -1   3  10   31.60    1.42
  -1   3   9  114.85    4.56
  -1  -3   9  115.35    4.78
  -1  -3   9  116.51    4.85
  -1   3   9  108.31    4.36
   1   3  -9  116.68    4.48
   1   3  -9  100.33    4.56
  -1   3   8  260.90    9.66
   1   3  -8  236.75    9.51
  -1  -3   8  259.76    9.79
  -1   3   8  246.04    9.43
  -1  -3   8  250.66    9.87
  -1   3   7   70.79    2.94
  -1   3   7   79.92    3.23
  -1  -3   7   74.45    3.28
  -1  -3   7   77.22    3.40
   1   3  -7   67.04    3.08
  -1   3   6  434.96   16.88
  -1  -3   6  442.26   17.26
  -1  -3   6  469.75   17.18
   1   3  -6  468.17   17.07
  -1  -3   5  486.27   18.73
   1   3  -5  520.65   18.58
  -1   3   5  467.87   18.36
  -1  -3   5  512.58   18.66
  -1  -3   4    0.12    0.50
  -1  -3   4    2.12    0.62
   1   3  -4    1.75    0.58
  -1  -3   3  521.09   21.39
   1   3  -3  617.59   21.43
   1   3  -2    1.64    0.68
   1   3  -1  284.20   11.33
  -1   3   1  297.08   11.00
   1   3   0 3108.46  113.60
  -1   3   0 3037.82  113.44
   1   3   1 3018.56  111.36
  -1   3  -1 3089.94  111.22
   1  -3   1 2923.02  111.18
   1   3   2  333.60   12.93
  -1   3  -2  348.96   12.76
   1  -3   2  325.68   12.77
  -1   3  -3  649.25   24.07
   1   3   3  630.53   24.26
   1  -3   3  648.33   24.13
  -1   3  -4    9.13    0.66
   1  -3   4    7.24    0.70
  -1  -3  -4    7.56    0.76
   1   3   4    8.10    0.81
   1   3   4    6.04    0.65
  -1   3  -5   52.63    2.15
  -1  -3  -5   49.72    2.27
   1   3   5   47.07    2.38
   1  -3   5   48.98    2.24
   1  -3   6  229.26    8.67
   1  -3   6  226.76    8.90
  -1   3  -6  233.47    8.76
  -1   3  -7   22.73    1.11
   1  -3   7   22.43    1.05
   1  -3   7   20.08    1.29
  -1   3  -8   55.13    2.32
   1  -3   8   56.35    2.56
  -1   3  -9  783.58   29.02
   1  -3   9  772.81   29.27
  -1  -3 -10  460.23   18.00
   1  -3  10  484.09   17.98
  -1   3 -10  472.64   17.68
   1   3  11  195.01    7.77
   1  -3  11  202.93    8.00
  -1   3 -11  202.54    7.70
  -1  -3 -11  210.77    8.08
  -1   3 -12  240.37    8.98
   1   3  12  210.56    9.06
  -1  -3 -12  244.13    9.36
   1   3  12  233.46    9.05
  -1   3 -12  245.44    9.17
   1  -3  12  238.71    9.29
   1   3  12  242.11    9.06
  -1  -3 -13   27.02    1.71
  -1   3 -13   30.99    1.38
  -1   3 -13   28.30    1.53
   1   3  13   30.11    1.47
   1   3  13   27.88    1.45
   1   3  13   26.25    1.44
   1  -3  13   27.37    1.66
   1   3  14    1.27    0.47
  -1   3 -14    0.69    0.38
   1   3  14    0.93    0.47
  -1  -3 -14    1.86    0.83
   1  -3  14    0.76    0.71
  -1   3 -14    0.52    0.58
   1   3  14    0.41    0.47
   1   3  15    6.98    0.75
   1   3  15    7.58    0.74
  -1  -3 -15    8.16    1.03
  -1   3 -15    7.58    0.77
  -1   3 -15    7.54    0.66
   1  -3  15    8.25    0.97
   1   3  15    6.01    0.68
   1   3  16   93.71    3.96
   1   3  16   94.72    3.93
   1   3  16   92.14    3.87
  -1  -3 -16   93.85    4.28
   1  -3  16   92.65    4.23
  -1   3 -16   97.74    3.88
  -1   3 -16   95.59    3.96
  -1   3 -17   12.52    1.00
  -1   3 -17   13.84    0.93
   1   3  17   14.39    0.93
   1  -3  17   11.76    1.26
   1   3  17   11.69    0.99
  -1  -3 -17   10.98    1.27
   1   3  17   13.42    1.04
   1   3  18   32.90    1.76
  -1  -3 -18   30.85    2.11
   1   3  18   32.34    1.68
   1   3  18   28.25    2.07
  -1   3 -18   32.94    1.68
   1   3  18   35.93    1.84
   1  -3  18   32.70    2.08
  -1   3 -18   40.20    1.88
   1  -3  19   18.70    1.64
   1   3  19   18.16    1.34
  -1   3 -19   18.44    1.17
   1   3  19   18.46    1.59
   1   3  19   17.10    1.13
  -1   3 -19   16.87    1.28
  -1  -3 -19   16.85    1.63
  -1   3 -20  126.10    5.12
  -1   3 -20  125.82    5.09
   1  -3  20  121.63    5.50
   1   3  20  135.15    5.26
   1   3  20  123.08    5.02
   1   3  20  110.55    5.44
  -1  -3 -20  119.87    5.52
  -1   3 -20  121.91    5.09
  -1   3 -21    1.53    0.76
   1   3  21    1.63    0.63
   1   3  21    2.23    1.04
   1   3  21    2.27    0.85
   1  -3  21    1.94    1.12
  -1  -3 -21    0.10    1.16
  -1   3 -21    0.80    0.74
  -1   3 -21    1.87    0.77
   1  -3  22    7.86    1.34
   1   3  22    6.96    1.01
   1   3  22    6.24    1.19
  -1   3 -22    6.99    0.95
  -1   3 -22    5.97    0.95
  -1   3 -22    7.70    0.98
  -1  -3 -22    5.51    1.29
   1   3  22    9.18    0.90
   1  -3  22    7.22    1.11
   1  -3  23    2.41    1.18
  -1   3 -23    2.08    0.76
  -1  -3 -23    1.47    1.15
   1  -3  23    5.24    1.12
   1   3  23    2.21    1.09
   1   3  23    3.24    0.93
  -1   3 -23    3.22    0.83
   1   3  23    3.06    0.76
  -1   3 -23    1.77    0.81
  -1   3 -24    0.40    0.81
  -1   3 -24    0.14    0.79
   1  -3  24    2.70    1.01
  -1   3 -24   -0.17    0.82
  -1  -3 -24   -0.44    1.18
   1   3  24   -0.28    0.73
   1   3  24   -0.67    0.90
   1  -3  24    2.22    1.26
   1   3  24    1.95    1.09
  -1   3 -25   13.55    1.21
   1  -3  25   17.50    1.83
   1   3  25   12.68    1.61
  -1  -3 -25   15.58    1.72
   1   3  25   15.54    1.45
   1   3  25   16.45    1.24
   1  -3  25   16.14    1.55
  -1   3 -25   17.52    1.33
  -1   3 -25   13.53    1.33
   1  -3  26    1.38    0.99
   1  -3  26   -0.66    1.23
  -1   3 -26    0.55    0.79
  -1   3 -26    0.72    0.78
   1   3  26   -0.85    1.05
  -1  -3 -26    1.83    1.26
  -1   3 -26    0.25    0.83
  -1  -3 -27    0.90    1.41
   1   3  27    2.95    1.14
  -1   3 -27    1.62    0.90
  -1   3 -27    0.89    1.07
   1  -3  27    4.31    1.26
  -1   3 -27    2.07    0.90
   1   3  28    5.33    1.24
  -1   3 -28    7.05    1.15
   1  -3  28    9.69    1.41
  -1  -3 -28    8.39    1.63
  -1   3 -28    7.72    1.24
  -1   3 -29    1.65    1.13
  -1   3 -29    2.51    1.04
   1  -3  29    4.15    1.45
  -1  -3 -29    1.59    1.53
   1   3  29    0.84    1.17
   1   3  30   12.33    1.83
   1  -3  30   17.36    1.85
  -1   3 -30   12.57    1.46
  -1   3 -30   13.66    1.67
  -1   3 -31    0.53    1.13
   1  -3  31    1.21    1.30
  -1   4  32   -0.50    1.29
  -1   4  31    2.92    1.14
  -1  -4  31    0.38    1.72
  -1   4  30   -0.61    0.95
   1   4 -30    0.99    0.93
  -1  -4  30   -2.18    1.85
   1   4 -30    2.38    1.07
  -1   4  29    9.47    1.26
  -1  -4  29    3.49    1.67
   1   4 -29    7.40    1.14
   1   4 -29    9.78    1.22
   1   4 -28    4.17    0.93
  -1   4  28    3.36    0.98
  -1  -4  28    1.01    1.56
   1   4 -28    2.88    0.90
   1   4 -28    2.33    0.86
   1   4 -27    1.78    0.78
  -1  -4  27    0.16    1.60
  -1   4  27    2.36    0.95
   1   4 -27    2.37    0.76
   1   4 -27    2.27    0.83
  -1  -4  26    2.33    1.54
   1   4 -26    1.77    0.73
   1   4 -26    2.50    0.80
  -1   4  26    2.01    0.88
   1   4 -26    1.59    0.71
  -1  -4  25    6.39    1.70
  -1   4  25    7.60    1.11
   1   4 -25    8.13    0.99
   1   4 -25    7.51    0.90
  -1  -4  25    5.27    1.68
   1   4 -25    7.33    0.90
  -1   4  25    6.46    0.92
   1   4 -24    8.40    0.94
  -1   4  24    7.33    0.96
  -1  -4  24    5.81    1.65
   1   4 -24    6.41    0.84
  -1   4  24    8.91    1.07
  -1  -4  24   13.58    1.77
   1   4 -24    7.23    0.88
   1   4 -23    8.86    0.94
   1   4 -23    9.99    0.93
  -1  -4  23    7.48    1.66
  -1   4  23    8.87    0.93
  -1   4  23   11.36    1.08
  -1   4  23   10.85    1.01
   1   4 -23   10.89    1.03
  -1  -4  23    9.47    1.65
  -1  -4  22   31.52    2.63
  -1   4  22   36.64    1.94
  -1  -4  22   35.13    2.63
  -1   4  22   35.05    1.86
  -1   4  22   34.65    1.86
   1   4 -22   34.01    1.85
   1   4 -22   36.70    1.81
  -1   4  21    1.57    0.64
  -1  -4  21    0.86    1.30
   1   4 -21    0.37    0.63
  -1   4  21    0.56    0.75
  -1  -4  21    0.94    1.39
   1   4 -21    0.98    0.67
  -1   4  21    0.19    0.66
   1   4 -21    1.49    0.63
  -1   4  20   99.95    4.17
   1   4 -20   96.52    4.19
  -1  -4  20   94.73    5.00
  -1   4  20  102.68    4.22
   1   4 -20  101.15    4.16
  -1  -4  20   96.25    4.90
  -1   4  20   98.94    4.23
   1   4 -20  104.81    4.16
  -1   4  19   43.34    2.05
  -1   4  19   43.06    2.13
  -1  -4  19   42.41    2.84
  -1   4  19   42.78    2.11
  -1  -4  19   43.36    2.75
   1   4 -19   43.86    2.14
   1   4 -19   45.09    2.10
  -1   4  18    6.72    0.83
   1   4 -18    7.56    0.76
  -1  -4  18    3.24    1.31
   1   4 -18    6.90    0.79
  -1   4  18    6.81    0.75
  -1   4  18    7.99    0.87
  -1  -4  18    9.25    1.46
   1   4 -17   56.96    2.54
   1   4 -17   55.39    2.62
  -1  -4  17   59.71    3.20
  -1   4  17   56.73    2.53
  -1  -4  17   58.50    3.33
  -1   4  17   59.78    2.61
  -1   4  17   56.84    2.63
  -1  -4  16  112.87    5.47
   1   4 -16  117.36    4.88
  -1  -4  16  120.73    5.40
  -1   4  16  116.49    4.82
   1   4 -16  119.38    4.76
  -1   4  16  119.91    4.86
  -1   4  16  117.71    4.74
   1   4 -15   32.02    1.66
  -1  -4  15   28.05    2.18
  -1   4  15   34.44    1.76
   1   4 -15   32.55    1.74
  -1   4  15   34.84    1.60
  -1  -4  15   33.98    2.19
  -1   4  15   31.33    1.72
   1   4 -14   72.78    3.34
  -1   4  14   72.33    3.16
  -1  -4  14   78.23    3.77
   1   4 -14   79.53    3.27
  -1   4  14   82.09    3.35
  -1  -4  14   77.92    3.89
   1   4 -13    6.69    0.85
  -1  -4  13    5.04    1.13
  -1  -4  13    7.76    1.20
  -1   4  13    7.59    0.66
  -1   4  13    7.46    0.77
  -1   4  12   14.98    0.92
  -1  -4  12   16.47    1.49
   1   4 -12   16.16    1.13
  -1  -4  12   12.82    1.36
  -1  -4  11  139.98    6.06
  -1   4  11  139.77    5.68
  -1  -4  11  145.85    5.96
  -1   4  11  135.66    5.46
   1   4 -11  137.42    5.72
  -1   4  10   59.35    2.73
   1   4 -10   58.16    2.78
  -1   4  10   57.74    2.51
  -1  -4  10   57.93    2.94
   1   4 -10   58.21    2.56
  -1  -4  10   59.31    3.07
  -1   4   9    6.80    0.64
  -1  -4   9    6.63    0.99
  -1  -4   9    7.93    1.15
  -1   4   9    7.48    0.94
   1   4  -9    7.95    0.70
   1   4  -9    6.89    0.92
  -1   4   8   45.28    2.07
  -1  -4   8   48.31    2.57
   1   4  -8   47.57    2.40
   1   4  -8   42.94    2.15
  -1  -4   8   44.90    2.43
  -1   4   8   47.21    2.34
   1   4  -7   88.85    3.87
   1   4  -7   96.57    4.07
  -1  -4   7   89.51    4.16
  -1   4   7   86.78    3.72
  -1  -4   7   96.97    4.06
   1   4  -6   21.96    1.44
  -1  -4   6   25.54    1.61
  -1  -4   6   24.03    1.68
   1   4  -6   25.51    1.62
  -1  -4   5  639.24   24.53
   1   4  -5  656.90   24.62
  -1  -4   5  638.28   24.67
   1   4  -5  655.35   24.44
  -1  -4   4   75.49    3.44
  -1  -4   4   76.81    3.62
   1   4  -4   74.87    3.40
  -1   4   4   77.17    3.17
   1   4  -4   82.72    3.63
   1   4  -3  459.48   18.89
  -1  -4   3  489.31   18.78
   1   4  -3  506.48   18.79
  -1  -4   3  499.71   18.99
  -1   4   3  499.86   18.49
  -1   4   2 1101.10   39.13
   1   4  -2 1014.38   39.40
  -1  -4   2 1006.88   39.39
  -1  -4   2 1046.19   39.60
  -1   4   1  250.78    9.48
  -1  -4   1  245.16    9.75
   1   4  -1  264.00    9.86
  -1  -4   1  249.53    9.98
  -1   4   1  242.26    9.75
  -1   4   0  185.84    7.31
  -1  -4   0  179.59    7.32
  -1   4   0  182.64    7.01
   1   4   0  189.17    7.40
  -1   4  -1  101.62    3.90
   1   4   1   95.13    4.30
  -1   4  -1   99.94    4.21
  -1  -4  -1  101.30    4.25
   1   4   2   48.85    2.46
  -1   4  -2   49.32    1.96
  -1   4  -2   48.24    2.31
  -1  -4  -2   47.45    2.34
   1  -4   2   48.04    2.31
   1   4   3  252.25    9.71
  -1   4  -3  254.17    9.55
   1  -4   3  242.12    9.57
  -1   4  -3  242.45    9.16
   1   4   4   40.82    2.15
  -1  -4  -4   41.96    2.09
   1  -4   4   37.39    2.05
  -1   4  -4   39.81    1.96
   1   4   4   43.51    2.07
   1  -4   5  255.05   10.17
   1   4   5  251.57   10.24
  -1   4  -5  258.97   10.06
  -1  -4  -5  258.19   10.11
   1   4   5  280.57   10.17
   1  -4   6    6.39    0.58
   1  -4   6    4.48    0.83
  -1   4  -6    5.64    0.70
  -1  -4  -6    7.25    0.75
   1   4   6    4.40    0.91
   1  -4   7  418.02   15.49
  -1   4  -7  416.22   15.56
   1   4   7  405.98   15.88
   1  -4   7  394.52   15.74
   1  -4   8   27.17    1.58
   1  -4   8   23.64    1.35
  -1   4  -8   25.48    1.35
   1   4   8   26.92    1.73
   1  -4   9   92.80    4.17
  -1   4  -9   92.15    3.90
   1   4   9  109.39    4.43
   1  -4  10   23.17    1.56
   1   4  10   23.09    1.67
  -1   4 -10   22.85    1.22
   1  -4  10   21.28    1.25
   1  -4  11   52.11    2.65
  -1  -4 -11   51.42    2.73
   1  -4  11   51.30    2.32
  -1   4 -11   52.18    2.27
   1   4  11   50.41    2.71
  -1   4 -12  140.83    5.39
  -1  -4 -12  149.42    5.96
   1  -4  12  133.38    5.78
   1   4  12  119.45    5.82
   1   4  12  135.50    5.46
   1  -4  12  135.55    5.47
   1  -4  13   43.79    2.49
   1  -4  13   50.47    2.25
  -1  -4 -13   50.78    2.68
   1   4  13   47.86    2.22
  -1   4 -13   46.73    2.10
   1   4  13   46.40    2.20
   1   4  14    0.30    0.53
  -1   4 -14    0.16    0.42
  -1  -4 -14    0.36    1.00
   1  -4  14    0.25    0.77
   1  -4  14    1.39    0.63
   1   4  14    0.41    0.52
  -1   4 -14   -0.16    0.67
  -1   4 -15    2.28    0.49
   1  -4  15    2.36    0.66
   1  -4  15    1.89    0.92
   1   4  15    2.17    0.56
  -1   4 -15    1.10    0.71
   1   4  15    2.25    0.64
   1  -4  16    7.03    0.90
   1   4  16    7.17    0.78
   1  -4  16    6.83    1.18
  -1   4 -16    6.09    0.85
   1   4  16    6.83    0.79
  -1   4 -16    7.56    0.68
  -1  -4 -17   16.60    1.69
   1   4  17   16.00    1.13
  -1   4 -17   13.18    0.97
   1  -4  17   16.09    1.53
   1   4  17   14.94    1.11
  -1   4 -17   16.42    1.17
   1  -4  17   16.78    1.27
   1   4  18   31.62    1.75
   1  -4  18   36.17    2.30
   1   4  18   32.74    1.80
   1  -4  18   36.17    1.94
  -1   4 -18   32.54    1.79
  -1   4 -18   32.62    1.67
  -1  -4 -18   32.20    2.35
  -1  -4 -19    5.43    1.45
  -1   4 -19    5.93    0.81
  -1   4 -19    5.67    0.94
   1   4  19    5.39    0.91
   1  -4  19    5.91    1.07
   1  -4  19    6.74    1.36
   1   4  19    6.52    0.79
   1   4  19    5.95    0.96
   1   4  20   25.23    1.60
   1  -4  20   22.60    2.02
   1   4  20   24.92    1.54
  -1  -4 -20   24.46    2.15
  -1   4 -20   27.33    1.62
   1   4  20   24.20    1.45
   1  -4  20   23.42    1.66
  -1   4 -20   23.80    1.42
   1   4  21   58.72    2.64
  -1   4 -21   60.86    2.82
   1  -4  21   57.16    3.31
   1  -4  21   53.90    2.94
   1   4  21   56.10    2.79
  -1   4 -21   55.74    2.63
  -1   4 -22   11.61    1.19
  -1   4 -22   12.85    1.18
   1  -4  22   11.75    1.76
   1  -4  22   11.18    1.41
   1   4  22   11.12    1.04
  -1   4 -22   11.38    1.03
  -1   4 -23   98.69    4.16
   1   4  23   98.36    4.08
  -1   4 -23   94.82    4.12
   1  -4  23   90.86    4.77
  -1   4 -23   99.16    4.17
   1   4  23  101.71    4.32
   1   4  23   68.81    4.43
  -1  -4 -23   98.52    4.95
   1  -4  23   97.61    4.48
   1   4  24    4.56    1.01
  -1  -4 -24    0.81    1.46
  -1   4 -24    2.71    0.89
   1  -4  24    7.09    1.33
  -1   4 -24    4.49    0.94
   1  -4  24    2.70    1.55
   1   4  24    4.14    1.29
   1   4  24    3.96    0.81
  -1   4 -25    2.32    0.88
   1  -4  25    0.93    1.13
  -1  -4 -25   -1.38    1.50
  -1   4 -25    1.31    0.86
  -1   4 -25    1.45    0.87
   1  -4  25    1.00    1.38
   1   4  25    2.21    0.94
   1  -4  26    6.52    1.33
  -1   4 -26    6.43    1.01
  -1  -4 -26    6.84    1.66
   1  -4  26    6.32    1.70
   1   4  26    5.12    1.08
  -1   4 -26    6.24    1.04
  -1   4 -26    5.15    1.03
  -1   4 -27    5.22    0.97
  -1   4 -27    5.38    1.12
   1  -4  27    5.99    1.34
   1   4  27    4.60    1.06
  -1  -4 -27    4.13    1.66
  -1   4 -27    7.03    1.05
  -1   4 -28    1.08    0.92
   1   4  28    0.83    1.04
  -1  -4 -28   -1.37    1.56
  -1   4 -28    1.05    1.03
   1  -4  28    1.01    1.30
   1  -4  29    3.20    1.40
  -1   4 -29    4.54    1.09
  -1  -4 -29    4.22    1.68
  -1   4 -29    4.76    1.05
   1   4  29    2.89    1.12
  -1   4 -30    0.10    1.18
  -1  -4 -30   -1.94    1.89
   1  -4  30   -0.72    1.39
  -1   4 -30    1.15    0.97
   1   4  30   -1.07    1.29
  -1   4 -31    0.16    0.97
  -1  -5  31   -1.19    1.98
  -1   5  31   -0.09    1.07
  -1  -5  30    8.19    2.11
  -1   5  30   11.54    1.34
  -1   5  29    2.24    1.02
   1   5 -29    3.55    0.98
  -1  -5  29    1.65    1.70
   1   5 -29    2.51    0.89
   1   5 -28    3.32    0.91
  -1   5  28    1.32    1.01
   1   5 -28    0.23    0.81
  -1  -5  28    0.35    1.88
  -1  -5  27    6.91    1.77
   1   5 -27    8.80    0.96
   1   5 -27    9.30    1.07
   1   5 -27    9.11    1.04
   1   5 -26    8.73    0.93
   1   5 -26   11.29    1.11
   1   5 -26    9.54    1.02
  -1  -5  26    8.41    2.00
  -1   5  26    8.04    1.19
   1   5 -25    9.48    1.01
   1   5 -25    9.59    1.02
  -1   5  25    9.29    1.12
  -1  -5  25    8.39    1.83
   1   5 -25    9.72    0.99
  -1   5  25    9.71    1.05
  -1  -5  24    0.45    1.52
  -1   5  24    1.52    0.73
   1   5 -24    3.17    0.80
  -1   5  24    2.22    0.84
  -1  -5  24    0.99    1.31
  -1   5  24    2.70    0.77
   1   5 -24    2.80    0.77
  -1   5  23   16.85    1.24
   1   5 -23   15.26    1.20
   1   5 -23   16.65    1.19
  -1  -5  23   17.51    2.15
  -1  -5  23   12.59    1.98
   1   5 -23   15.33    1.14
  -1   5  23   16.72    1.33
  -1   5  23   17.93    1.23
  -1  -5  22    1.53    1.35
  -1   5  22    1.46    0.78
  -1   5  22    1.17    0.67
  -1   5  22    0.68    0.83
   1   5 -22    0.29    0.70
  -1  -5  22   -1.10    1.41
   1   5 -22    0.86    0.71
   1   5 -21  127.94    4.82
  -1   5  21  114.07    4.84
  -1   5  21  115.96    4.80
  -1   5  21  111.00    4.73
  -1  -5  21  103.58    5.56
  -1  -5  21  109.61    5.70
   1   5 -21  112.38    4.80
  -1  -5  20    2.54    1.47
   1   5 -20    5.56    0.82
  -1  -5  20    7.10    1.61
  -1   5  20    5.58    0.93
  -1   5  20    4.51    0.79
  -1   5  20    5.34    0.84
   1   5 -20    4.81    0.82
  -1  -5  19   41.63    2.84
  -1   5  19   41.34    2.10
   1   5 -19   40.90    2.00
  -1   5  19   40.16    1.96
   1   5 -19   38.92    2.04
  -1  -5  19   38.46    2.80
  -1   5  19   35.79    2.02
  -1   5  18    2.90    0.64
   1   5 -18    1.04    0.73
  -1  -5  18   -1.40    1.38
  -1   5  18    2.19    0.83
  -1   5  18    1.50    0.72
   1   5 -18    0.64    0.64
  -1  -5  18    3.08    1.42
  -1  -5  17   -0.11    1.17
   1   5 -17    0.28    0.71
  -1   5  17    0.37    0.53
  -1   5  17   -0.06    0.74
   1   5 -17   -0.37    0.70
  -1   5  17    0.37    0.70
  -1  -5  17    2.21    1.30
   1   5 -16    3.21    0.72
  -1   5  16    3.88    0.80
  -1   5  16    3.91    0.64
  -1   5  16    2.47    0.82
   1   5 -16    2.48    0.79
  -1  -5  16    2.40    1.17
  -1  -5  16    1.95    1.15
  -1  -5  15    1.72    1.18
   1   5 -15    1.48    0.78
  -1   5  15    2.29    0.56
  -1   5  15    3.51    0.82
  -1  -5  15    2.92    1.12
  -1   5  14   28.47    1.51
  -1  -5  14   27.63    2.19
   1   5 -14   28.57    1.71
  -1   5  14   29.00    1.68
  -1  -5  14   28.59    2.09
  -1   5  13   43.93    2.09
  -1   5  13   45.48    2.29
  -1  -5  13   42.05    2.74
  -1  -5  13   46.73    2.61
   1   5 -13   45.99    2.33
  -1   5  12   19.31    1.37
  -1  -5  12   18.32    1.54
  -1  -5  12   19.90    1.84
  -1   5  12   19.38    1.18
   1   5 -12   21.28    1.45
  -1   5  11    9.72    1.04
   1   5 -11   10.90    0.86
  -1   5  11   10.46    0.86
   1   5 -11   10.86    1.10
  -1  -5  11   11.74    1.44
  -1  -5  11    9.88    1.15
  -1   5  10   57.36    2.52
  -1   5  10   55.92    2.74
   1   5 -10   57.58    2.82
  -1  -5  10   52.19    2.82
   1   5 -10   52.11    2.46
  -1  -5  10   52.96    3.03
  -1   5   9   17.95    1.17
  -1  -5   9   18.21    1.66
   1   5  -9   17.02    1.45
  -1  -5   9   16.54    1.45
   1   5  -9   16.56    1.14
  -1   5   9   18.16    1.42
   1   5  -8    0.79    0.85
  -1   5   8    1.53    0.61
  -1  -5   8    1.32    0.86
  -1  -5   8   -0.10    1.00
   1   5  -8    1.60    0.69
  -1   5   8    1.44    0.61
  -1  -5   7  136.69    5.95
   1   5  -7  130.31    5.77
   1   5  -7  133.71    5.54
  -1  -5   7  136.43    5.73
  -1   5   7  135.26    5.47
  -1  -5   6  107.95    5.06
   1   5  -6  111.66    4.99
  -1   5   6  109.55    4.59
   1   5  -6  116.28    4.74
  -1  -5   6  111.35    4.85
   1   5  -5  370.19   14.64
   1   5  -5  388.87   14.98
  -1  -5   5  374.53   14.75
  -1   5   5  393.20   14.53
  -1  -5   5  374.07   15.00
   1   5  -4   28.26    1.91
   1   5  -4   24.00    1.63
  -1  -5   4   23.60    1.67
  -1  -5   4   26.77    1.96
  -1   5   4   29.22    1.51
  -1  -5   3  232.82    9.28
   1   5  -3  236.57    9.31
  -1   5   3  235.18    9.04
   1   5  -3  225.36    9.48
  -1  -5   3  231.74    9.55
  -1  -5   2   40.54    2.39
  -1   5   2   38.29    1.83
   1   5  -2   37.57    2.14
  -1  -5   2   38.90    2.10
   1   5  -2   41.76    2.39
  -1  -5   1  233.42    8.90
   1   5  -1  225.28    8.95
   1   5  -1  221.47    9.17
  -1   5   1  206.80    8.90
  -1   5   1  226.86    8.62
   1  -5   0    9.92    0.55
  -1  -5   0    9.41    0.97
   1   5   0    6.35    1.17
   1   5   0    7.80    1.03
  -1   5   0    9.01    0.71
  -1   5   0    6.68    0.96
   1   5   1    3.82    0.86
  -1   5  -1    4.42    0.85
   1   5   1    3.72    1.09
  -1  -5  -1    5.49    0.83
  -1   5  -1    3.75    0.50
   1  -5   2   10.54    1.10
  -1   5  -2   11.35    1.14
  -1   5  -2   11.94    0.72
   1   5   2   12.35    1.36
   1   5   2   11.40    1.18
  -1  -5  -2   13.18    1.10
   1   5   3  140.46    5.67
  -1   5  -3  128.41    5.07
  -1   5  -3  130.71    5.51
  -1  -5  -3  142.98    5.55
   1  -5   3  126.68    5.55
  -1   5  -4   63.64    2.89
   1  -5   4   58.81    2.96
  -1   5  -4   58.35    2.42
   1   5   4   61.45    3.02
  -1  -5  -4   71.79    2.97
   1   5   5   99.35    4.06
   1   5   5   90.09    4.10
   1  -5   5   85.20    3.65
  -1   5  -5   90.30    3.92
   1  -5   5   88.32    4.05
  -1  -5  -5   93.31    3.92
  -1   5  -6    4.20    0.82
  -1  -5  -6    5.11    0.77
   1  -5   6    3.50    0.88
   1   5   6    4.54    0.86
   1   5   6    3.42    0.89
   1  -5   7   57.27    2.52
   1  -5   7   58.46    2.89
  -1   5  -7   58.30    2.69
   1   5   7   55.16    2.93
  -1   5  -8   28.86    1.58
   1  -5   8   24.31    1.75
   1  -5   8   29.56    1.50
   1   5   8   28.07    1.90
   1  -5   9   21.40    1.64
   1   5   9   27.20    1.85
  -1   5  -9   26.54    1.46
   1  -5   9   22.78    1.38
   1  -5  10   32.01    1.98
  -1   5 -10   29.57    1.57
   1   5  10   28.94    2.02
   1  -5  10   28.40    1.64
   1  -5  11   63.07    3.27
   1  -5  11   70.16    3.04
   1   5  11   64.03    3.41
  -1   5 -11   66.18    2.93
  -1   5 -12   15.76    1.05
   1  -5  12   15.27    1.46
   1   5  12   18.32    1.60
   1  -5  12   17.86    1.25
   1   5  13   17.71    1.31
   1  -5  13   23.88    1.48
   1   5  13   23.79    1.85
  -1   5 -13   20.50    1.22
   1  -5  13   18.09    1.60
   1   5  13   21.27    1.34
   1   5  14    6.99    0.87
   1   5  14    7.93    0.88
   1  -5  14    7.76    0.98
  -1   5 -14    7.27    0.75
   1   5  14    8.31    1.27
   1  -5  14    6.99    1.15
   1  -5  15   49.34    2.90
   1   5  15   52.17    2.49
   1   5  15   53.74    2.48
   1  -5  15   57.97    2.69
   1   5  15   48.68    2.96
  -1   5 -15   50.84    2.35
  -1   5 -16    1.61    0.56
  -1   5 -16    0.67    0.83
   1   5  16    0.66    0.98
   1   5  16    1.24    0.69
   1  -5  16    0.21    1.24
   1  -5  16    1.01    0.88
   1   5  16    0.95    0.68
  -1   5 -17  107.13    4.46
  -1   5 -17  108.67    4.70
  -1  -5 -17  117.45    5.35
   1   5  17  115.25    4.63
   1  -5  17  107.41    5.15
   1   5  17  106.54    5.18
   1  -5  17  107.03    4.84
   1   5  17  109.71    4.58
   1   5  18   64.30    3.03
  -1   5 -18   67.41    2.89
  -1  -5 -18   61.35    3.75
  -1   5 -18   67.58    3.12
   1   5  18   63.14    3.53
   1   5  18   66.18    3.01
   1  -5  18   68.44    3.63
  -1   5 -19   63.63    2.77
   1   5  19   64.40    2.95
  -1   5 -19   62.55    2.96
   1   5  19   61.77    2.91
   1   5  19   58.02    3.44
  -1  -5 -19   59.57    3.61
   1  -5  19   61.01    3.54
   1  -5  20   24.43    2.28
  -1   5 -20   28.36    1.79
   1   5  20   32.17    1.85
   1   5  20   29.55    1.76
  -1  -5 -20   34.36    2.57
  -1   5 -20   31.78    1.67
  -1   5 -21   27.35    1.67
   1  -5  21   23.72    2.21
   1   5  21   24.68    1.63
  -1   5 -21   27.87    1.55
   1   5  21   27.97    1.73
  -1  -5 -21   24.47    2.37
   1  -5  22   12.01    1.83
  -1   5 -22   13.82    1.07
  -1  -5 -22   11.81    1.96
  -1   5 -22   12.53    1.24
   1   5  22   14.00    1.25
   1   5  22   14.71    1.33
  -1   5 -23   36.62    1.98
   1  -5  23   36.73    2.53
   1   5  23   39.10    2.21
   1   5  23   36.37    2.11
   1  -5  23   32.63    2.75
  -1   5 -23   42.59    2.23
  -1  -5 -23   32.98    2.84
   1  -5  24   17.05    1.78
  -1   5 -24   22.28    1.55
  -1   5 -24   24.48    1.58
  -1  -5 -24   18.20    2.26
   1  -5  24   14.66    2.12
   1   5  24   21.47    1.69
  -1   5 -24   21.74    1.45
  -1   5 -25    9.34    1.14
   1  -5  25    3.73    1.56
  -1   5 -25    7.95    1.08
   1  -5  25    8.21    1.54
   1   5  25    9.24    1.25
  -1   5 -25    8.53    1.06
   1  -5  26    8.72    1.67
   1   5  26   11.53    1.29
  -1   5 -26    9.80    1.15
  -1   5 -26    9.48    1.12
   1  -5  27    0.14    1.36
  -1   5 -27    4.11    1.06
   1   5  27    4.25    1.15
  -1   5 -27    2.87    0.91
  -1   5 -28    2.07    0.98
   1  -5  28    0.57    1.37
   1   5  28    1.08    1.06
  -1   5 -28    2.17    0.94
   1   5  29    4.89    1.28
   1  -5  29    2.42    1.57
  -1   5 -29    4.05    0.94
  -1   5 -29    4.72    1.11
   1  -5  30    1.11    1.61
  -1   5 -30    2.05    1.13
  -1   5 -31    1.09    0.95
   1  -5  31    2.02    1.74
  -1  -6  30    4.59    1.75
  -1   6  30    7.18    1.36
   1   6 -29    5.37    0.96
  -1   6  29    5.66    1.17
  -1  -6  29    3.27    1.99
  -1  -6  28   17.02    2.29
  -1   6  28   18.18    1.65
   1   6 -28   19.76    1.46
   1   6 -28   16.69    1.33
  -1  -6  27   -0.18    1.46
   1   6 -27    1.91    0.80
   1   6 -27    0.94    0.69
  -1   6  27    1.12    1.02
   1   6 -27    1.73    0.88
  -1  -6  26    3.43    1.58
   1   6 -26    1.45    0.70
   1   6 -26    2.27    0.80
  -1   6  26    1.55    0.93
  -1   6  25    2.69    0.85
  -1  -6  25    0.50    1.35
  -1   6  25    2.03    0.85
   1   6 -25    1.59    0.77
   1   6 -25    1.75    0.84
   1   6 -25    1.28    0.75
  -1   6  24    1.04    0.79
  -1  -6  24    1.43    1.40
   1   6 -24    1.74    0.75
  -1   6  24    0.93    0.76
  -1  -6  24    1.09    1.58
   1   6 -24    1.79    0.79
  -1   6  23    2.25    0.83
  -1  -6  23    2.92    1.44
   1   6 -23    2.65    0.76
  -1   6  23    1.63    1.03
  -1  -6  23    4.95    1.69
   1   6 -23    1.98    0.79
  -1   6  23    2.82    0.82
  -1   6  23    2.69    0.70
  -1  -6  22   29.01    2.50
   1   6 -22   27.28    1.60
  -1   6  22   25.36    1.62
  -1   6  22   26.07    1.71
  -1   6  22   26.76    1.97
  -1   6  22   26.90    1.58
   1   6 -22   29.48    1.69
  -1  -6  22   26.85    2.59
  -1   6  21    1.22    0.83
  -1  -6  21    2.14    1.44
  -1   6  21    1.00    0.97
  -1   6  21    0.06    0.83
  -1  -6  21    1.50    1.52
   1   6 -21    0.10    0.72
   1   6 -21    0.40    0.75
  -1   6  21    1.97    0.73
  -1  -6  20    1.79    1.40
   1   6 -20    1.49    0.77
  -1   6  20    1.87    0.81
  -1   6  20    2.48    1.00
  -1   6  20    2.38    0.87
  -1  -6  20    2.92    1.54
   1   6 -20    1.71    0.81
  -1   6  20    3.06    0.75
  -1   6  19   -0.54    0.89
  -1  -6  19   -0.13    1.24
   1   6 -19   -0.31    0.86
   1   6 -19   -0.37    0.83
  -1   6  19   -0.37    0.94
  -1  -6  19    0.95    1.40
  -1   6  19    0.82    0.88
  -1   6  19    1.01    0.60
  -1   6  18   37.82    2.21
   1   6 -18   37.01    2.04
  -1  -6  18   43.70    2.84
   1   6 -18   39.24    2.15
  -1   6  18   40.75    2.16
  -1   6  18   36.71    2.26
  -1   6  18   39.35    1.96
  -1  -6  18   37.25    2.94
   1   6 -17   40.64    2.27
  -1   6  17   40.84    2.40
  -1   6  17   45.63    2.32
  -1  -6  17   48.86    2.92
  -1   6  17   47.39    2.16
  -1  -6  17   48.40    3.21
   1   6 -17   38.40    2.28
  -1  -6  16   23.18    2.33
  -1   6  16   28.83    1.75
  -1   6  16   29.11    1.57
  -1  -6  16   28.39    2.27
   1   6 -16   25.85    1.77
  -1   6  16   23.82    1.78
   1   6 -15  103.38    4.53
  -1  -6  15  107.36    5.27
  -1   6  15  101.30    4.27
  -1   6  15  103.43    4.50
  -1   6  15   95.23    4.48
  -1  -6  15  106.09    4.96
  -1   6  14   23.39    1.71
  -1  -6  14   30.82    2.13
  -1   6  14   27.33    1.55
  -1   6  14   27.21    1.78
   1   6 -14   27.61    1.75
  -1  -6  14   26.12    2.29
  -1  -6  13   23.17    1.87
   1   6 -13   23.46    1.68
  -1   6  13   23.80    1.61
  -1   6  13   23.69    1.45
  -1  -6  13   26.38    2.19
  -1   6  13   25.22    1.69
  -1   6  12   75.01    3.52
  -1   6  12   76.68    3.63
  -1  -6  12   76.28    3.87
  -1  -6  12   77.54    4.14
   1   6 -12   76.26    3.67
  -1   6  12   81.27    3.46
   1   6 -11   11.04    1.27
   1   6 -11    9.73    0.87
  -1   6  11    9.76    0.97
  -1   6  11    8.70    1.01
  -1   6  11    9.08    1.15
  -1  -6  11   10.66    1.53
  -1  -6  11    7.58    1.19
  -1   6  10  108.76    4.81
  -1   6  10  102.34    4.60
  -1  -6  10  108.66    5.17
  -1  -6  10  108.77    4.91
  -1   6  10  113.18    4.60
   1   6 -10   99.40    4.44
   1   6 -10  115.27    4.94
  -1  -6   9    7.22    1.40
  -1   6   9    6.36    0.90
  -1   6   9    6.49    1.04
  -1  -6   9    7.79    1.15
   1   6  -9    8.21    0.93
   1   6  -9    7.16    1.19
  -1  -6   8   -0.34    0.74
  -1  -6   8    0.34    1.08
  -1   6   8    0.44    0.64
   1   6  -8    0.74    0.88
   1   6  -8    0.06    0.65
  -1   6   7   12.69    1.15
  -1  -6   7   13.07    1.51
   1   6  -7   12.23    1.09
   1   6  -7   13.48    1.39
  -1  -6   7   13.98    1.29
  -1   6   6    5.28    0.87
   1   6  -6    5.17    1.12
  -1  -6   6    5.28    0.94
   1   6  -6    5.65    0.87
  -1  -6   6    5.62    1.29
   1   6  -5    1.42    0.99
  -1  -6   5    2.03    0.92
   1   6  -5    1.41    0.77
  -1   6   5    0.24    0.74
  -1  -6   5    1.84    1.12
   1   6  -4  395.75   15.27
   1   6  -4  370.42   14.89
  -1  -6   4  375.94   15.28
  -1   6   4  387.71   14.76
  -1  -6   4  391.84   14.96
   1   6  -3 1475.12   56.09
   1   6  -3 1525.76   55.83
  -1  -6   3 1489.29   55.76
  -1   6   3 1469.64   55.53
  -1  -6   3 1515.02   56.12
  -1  -6   2  620.35   23.61
   1   6  -2  614.82   23.63
  -1   6   2  612.67   23.03
  -1  -6   2  599.22   23.24
   1   6  -2  614.40   23.30
  -1   6   2  604.95   23.38
  -1   6   1  593.19   22.68
  -1  -6   1  617.17   22.97
   1   6  -1  610.93   23.04
   1   6  -1  588.86   23.30
  -1   6   1  606.85   23.08
  -1   6   0   12.34    0.97
   1   6   0   11.39    1.57
  -1  -6   0   11.27    1.17
   1  -6   0   14.95    0.79
   1   6   0   14.14    1.40
  -1   6   0   11.44    1.24
   1   6   1    2.74    0.96
  -1  -6  -1    2.96    0.85
   1   6   1    4.59    1.19
  -1   6  -1    2.59    0.89
  -1   6  -1    2.88    0.57
   1  -6   1    3.56    0.48
  -1   6  -2   30.35    1.49
  -1   6  -2   27.28    1.86
   1   6   2   31.11    1.98
   1  -6   2   30.97    1.42
  -1  -6  -2   31.94    1.86
   1   6   2   27.72    2.21
   1  -6   3  180.63    7.63
  -1  -6  -3  195.74    7.59
  -1   6  -3  196.34    7.67
   1  -6   3  182.78    7.14
  -1   6  -3  183.56    7.14
   1   6   3  182.92    7.73
  -1   6  -4   11.77    0.73
   1   6   4   14.17    1.36
   1  -6   4   11.82    0.80
  -1   6  -4   11.19    1.23
   1  -6   4   14.32    1.31
  -1  -6  -4   13.33    1.15
   1  -6   5  169.53    6.92
  -1   6  -5  153.74    6.20
   1   6   5  161.48    6.93
  -1  -6  -5  167.20    6.66
   1   6   5  172.55    6.81
   1  -6   5  169.63    6.41
  -1   6  -5  167.17    6.76
   1   6   6  100.12    4.35
  -1   6  -6   93.59    4.25
   1  -6   6   97.78    3.97
   1  -6   6   94.78    4.42
   1   6   6   95.89    4.44
  -1  -6  -6   90.95    4.10
   1  -6   7   13.92    1.01
   1   6   7   15.01    1.31
   1   6   7   15.02    1.39
  -1   6  -7   14.68    1.27
   1  -6   7   14.06    1.42
  -1   6  -8   20.98    1.49
   1  -6   8   24.15    1.40
   1  -6   8   22.75    1.74
   1   6   8   22.41    1.73
  -1   6  -9   22.56    1.46
   1  -6   9   19.31    1.29
   1  -6   9   20.76    1.69
   1   6   9   23.98    1.80
   1  -6  10  123.12    5.66
  -1   6 -10  128.35    5.28
   1   6  10  131.82    5.74
   1  -6  10  122.93    5.22
   1  -6  11    3.65    1.11
  -1   6 -11    5.49    0.80
   1  -6  11    4.40    0.78
   1   6  11    3.58    1.16
   1  -6  12   63.17    3.57
  -1   6 -12   71.26    3.09
   1   6  12   68.81    3.63
   1  -6  12   69.21    3.22
  -1   6 -13   13.60    1.08
   1   6  13   17.88    1.79
   1  -6  13   14.57    1.59
   1   6  13   15.01    1.43
   1  -6  13   14.78    1.27
   1   6  14    2.66    0.81
  -1   6 -14    3.66    0.73
   1  -6  14    2.66    0.93
   1   6  14    3.79    0.85
   1   6  14    3.45    1.17
   1  -6  14    4.42    1.28
  -1   6 -15    0.73    0.61
   1   6  15    1.12    0.73
   1   6  15    0.99    1.14
   1  -6  15    1.51    1.14
   1   6  15    1.41    0.81
   1  -6  15    0.23    0.93
   1   6  16   12.20    1.09
  -1   6 -16   11.15    0.95
   1  -6  16    8.17    1.25
   1   6  16   10.78    1.66
   1  -6  16   12.57    1.59
   1   6  16    9.76    1.09
   1   6  17   22.44    1.47
   1  -6  17   19.25    1.70
  -1   6 -17   16.86    1.54
   1  -6  17   20.39    1.99
   1   6  17   21.43    1.42
  -1   6 -17   21.39    1.30
   1   6  17   21.32    2.10
   1  -6  18   10.07    1.67
  -1   6 -18    6.30    1.12
   1   6  18   10.95    1.10
   1   6  18    9.05    1.03
   1  -6  18    7.18    1.23
   1   6  18    9.02    1.62
  -1   6 -18    9.68    0.87
  -1   6 -19   17.74    1.21
  -1   6 -19   15.87    1.42
   1   6  19   19.59    1.43
   1   6  19   18.65    2.00
   1   6  19   16.69    1.34
   1  -6  19   18.22    1.70
   1  -6  19   18.76    2.07
   1   6  20    6.70    1.01
   1  -6  20    4.35    1.24
  -1   6 -20    6.95    0.81
   1  -6  20    9.57    1.65
   1   6  20    7.99    1.04
   1   6  20    7.44    1.61
  -1   6 -20    5.45    1.06
   1   6  21    4.11    0.99
   1  -6  21    5.38    1.58
  -1   6 -21    3.81    0.97
   1  -6  21    2.56    1.34
  -1   6 -21    5.90    0.82
   1   6  21    4.79    0.94
   1   6  21    2.06    1.36
   1   6  22    1.99    0.90
  -1   6 -22    3.41    1.04
   1  -6  22    2.49    1.47
   1   6  22   -0.76    1.31
   1   6  22    2.45    0.98
  -1   6 -22    1.93    0.70
   1  -6  22   -0.45    1.31
   1   6  23   80.09    3.66
   1   6  23   75.15    3.57
  -1   6 -23   78.25    3.57
   1  -6  23   77.04    4.40
   1  -6  23   75.34    4.04
  -1   6 -23   79.52    3.48
   1  -6  24    6.98    1.77
  -1   6 -24    8.15    1.12
   1   6  24    6.66    1.15
   1  -6  24    4.46    1.44
  -1   6 -24    7.42    0.90
  -1   6 -25   12.90    1.10
   1  -6  25    9.25    1.66
   1   6  25   11.19    1.33
  -1   6 -25   12.77    1.31
   1   6  26   -0.09    1.03
   1  -6  26   -1.50    1.42
  -1   6 -26    0.71    0.79
  -1   6 -26   -0.07    0.84
   1  -6  27    3.87    1.58
  -1   6 -27    5.52    1.10
   1   6  27    8.88    1.26
  -1   6 -27   11.04    1.18
  -1   6 -28    1.90    0.96
   1  -6  28   -0.45    1.48
   1   6  28    2.08    1.20
  -1   6 -28    1.13    0.90
   1  -6  29   -1.10    1.61
  -1   6 -29    1.59    0.96
  -1   6 -29    1.24    1.01
  -1   6 -30    1.94    1.02
  -1  -7  30    2.89    1.77
  -1  -7  29   10.58    2.24
   1   7 -28    2.46    0.97
   1   7 -28    0.84    0.89
  -1   7  28    1.28    1.01
  -1  -7  28    2.12    1.85
  -1   7  27    1.84    0.96
  -1  -7  27    2.61    1.78
   1   7 -27    3.29    0.89
   1   7 -27    2.01    0.85
  -1   7  26   -0.30    0.88
   1   7 -26    0.84    0.80
   1   7 -26   -0.12    0.70
   1   7 -26   -0.52    0.80
   1   7 -25    0.25    0.78
  -1  -7  25    0.52    1.39
  -1   7  25    0.21    0.94
   1   7 -25    0.45    0.76
   1   7 -24    1.28    0.82
  -1   7  24    1.31    0.84
  -1  -7  24   -1.51    1.47
   1   7 -24    1.46    0.76
   1   7 -23    1.02    0.75
  -1  -7  23   -0.20    1.61
   1   7 -23    1.49    0.85
  -1  -7  23    0.97    1.48
  -1   7  23    0.82    0.85
  -1   7  23    1.03    0.85
  -1   7  22    1.70    0.86
  -1   7  22    0.85    0.77
   1   7 -22    1.40    0.86
  -1   7  22    1.99    1.07
  -1  -7  22    2.53    1.68
  -1  -7  22    0.31    1.46
   1   7 -22    2.12    0.81
  -1   7  22    1.81    0.79
  -1   7  21   18.04    1.42
   1   7 -21   16.80    1.35
  -1   7  21   23.22    1.39
  -1  -7  21   18.71    2.31
  -1   7  21   16.23    1.69
   1   7 -21   18.49    1.46
  -1  -7  21   21.01    2.17
  -1   7  21   18.42    1.53
   1   7 -20   25.42    1.63
   1   7 -20   25.81    1.69
  -1   7  20   26.28    1.73
  -1  -7  20   27.65    2.69
  -1   7  20   23.61    1.73
  -1   7  20   18.97    1.79
  -1   7  20   25.22    1.54
  -1  -7  20   23.19    2.29
   1   7 -19   26.92    1.79
  -1   7  19   34.19    1.78
  -1  -7  19   32.01    2.89
   1   7 -19   33.37    1.98
  -1   7  19   25.82    2.06
  -1   7  19   33.16    2.02
  -1  -7  19   30.91    2.43
  -1   7  19   33.51    2.01
   1   7 -18    6.47    1.16
  -1   7  18   11.72    1.05
  -1   7  18   12.23    1.21
  -1   7  18   10.13    1.27
  -1  -7  18    9.50    1.90
  -1  -7  18   11.44    1.71
  -1   7  18    8.89    1.28
  -1   7  17   26.75    1.93
  -1   7  17   32.48    1.78
   1   7 -17   30.36    1.96
  -1  -7  17   30.76    2.74
  -1   7  17   29.04    1.96
  -1  -7  17   26.51    2.34
  -1   7  16   12.57    1.14
  -1   7  16   11.16    1.30
  -1   7  16   13.14    1.36
  -1  -7  16   11.36    1.71
  -1  -7  16   13.95    1.98
   1   7 -16   12.83    1.33
  -1   7  15   13.29    1.41
   1   7 -15   15.67    1.46
  -1   7  15   13.03    1.38
  -1  -7  15   12.10    1.64
  -1   7  15   14.97    1.21
  -1  -7  15   10.40    1.82
   1   7 -14    3.11    1.07
  -1  -7  14    4.13    1.66
  -1   7  14    2.12    0.82
  -1   7  14    3.43    1.00
  -1   7  14    2.36    0.97
  -1  -7  14    2.79    1.20
  -1  -7  13   65.33    3.98
  -1   7  13   72.93    3.27
  -1   7  13   71.78    3.45
  -1  -7  13   66.87    3.70
   1   7 -13   72.54    3.53
  -1   7  13   62.93    3.38
  -1   7  12   44.83    2.50
  -1  -7  12   42.01    2.69
  -1  -7  12   39.93    2.85
  -1   7  12   38.55    2.37
   1   7 -12   41.87    2.04
   1   7 -12   37.75    2.46
  -1   7  12   42.65    2.28
  -1   7  11   14.41    1.32
  -1   7  11   14.28    1.28
  -1  -7  11   14.39    1.52
  -1   7  11   11.86    1.42
  -1  -7  11   13.78    1.78
   1   7 -11   12.80    1.06
   1   7 -11   12.13    1.44
  -1   7  10   -0.07    0.95
   1   7 -10   -0.62    1.05
  -1   7  10    1.10    0.89
   1   7 -10    0.40    0.63
  -1   7  10   -0.74    1.01
  -1  -7  10    0.54    1.09
  -1  -7  10    0.40    0.94
  -1   7   9    0.34    0.81
  -1  -7   9   -0.48    0.86
   1   7  -9    0.32    0.99
  -1  -7   9    1.72    1.25
   1   7  -9   -0.13    0.68
  -1  -7   8   38.35    2.60
   1   7  -8   36.50    2.33
  -1   7   8   38.55    2.20
  -1  -7   8   33.14    2.19
   1   7  -8   34.57    1.98
  -1   7   7    3.41    0.95
   1   7  -7    1.84    0.79
  -1  -7   7    3.71    1.04
   1   7  -7    3.94    1.08
  -1  -7   7    2.81    1.20
  -1   7   6  128.82    5.27
  -1  -7   6  119.60    5.40
   1   7  -6  127.41    5.69
  -1  -7   6  118.37    5.74
   1   7  -6  114.88    5.16
  -1  -7   5    0.87    1.17
  -1   7   5    0.54    0.64
   1   7  -5    1.19    0.74
  -1  -7   5    0.52    0.78
   1   7  -5    1.04    1.02
  -1  -7   4    3.60    0.97
   1   7  -4    3.79    0.96
  -1   7   4    3.82    0.82
  -1  -7   4    4.25    1.23
   1   7  -4    2.79    1.10
  -1   7   3  163.40    7.27
   1   7  -3  177.65    7.15
  -1  -7   3  164.27    7.43
  -1   7   3  167.03    6.89
   1   7  -3  166.99    7.41
  -1  -7   3  173.78    7.09
  -1   7   2    4.22    0.78
  -1  -7   2    4.71    0.98
  -1   7   2    4.95    1.11
   1   7  -2    5.04    1.23
   1   7  -2    5.42    1.02
   1   7  -1   44.15    2.87
  -1  -7   1   50.54    2.58
  -1   7   1   44.95    2.28
   1   7  -1   51.72    2.67
  -1   7   1   48.18    2.78
   1  -7   0  107.26    4.07
  -1   7   0   98.98    4.27
   1   7   0   97.04    4.62
  -1   7   0  103.29    4.73
  -1  -7   0   95.80    4.46
   1   7   0  100.45    4.97
  -1   7  -1   19.61    1.69
   1   7   1   19.97    1.86
  -1  -7  -1   21.72    1.58
   1  -7   1   23.55    1.17
  -1   7  -1   21.56    1.29
   1   7   1   21.62    1.73
   1   7   2  163.18    7.65
   1   7   2  175.80    7.43
  -1  -7  -2  180.28    7.26
  -1   7  -2  167.73    6.89
   1  -7   2  182.80    6.82
  -1   7  -2  171.52    7.37
  -1  -7  -3    8.62    1.12
   1  -7   3    7.81    0.71
  -1   7  -3    9.26    0.74
  -1   7  -3    8.28    1.10
   1   7   3    6.54    1.31
   1   7   3    9.45    1.27
  -1   7  -4   44.15    2.01
   1   7   4   47.01    2.72
   1  -7   4   44.81    2.65
  -1   7  -4   42.24    2.54
  -1  -7  -4   47.31    2.41
   1  -7   4   48.32    2.10
   1  -7   5    0.10    0.96
   1  -7   5    0.16    0.47
   1   7   5   -0.10    0.95
  -1  -7  -5    1.26    0.73
  -1   7  -5    0.33    0.37
  -1   7  -5    1.52    0.84
   1   7   6    0.53    0.90
  -1   7  -6    0.48    0.76
   1  -7   6   -0.10    0.92
   1  -7   6   -0.05    0.50
  -1   7  -6    0.69    0.33
  -1  -7  -6    1.25    0.68
   1   7   6   -0.67    0.94
   1  -7   7   77.81    3.51
   1  -7   7   78.23    4.06
  -1   7  -7   81.33    3.84
   1   7   7   84.56    4.11
   1   7   7   88.46    3.95
   1   7   8   17.73    1.47
   1  -7   8   15.57    1.18
  -1   7  -8   18.38    1.46
   1  -7   8   18.25    1.70
   1  -7   9    2.36    0.68
   1  -7   9    2.67    1.10
  -1   7  -9    2.53    0.82
   1   7   9    3.81    1.13
   1  -7  10   32.97    2.37
   1  -7  10   34.95    1.97
   1   7  10   37.07    2.42
  -1   7 -10   35.98    2.02
  -1   7 -11   24.82    1.56
   1   7  11   22.26    2.00
   1  -7  11   22.14    1.98
   1  -7  11   22.55    1.55
   1  -7  12   13.76    1.68
   1   7  12   10.33    1.58
   1  -7  12    9.22    1.15
  -1   7 -12   14.49    1.20
  -1   7 -13   15.78    1.21
   1  -7  13   13.51    1.29
   1  -7  13   12.09    1.64
   1   7  13   14.21    1.60
   1   7  13   11.95    1.68
   1  -7  14   32.97    2.01
   1  -7  14   28.93    2.42
  -1   7 -14   29.81    1.79
   1   7  14   37.77    2.34
   1   7  14   31.61    2.48
   1   7  15    3.50    1.36
   1  -7  15    6.43    1.09
   1   7  15    6.78    1.06
   1   7  15    7.43    1.04
   1  -7  15    7.36    1.47
  -1   7 -15    5.14    0.89
   1   7  15    6.19    1.24
   1   7  16   11.30    1.19
   1  -7  16   12.07    1.83
   1   7  16   13.29    1.29
   1  -7  16   12.16    1.38
   1   7  16   11.44    1.78
   1   7  16   10.22    1.35
  -1   7 -16   10.35    1.04
   1  -7  17    3.15    1.12
   1   7  17    3.30    0.91
   1   7  17    3.92    1.09
   1  -7  17    4.17    1.38
   1   7  17    2.95    0.94
  -1   7 -17    2.43    0.74
   1   7  18   27.99    2.46
   1  -7  18   29.86    2.12
   1   7  18   31.70    1.90
   1   7  18   33.87    2.05
   1   7  18   33.72    1.92
   1  -7  18   34.74    2.68
  -1   7 -18   27.09    1.66
   1   7  19    9.82    1.18
   1   7  19    6.97    1.61
   1   7  19    9.38    1.14
  -1   7 -19    6.59    0.83
  -1   7 -19    5.01    1.09
   1   7  19    5.86    1.05
   1  -7  19    6.10    1.25
   1  -7  19    6.44    1.76
   1   7  20    0.26    0.77
  -1   7 -20   -1.05    1.05
   1  -7  20    1.10    1.10
   1   7  20    0.81    0.91
   1  -7  20    0.63    1.32
   1   7  20    1.21    1.35
   1   7  20    1.87    0.84
  -1   7 -20    0.69    0.64
   1  -7  21    7.29    1.74
   1  -7  21    6.56    1.39
  -1   7 -21    6.17    0.82
   1   7  21    6.07    1.02
   1   7  21    6.35    1.59
  -1   7 -21    4.39    1.09
   1   7  21    6.47    1.04
   1   7  21   10.07    1.17
   1   7  22    0.50    0.88
   1  -7  22    0.72    1.37
   1  -7  22   -1.00    1.33
  -1   7 -22    2.51    0.75
  -1   7 -22    0.71    0.92
   1  -7  23    8.93    1.68
  -1   7 -23   12.68    1.28
   1  -7  23    6.72    1.83
   1   7  23   12.37    1.36
  -1   7 -23   11.08    1.09
   1  -7  24   -0.54    1.60
  -1   7 -24    0.85    0.74
   1  -7  24   -2.24    1.46
  -1   7 -24    0.56    0.89
   1  -7  25    3.03    1.47
  -1   7 -25    6.50    0.94
   1   7  25    4.82    1.17
  -1   7 -26    1.19    0.77
   1  -7  26   -2.31    1.61
   1   7  26    0.25    0.97
   1  -7  27    0.15    1.47
  -1   7 -27    3.76    1.04
   1   7  27    2.91    1.11
  -1   7 -27    2.93    0.79
  -1   7 -28    0.79    0.85
  -1   7 -28    0.73    0.95
  -1  -8  28    1.98    1.91
  -1  -8  27    0.77    1.68
  -1   8  27    1.21    1.08
   1   8 -27    0.90    0.83
  -1   8  26    1.25    1.00
  -1  -8  26    0.19    1.46
   1   8 -26    1.65    0.88
   1   8 -25    0.27    0.81
  -1   8  25    0.91    1.03
  -1  -8  25   -1.98    1.67
  -1   8  24    3.15    1.03
   1   8 -24    3.60    0.85
   1   8 -24    4.42    0.91
  -1  -8  24    3.85    1.67
  -1   8  23    0.53    0.98
   1   8 -23    0.19    0.86
  -1  -8  23    0.17    1.54
   1   8 -23   -0.28    0.82
  -1  -8  22    1.97    1.44
   1   8 -22    1.14    0.89
  -1   8  22    0.53    0.96
  -1  -8  22    0.84    1.70
   1   8 -22    0.72    0.80
  -1   8  21   -0.08    0.96
  -1   8  21    1.88    0.79
  -1   8  21    0.38    0.89
   1   8 -21    0.14    0.83
  -1  -8  21    1.11    1.46
  -1  -8  21   -0.82    1.91
   1   8 -21   -0.37    0.95
  -1   8  21    0.85    1.07
  -1   8  20    5.96    0.94
  -1   8  20    3.65    1.28
   1   8 -20    4.37    1.00
  -1  -8  20    4.17    1.83
  -1   8  20    4.13    1.09
  -1  -8  20    4.92    1.65
  -1   8  20    2.82    1.00
   1   8 -20    3.57    1.05
  -1  -8  19    0.58    1.61
  -1   8  19    1.12    1.03
  -1   8  19    1.03    1.06
  -1   8  19    0.32    0.74
   1   8 -19   -1.97    1.09
  -1  -8  19    1.49    1.59
  -1  -8  18   42.89    3.28
  -1  -8  18   41.22    2.82
  -1   8  18   41.53    2.14
  -1   8  18   33.29    2.38
  -1   8  18   41.14    2.32
   1   8 -18   29.48    2.23
  -1  -8  17   19.10    2.43
  -1  -8  17   19.55    2.02
   1   8 -17   23.56    1.76
  -1   8  17   22.92    1.74
  -1   8  17   25.55    1.63
  -1   8  17   19.46    1.83
  -1   8  16   50.37    2.47
  -1  -8  16   49.81    3.44
  -1   8  16   35.19    2.57
   1   8 -16   43.10    2.58
  -1  -8  16   46.26    3.06
  -1   8  16   43.38    2.59
  -1   8  15   78.20    4.17
  -1  -8  15   84.43    4.43
   1   8 -15   84.00    4.15
  -1   8  15   81.42    4.04
  -1   8  15   91.82    3.93
  -1  -8  15   80.37    4.76
   1   8 -14  103.81    5.03
  -1   8  14  103.53    4.98
  -1  -8  14  102.35    5.64
  -1   8  14  123.23    4.92
  -1   8  14  103.29    5.04
  -1  -8  14  112.87    5.31
  -1  -8  13   68.04    4.23
  -1   8  13   79.33    3.64
  -1   8  13   70.41    3.75
  -1  -8  13   75.18    3.90
  -1   8  13   69.92    3.71
   1   8 -13   74.84    3.83
  -1   8  12    5.92    1.27
  -1   8  12    5.45    1.23
  -1  -8  12    5.83    1.32
  -1  -8  12    7.18    1.72
   1   8 -12    6.08    1.36
  -1   8  12    5.86    1.16
   1   8 -12    7.03    0.87
  -1  -8  11   -0.11    1.01
  -1   8  11   -1.11    1.23
  -1  -8  11    1.09    1.50
   1   8 -11   -0.91    1.28
  -1   8  11   -1.25    1.19
   1   8 -11    0.28    0.72
  -1   8  11   -0.60    1.05
  -1  -8  10    0.30    1.30
  -1   8  10    0.10    1.16
   1   8 -10    1.89    0.82
  -1   8  10    0.88    1.03
   1   8 -10    0.93    1.16
  -1  -8  10    1.81    1.06
   1   8  -9   48.25    2.58
  -1   8   9   53.34    2.88
  -1  -8   9   51.08    2.91
  -1  -8   9   47.73    3.24
   1   8  -9   54.20    3.11
   1   8  -8   13.80    1.28
  -1  -8   8   13.42    1.51
  -1   8   8   12.71    1.40
   1   8  -8   16.07    1.73
  -1  -8   8   17.15    1.93
  -1  -8   7    8.69    1.29
  -1  -8   7   11.46    1.67
   1   8  -7    8.00    1.44
   1   8  -7   10.62    1.16
  -1   8   7   10.82    1.24
   1   8  -6   12.69    1.63
  -1  -8   6   11.65    1.36
  -1  -8   6   10.59    1.62
   1   8  -6   10.93    1.16
  -1   8   6   12.48    1.26
   1   8  -5    3.59    1.23
  -1  -8   5    2.35    1.19
   1   8  -5    2.50    0.88
  -1  -8   5    1.79    0.87
  -1   8   5    2.78    0.91
   1   8  -4    0.13    1.12
  -1   8   4   -0.38    1.06
  -1   8   4    0.08    0.76
   1   8  -4    1.18    0.89
  -1  -8   4   -0.27    1.12
  -1  -8   4    1.71    0.82
  -1  -8   3    0.61    0.82
   1   8  -3    1.18    1.23
  -1   8   3    0.29    0.69
   1   8  -3   -0.74    0.91
  -1   8   3    0.12    1.02
   1   8  -2   14.44    1.74
  -1  -8   2   15.95    1.41
  -1   8   2   13.68    1.21
  -1   8   2   13.75    1.60
   1   8  -2   13.58    1.41
   1   8  -1   70.83    3.56
   1   8  -1   73.48    3.99
  -1   8   1   67.58    3.25
  -1  -8   1   71.82    3.43
  -1   8   1   74.76    3.80
  -1   8   0    0.30    0.64
   1   8   0    0.97    1.23
   1   8   0   -0.30    0.92
  -1  -8   0   -0.08    0.85
  -1   8   0    0.67    1.08
   1   8   1    0.99    1.19
  -1  -8  -1   -0.16    0.85
   1  -8   1    0.77    0.44
  -1   8  -1    0.22    0.98
  -1   8  -1    0.59    0.63
   1   8   1   -0.41    0.84
   1   8   2   12.88    1.46
   1   8   2   15.36    1.82
  -1  -8  -2   16.03    1.35
  -1   8  -2   13.03    1.01
   1  -8   2   14.36    0.93
  -1   8  -2   11.11    1.38
   1   8   3   -0.15    1.25
   1   8   3   -0.11    0.99
  -1   8  -3   -0.10    1.03
  -1  -8  -3   -0.49    0.79
   1  -8   3   -0.04    0.53
  -1   8  -3    0.84    0.51
  -1  -8  -4    2.19    0.85
  -1   8  -4    1.51    0.92
   1   8   4    2.60    1.05
   1   8   4    2.53    1.24
  -1   8  -4    1.84    0.54
   1  -8   4    1.64    0.51
   1  -8   5    0.74    0.50
   1   8   5    2.13    1.36
   1   8   5    1.14    0.97
   1  -8   5    0.11    1.08
  -1  -8  -5    1.70    0.78
  -1   8  -5    1.07    0.85
  -1   8  -5   -0.34    0.49
   1  -8   6   10.69    1.49
   1   8   6   11.62    1.49
  -1  -8  -6   12.45    1.18
  -1   8  -6   13.47    1.39
   1  -8   6   10.09    0.91
   1   8   6    8.83    1.28
  -1   8  -6   10.70    0.72
   1  -8   7    4.21    0.71
   1   8   7    4.93    1.15
   1  -8   7    2.66    1.23
  -1   8  -7    3.09    0.92
  -1   8  -7    4.12    0.45
   1   8   7    4.01    1.24
   1  -8   8   22.60    1.46
   1   8   8   23.17    2.04
   1   8   8   22.57    1.81
  -1   8  -8   21.52    1.71
   1  -8   8   24.07    2.07
   1   8   9    2.42    1.21
  -1   8  -9    0.79    1.01
   1  -8   9    1.40    1.24
   1  -8   9    1.38    0.76
   1   8   9    0.09    0.97
  -1   8 -10  118.45    5.14
   1  -8  10  114.83    4.93
   1  -8  10  108.72    5.51
   1  -8  11    8.50    1.12
  -1   8 -11    9.86    1.26
   1   8  11    9.18    1.54
   1  -8  11    7.35    1.65
   1   8  12   55.59    3.37
   1  -8  12   56.20    2.89
  -1   8 -12   59.04    2.92
   1  -8  12   54.22    3.42
  -1   8 -13   42.47    2.31
   1   8  13   40.74    2.85
   1  -8  13   42.93    2.45
   1  -8  13   37.37    2.80
   1   8  14   38.36    2.88
   1  -8  14   36.70    2.42
   1  -8  14   38.00    2.86
  -1   8 -14   43.74    2.28
   1   8  14   54.38    3.03
   1  -8  15   23.79    1.78
   1   8  15   24.59    2.15
  -1   8 -15   22.70    1.58
   1  -8  15   20.54    2.25
   1   8  15   26.13    2.34
   1   8  16   -0.89    1.40
  -1   8 -16   -0.30    0.79
   1  -8  16    0.46    1.34
   1   8  16   -0.63    1.04
   1   8  16    0.46    0.88
   1   8  16   -1.35    1.36
   1  -8  16    1.15    1.04
  -1   8 -17    3.08    0.84
   1   8  17    3.14    1.31
   1   8  17    2.65    1.04
   1  -8  17    3.34    1.09
   1   8  17    3.81    1.04
   1   8  17    2.42    1.40
   1  -8  17    5.40    1.65
   1   8  18    0.89    1.05
   1  -8  18   -0.33    1.41
   1  -8  18    0.43    1.07
   1   8  18    0.22    0.93
   1   8  18   -0.46    1.36
   1   8  18   -0.30    0.94
  -1   8 -18    0.06    0.81
  -1   8 -19    0.82    0.69
   1   8  19   -0.47    1.06
   1  -8  19   -1.18    1.61
   1   8  19    0.29    0.87
   1   8  19   -1.26    1.51
   1  -8  19    0.55    1.08
   1   8  19   -0.90    0.95
   1  -8  20    4.87    1.75
   1   8  20    5.95    1.02
   1  -8  20    4.76    1.27
  -1   8 -20    1.88    1.14
  -1   8 -20    4.05    0.79
   1   8  20    3.22    1.42
   1   8  20    4.29    0.96
   1   8  20    4.21    1.07
   1   8  21   -0.15    0.95
  -1   8 -21   -0.41    1.01
   1  -8  21   -0.54    1.43
  -1   8 -21    0.64    0.71
   1  -8  21    0.36    1.22
   1  -8  22    6.87    1.86
  -1   8 -22    8.20    1.23
   1  -8  22    8.14    1.46
   1   8  22    8.51    1.16
  -1   8 -22    8.63    0.96
   1  -8  23    8.83    2.13
   1  -8  23    9.69    1.62
  -1   8 -23   10.30    1.28
   1   8  23   11.00    1.27
  -1   8 -23   11.39    1.04
   1   8  24    0.64    0.94
   1  -8  24    0.55    1.24
  -1   8 -24    0.52    0.80
   1   8  25    0.67    0.97
  -1   8 -25    0.60    0.77
  -1   8 -26    3.30    0.92
  -1   8 -27    1.32    0.82
  -1  -9  26   -0.77    1.71
   1   9 -25    1.57    0.91
  -1  -9  25    1.31    1.84
  -1   9  25    1.07    1.07
  -1  -9  24    6.20    1.75
   1   9 -24    3.23    0.93
  -1   9  24    3.88    1.16
  -1   9  23    3.93    1.19
  -1  -9  23    1.24    1.60
   1   9 -23    2.37    0.92
   1   9 -23    1.64    0.92
   1   9 -22    0.52    0.93
   1   9 -22   -0.71    1.01
  -1  -9  22   -0.52    1.53
  -1   9  22    0.17    1.10
  -1  -9  21   23.16    2.45
  -1   9  21   21.08    1.82
   1   9 -21   23.90    1.79
   1   9 -21   20.20    1.65
   1   9 -20   11.89    1.37
  -1   9  20    9.97    1.63
  -1   9  20   10.45    1.42
  -1  -9  20   15.39    2.43
  -1  -9  19    3.25    1.66
  -1  -9  19    3.15    1.98
  -1   9  19    2.16    1.00
  -1   9  19    2.45    1.08
  -1   9  19    2.11    1.24
   1   9 -19    2.14    1.11
  -1   9  18   15.49    1.62
  -1  -9  18   13.78    1.96
  -1   9  18   11.59    1.62
  -1  -9  18   15.60    2.43
  -1   9  18   15.11    1.44
   1   9 -18   14.15    1.48
  -1  -9  17   23.89    2.33
   1   9 -17   25.81    1.95
  -1   9  17   25.21    1.97
  -1   9  17   21.84    2.08
  -1   9  17   31.76    1.98
  -1  -9  17   25.08    2.76
  -1   9  16    9.61    1.61
  -1   9  16   17.79    1.57
  -1  -9  16   13.82    1.94
  -1  -9  16   16.24    2.33
   1   9 -16   13.80    1.66
  -1   9  16   12.67    1.55
  -1   9  15   47.67    2.56
  -1   9  15   38.47    2.51
  -1   9  15   36.67    2.64
  -1  -9  15   40.88    3.32
   1   9 -15   39.18    2.57
  -1  -9  15   36.37    2.76
   1   9 -14    1.23    1.24
  -1  -9  14    1.29    1.75
  -1   9  14    2.49    1.22
  -1   9  14    0.09    1.16
  -1   9  14    1.07    1.24
  -1  -9  14    3.23    1.39
   1   9 -13    6.01    1.46
   1   9 -13    7.66    0.91
  -1   9  13    5.58    1.33
  -1   9  13    6.87    1.41
  -1  -9  13    7.48    1.54
  -1  -9  13    6.84    1.80
  -1   9  13    6.75    1.38
  -1   9  12   60.53    3.37
   1   9 -12   55.02    2.75
  -1  -9  12   59.73    3.94
   1   9 -12   61.53    3.49
  -1  -9  12   63.23    3.44
  -1  -9  11   22.99    2.48
   1   9 -11   19.30    2.04
   1   9 -11   25.43    1.55
  -1   9  11   22.26    2.05
  -1  -9  11   23.76    2.00
  -1   9  11   21.12    1.96
  -1   9  10   37.29    2.59
  -1   9  10   33.72    2.51
   1   9 -10   40.00    2.16
  -1  -9  10   39.85    3.03
   1   9 -10   37.59    2.70
  -1  -9  10   41.01    2.58
   1   9  -9   10.76    1.28
  -1  -9   9   13.97    1.99
  -1  -9   9   12.98    1.56
   1   9  -9   12.88    1.70
  -1   9   9   12.82    1.50
  -1   9   8    0.10    1.00
  -1  -9   8   -0.48    1.42
   1   9  -8    0.92    1.22
  -1  -9   8    1.29    1.09
   1   9  -8   -0.68    0.98
  -1  -9   7   14.10    1.54
   1   9  -7   14.53    1.37
  -1  -9   7   11.87    1.82
   1   9  -7   11.53    1.72
  -1   9   7   13.57    1.51
  -1  -9   6    5.39    1.20
  -1   9   6    3.80    1.10
   1   9  -6    7.04    1.54
  -1  -9   6    6.37    1.57
   1   9  -6    5.67    1.10
   1   9  -5    2.55    1.47
  -1   9   5    2.77    1.04
   1   9  -5    3.38    0.99
  -1   9   5    1.98    1.41
  -1  -9   5    2.57    1.14
  -1  -9   5    4.73    1.55
  -1   9   4   24.57    1.77
   1   9  -4   24.23    2.21
   1   9  -4   20.97    1.75
  -1   9   4   21.44    2.14
  -1  -9   4   21.95    1.81
  -1   9   3   81.43    4.45
  -1  -9   3   83.83    3.98
  -1   9   3   82.94    3.86
   1   9  -3   75.14    4.38
   1   9  -3   84.80    4.10
   1   9  -2    6.49    1.29
   1   9  -2    4.03    1.49
  -1  -9   2    6.41    1.12
  -1   9   2    6.41    1.54
  -1   9   2    4.50    0.96
   1   9  -1   75.45    3.93
   1   9  -1   80.18    4.45
  -1   9   1   83.18    4.30
  -1  -9   1   78.95    3.82
  -1   9   1   78.52    3.64
   1   9   0    2.37    1.14
   1   9   0    0.62    1.32
  -1   9   0    0.25    1.17
  -1   9   0    1.13    0.80
  -1  -9   0    0.88    0.84
  -1   9  -1    0.06    0.71
   1   9   1   -0.47    1.35
  -1   9  -1   -0.74    1.13
   1   9   1   -0.45    1.07
   1  -9   1    0.04    0.49
   1   9   2   31.09    2.33
  -1   9  -2   33.62    2.34
   1   9   2   30.78    2.59
  -1  -9  -2   33.07    2.13
  -1   9  -2   30.92    1.78
   1  -9   2   33.91    1.64
   1   9   3   35.70    2.56
  -1  -9  -3   38.99    2.28
  -1   9  -3   36.87    2.52
  -1   9  -3   34.85    1.90
   1   9   3   36.24    2.89
   1  -9   3   41.71    1.91
   1   9   4   14.34    1.70
  -1   9  -4   17.31    1.14
   1   9   4   17.72    2.23
  -1   9  -4   16.39    1.73
  -1  -9  -4   19.77    1.51
   1  -9   4   18.52    1.18
  -1  -9  -5    2.97    0.92
  -1   9  -5    2.10    0.62
   1   9   5    5.45    1.60
   1  -9   5    3.46    0.66
  -1   9  -5    3.20    1.11
   1   9   5    2.71    1.24
   1   9   6   77.53    4.49
  -1   9  -6   71.18    3.77
   1  -9   6   71.49    4.02
   1  -9   6   76.48    3.25
  -1   9  -6   71.74    3.06
   1   9   6   75.58    4.06
   1   9   6   74.84    3.84
   1  -9   7  253.47    9.38
   1   9   7  240.63    9.89
  -1   9  -7  226.01    9.06
  -1   9  -7  241.02    9.86
   1  -9   7  248.18   10.28
   1   9   7  253.91   10.27
   1  -9   8   58.94    3.74
  -1   9  -8   61.04    3.36
   1   9   8   68.31    3.81
   1  -9   8   63.33    2.94
   1  -9   9   85.00    4.50
   1  -9   9   76.31    3.57
  -1   9  -9   79.71    3.97
   1   9   9   80.46    3.99
   1   9   9   77.46    4.30
  -1   9 -10    6.63    1.32
   1  -9  10    8.74    1.78
   1  -9  10    8.15    1.08
   1   9  10    9.88    1.43
   1   9  10   10.93    1.74
   1  -9  11  146.00    6.02
  -1   9 -11  148.33    6.22
   1  -9  11  143.54    6.83
   1   9  11  126.08    6.13
   1   9  11  148.59    6.79
   1  -9  12   13.62    1.87
   1   9  12    8.52    1.73
  -1   9 -12   15.16    1.52
   1  -9  12   13.49    1.37
   1   9  13    4.21    1.43
   1  -9  13    5.80    1.60
   1  -9  13    3.78    1.07
  -1   9 -13    4.80    1.12
   1  -9  14    1.93    1.45
   1  -9  14    1.97    1.02
  -1   9 -14    2.46    0.91
   1   9  14   -0.15    1.32
   1   9  15   30.19    2.57
   1   9  15   23.89    2.33
  -1   9 -15   26.28    1.78
   1  -9  15   27.19    1.98
   1  -9  15   27.81    2.54
   1   9  16   33.06    2.53
   1  -9  16   29.24    2.73
   1  -9  16   30.88    2.11
   1   9  16   28.86    1.91
  -1   9 -16   22.04    1.77
   1   9  16   26.69    2.39
   1   9  17   14.47    1.51
   1   9  17   19.28    1.94
   1   9  17   15.22    2.01
   1  -9  17   16.25    1.71
   1   9  17   16.86    1.46
  -1   9 -17   13.83    1.34
   1  -9  17   14.24    2.12
   1   9  18   -0.59    1.33
   1   9  18   -0.73    0.93
   1   9  18   -0.51    1.10
   1   9  18   -0.98    1.47
   1  -9  18   -0.36    1.68
   1  -9  18    1.50    1.27
  -1   9 -18   -0.13    0.78
   1  -9  19   -0.70    1.12
   1   9  19    0.08    1.09
   1  -9  19    0.18    1.68
  -1   9 -19   -0.49    0.81
   1   9  19   -1.16    1.60
   1  -9  20    1.90    1.82
   1  -9  20    4.38    1.38
  -1   9 -20    4.37    0.85
   1   9  20    1.71    1.01
   1  -9  21    3.80    1.29
   1  -9  21    0.39    1.64
   1   9  21    3.48    1.02
  -1   9 -21    1.86    1.18
  -1   9 -21    3.41    0.85
   1   9  22    0.24    1.00
   1  -9  22   -0.20    1.69
  -1   9 -22    1.67    0.81
   1   9  23    6.45    1.15
  -1   9 -23    5.09    0.91
   1   9  24    0.59    1.05
  -1   9 -24    0.65    0.70
  -1   9 -25    4.82    0.93
  -1   9 -26    0.96    0.81
   1  10 -24   -0.08    0.93
   1  10 -23    4.49    1.08
  -1  10  23    4.56    1.30
  -1  10  22   13.97    1.59
   1  10 -22   13.56    1.43
  -1 -10  22   11.86    2.04
   1  10 -22   16.03    1.55
  -1 -10  21    2.60    1.61
   1  10 -21    0.35    1.09
  -1  10  21    0.39    1.17
  -1 -10  20   19.56    2.26
   1  10 -20   22.24    1.87
  -1 -10  19    1.77    1.51
  -1  10  19   -1.10    1.37
   1  10 -19    2.47    1.02
   1  10 -18   70.95    3.60
  -1 -10  18   63.78    3.96
  -1 -10  18   66.84    4.52
  -1  10  18   77.70    3.52
  -1  10  18   54.56    3.65
  -1 -10  17   16.67    2.61
  -1  10  17   21.95    1.79
  -1  10  17   13.52    1.83
  -1 -10  17   18.43    2.10
  -1  10  17   19.27    1.84
   1  10 -17   20.98    1.88
  -1 -10  16    1.90    1.83
  -1  10  16   -0.39    1.35
  -1  10  16    1.44    1.20
   1  10 -16    0.23    1.18
  -1  10  16    1.10    1.26
  -1 -10  15    1.44    1.74
   1  10 -15    3.40    1.25
  -1  10  15    1.80    1.30
  -1  10  15    2.71    1.21
  -1  10  15    0.71    1.18
  -1 -10  15    2.22    1.35
  -1  10  14    1.18    1.39
   1  10 -14    1.84    1.39
  -1 -10  14   -0.40    1.29
  -1  10  14    0.81    1.26
  -1  10  14    0.13    1.29
  -1 -10  14    2.41    1.72
   1  10 -13   10.58    1.71
  -1  10  13   12.63    1.69
  -1  10  13   13.93    1.81
  -1 -10  13   15.60    1.83
   1  10 -13   16.33    1.17
  -1  10  13    9.94    1.57
  -1 -10  13    9.80    2.09
   1  10 -12   18.00    1.34
  -1 -10  12   20.83    2.51
  -1 -10  12   21.28    1.99
  -1  10  12   15.89    1.96
   1  10 -12   16.86    1.97
  -1  10  12   20.47    2.00
  -1  10  12   18.37    1.81
   1  10 -11   19.40    2.16
  -1 -10  11   26.40    2.72
   1  10 -11   22.76    1.55
  -1 -10  11   23.54    2.08
  -1  10  11   26.33    2.10
  -1  10  11   19.36    2.10
   1  10 -10    0.41    1.52
  -1 -10  10    0.73    1.79
   1  10 -10    0.95    0.85
  -1 -10  10   -1.90    1.28
  -1 -10   9   52.66    3.65
   1  10  -9   50.91    3.31
  -1 -10   9   49.49    3.02
  -1  10   9   53.02    3.10
   1  10  -9   52.69    2.77
  -1 -10   8    2.47    1.71
  -1 -10   8    0.86    1.06
   1  10  -8    0.89    0.94
   1  10  -8    2.13    1.46
  -1  10   8    3.05    1.19
  -1  10   7    4.27    1.23
   1  10  -7    3.98    1.46
  -1 -10   7    3.15    1.22
  -1  10   7    3.19    1.76
  -1 -10   7    1.89    1.54
   1  10  -7    2.39    0.99
  -1  10   6   22.59    2.38
  -1  10   6   21.44    1.83
   1  10  -6   21.46    2.15
  -1 -10   6   20.83    1.86
   1  10  -6   16.46    1.58
  -1 -10   5   -0.31    1.13
  -1  10   5    2.80    1.65
  -1  10   5    0.10    0.98
   1  10  -5    1.54    1.47
   1  10  -5    0.46    1.04
   1  10  -4   72.38    4.36
  -1  10   4   78.97    4.50
  -1 -10   4   78.18    3.81
  -1  10   4   76.31    3.78
   1  10  -4   70.39    3.73
  -1  10   3   12.00    2.04
  -1 -10   3   16.80    1.58
   1  10  -3   13.86    1.61
  -1  10   3   14.89    1.53
   1  10  -3   11.82    2.03
  -1  10   2   86.76    4.10
   1  10  -2   79.95    4.74
   1  10  -2   88.58    4.38
  -1  10   2   90.57    4.86
  -1 -10   2   89.10    4.22
  -1  10   1   20.85    2.26
  -1  10   1   19.49    1.60
   1  10  -1   21.11    2.34
   1  10  -1   23.48    2.00
  -1 -10   1   23.09    1.83
   1  10   0   18.79    1.90
  -1  10   0   19.87    1.54
   1  10   0   23.20    2.44
  -1  10   0   21.83    2.16
  -1 -10  -1    0.86    1.08
  -1  10  -1    1.52    1.46
  -1  10  -1    1.28    0.82
   1  10   1    0.52    1.62
   1  10   1    2.90    1.35
   1 -10   2    2.61    0.61
  -1  10  -2    1.07    1.45
   1  10   2    2.85    1.52
  -1  10  -2    0.98    0.77
   1  10   2   -0.12    1.27
  -1 -10  -2    2.07    0.96
  -1  10  -3   -0.39    1.33
  -1  10  -3    0.71    0.72
   1  10   3   -1.29    1.33
   1  10   3    0.73    1.52
   1 -10   3    0.67    0.59
  -1 -10  -3    0.51    0.93
   1 -10   4    4.86    0.81
  -1 -10  -4    7.20    1.17
   1  10   4    4.15    1.45
  -1  10  -4    5.81    1.52
   1  10   4    3.92    1.78
  -1  10  -4    3.29    0.82
  -1  10  -5   14.47    1.74
   1  10   5   15.82    1.93
   1  10   5   18.15    2.43
  -1 -10  -5   21.56    1.63
  -1  10  -5   14.56    1.16
   1  10   6  129.43    6.18
  -1  10  -6  122.35    5.93
   1  10   6  127.58    5.95
   1  10   6  124.11    6.74
   1 -10   6  135.50    5.33
  -1  10  -6  128.46    5.16
   1 -10   7  112.87    5.79
  -1  10  -7  111.64    4.57
   1  10   7  115.30    5.45
  -1  10  -7  118.89    5.45
   1 -10   7  119.67    4.80
   1  10   7  115.20    5.67
   1  10   7  125.38    6.39
   1 -10   8   24.58    2.34
   1 -10   8   24.29    1.55
  -1  10  -8   23.81    2.14
   1  10   8   24.59    2.13
   1  10   8   25.86    2.39
   1  10   9    9.47    1.74
   1 -10   9   11.29    1.89
   1  10   9   11.48    1.60
  -1  10  -9    6.93    1.33
   1 -10   9    9.77    1.02
   1  10  10    4.50    1.25
  -1  10 -10    2.00    1.25
   1 -10  10    3.38    1.61
   1  10  10    4.75    1.56
   1  10  11   61.51    3.77
   1 -10  11   54.60    2.85
  -1  10 -11   56.59    3.23
   1  10  11   63.45    3.29
   1 -10  11   58.67    3.74
   1 -10  12    7.19    1.06
   1 -10  12    4.86    1.69
   1  10  12    4.80    1.54
   1  10  12    4.13    1.24
  -1  10 -12    3.88    1.21
   1 -10  13   21.27    1.68
   1 -10  13   21.13    2.34
   1  10  13   21.23    2.31
  -1  10 -13   25.25    1.90
  -1  10 -14   25.50    1.82
   1 -10  14   26.23    2.49
   1 -10  14   18.75    1.68
   1  10  14   25.22    2.53
   1  10  15    1.01    1.40
   1  10  15   -0.77    1.79
   1 -10  15    0.54    1.50
  -1  10 -15    0.41    0.88
   1 -10  15    1.22    1.06
  -1  10 -16   16.09    1.48
   1  10  16   21.42    2.29
   1 -10  16   17.94    1.66
   1  10  16   13.85    1.99
   1 -10  16   19.39    2.37
   1 -10  17    0.42    1.07
  -1  10 -17   -0.95    0.92
   1 -10  17   -0.95    1.66
   1  10  17    1.68    1.44
   1  10  18    0.47    1.04
   1 -10  18    0.98    1.56
   1 -10  18    1.12    1.22
   1  10  18    1.84    1.41
  -1  10 -18    0.07    0.87
   1 -10  19   14.23    2.18
   1  10  19   14.75    1.59
  -1  10 -19   15.15    1.35
  -1  10 -20   -0.26    0.81
   1  10  20    0.09    1.02
   1 -10  20    0.62    1.66
   1  10  21   10.34    1.36
   1 -10  21    7.18    2.12
  -1  10 -21   10.05    1.10
  -1  10 -22    2.00    0.83
   1  10  22    0.52    1.02
  -1  10 -23    4.98    0.92
  -1  10 -24    6.26    0.99
  -1  10 -25    1.12    0.88
   1  11 -23    2.31    1.06
   1  11 -22    0.18    1.05
   1  11 -21    0.95    1.22
   1  11 -20    8.75    1.52
   1  11 -19    2.67    1.10
  -1 -11  19   -0.16    1.54
  -1 -11  18    2.51    1.52
   1  11 -18    5.68    1.31
  -1  11  18    1.83    1.38
  -1 -11  17    2.42    1.36
  -1  11  17    0.97    1.18
   1  11 -17    3.23    1.21
  -1 -11  16    2.72    1.87
   1  11 -16    3.56    1.30
  -1  11  16    1.18    1.36
  -1  11  16    0.95    1.14
  -1 -11  16    2.19    1.40
  -1 -11  15    2.54    1.37
  -1  11  15    0.79    1.36
  -1 -11  15    0.66    1.74
   1  11 -15    1.78    1.27
  -1  11  15    2.69    1.26
  -1 -11  14   10.93    1.69
  -1  11  14    8.36    1.52
  -1  11  14    7.92    1.63
   1  11 -14    7.96    1.64
  -1 -11  14    6.70    2.03
  -1 -11  13    4.11    1.36
   1  11 -13    8.31    1.02
  -1  11  13    3.41    1.28
  -1  11  13    4.39    1.57
   1  11 -13    3.76    1.45
  -1  11  13    2.56    1.54
  -1 -11  13    5.93    2.04
   1  11 -12    9.75    1.68
  -1  11  12    8.63    1.71
  -1 -11  12    8.19    1.50
  -1 -11  12    8.70    2.12
  -1  11  12   10.69    1.59
   1  11 -12    9.89    1.07
  -1  11  12    6.88    1.59
  -1 -11  11    3.05    1.79
  -1  11  11    5.35    1.47
  -1 -11  11    3.05    1.28
   1  11 -11    1.46    1.53
  -1  11  11    3.94    1.51
   1  11 -11    3.82    0.95
  -1 -11  10    4.75    1.27
  -1  11  10    2.72    1.22
  -1 -11  10    4.37    1.74
  -1  11  10    4.45    1.63
   1  11 -10    4.59    1.54
  -1  11   9   14.68    1.76
   1  11  -9   18.19    2.05
  -1 -11   9   14.80    2.26
   1  11  -9   15.52    1.47
  -1 -11   9   15.74    1.73
  -1 -11   8    0.57    1.66
  -1 -11   8    1.03    1.32
  -1  11   8   -0.13    1.21
  -1  11   8    1.31    1.86
   1  11  -8   -0.26    1.01
   1  11  -8    1.84    1.46
  -1  11   7   10.17    1.51
   1  11  -7   10.83    1.82
  -1 -11   7   11.39    1.55
  -1  11   7   10.46    2.35
   1  11  -7   10.29    1.36
   1  11  -6    6.42    1.22
  -1 -11   6    5.38    1.29
  -1  11   6    4.26    1.22
  -1  11   6    5.17    2.05
   1  11  -6    4.46    1.63
  -1  11   5   41.59    3.22
   1  11  -5   28.81    2.74
   1  11  -5   29.51    2.14
  -1  11   5   34.42    2.37
   1  11  -4   11.78    1.99
   1  11  -4   10.68    1.46
  -1 -11   4   10.55    1.42
  -1  11   4    9.77    2.01
  -1  11   4   12.97    1.60
   1  11  -3   39.84    3.21
  -1  11   3   42.22    2.58
  -1 -11   3   43.24    2.60
  -1  11   3   42.01    3.25
   1  11  -3   38.01    2.59
   1  11  -2    4.79    1.73
  -1 -11   2    7.19    1.32
  -1  11   2    5.31    1.64
   1  11  -2    8.63    1.51
  -1  11   2    6.37    1.23
  -1 -11   1    2.81    1.23
   1  11  -1    0.37    1.66
  -1  11   1    6.11    1.85
  -1  11   1    2.51    1.05
   1  11  -1    1.96    1.25
  -1  11   0    0.59    0.95
   1  11   0   -0.94    1.79
  -1 -11   0    0.41    1.09
  -1  11   0    0.16    1.35
   1  11   0   -0.50    1.23
   1  11   1    2.69    1.65
  -1 -11  -1    0.19    1.04
  -1  11  -1   -0.86    0.99
  -1  11  -1   -0.46    1.58
   1  11   1   -1.04    1.29
   1  11   2   77.16    4.24
   1  11   2   72.88    4.78
  -1 -11  -2   85.24    3.90
  -1  11  -2   78.04    3.65
  -1  11  -2   78.79    4.48
   1 -11   3    0.68    0.64
   1  11   3    1.11    1.39
  -1  11  -3   -0.87    1.49
   1  11   3    0.60    1.81
  -1  11  -3    0.18    0.77
  -1 -11  -3    1.28    1.01
   1 -11   4   87.49    3.67
  -1 -11  -4   92.32    4.12
   1  11   4   84.18    4.61
  -1  11  -4   84.13    3.77
   1  11   4   87.78    5.27
  -1  11  -4   80.56    4.55
  -1  11  -5    7.20    0.95
   1  11   5    7.85    2.27
   1 -11   5    7.85    0.90
   1  11   5    8.38    1.78
  -1  11  -5   10.13    1.65
   1  11   6  106.84    6.17
  -1  11  -6  105.79    5.34
   1 -11   6  117.92    4.60
  -1  11  -6  105.19    4.42
   1  11   6  100.00    5.25
   1  11   6  113.08    5.53
  -1  11  -7    2.33    1.23
   1  11   7    1.88    1.54
   1 -11   7   -0.15    0.79
  -1  11  -7    2.44    0.55
   1  11   7    1.85    1.42
   1  11   7    0.67    2.01
  -1  11  -8   10.68    1.70
   1  11   8   10.85    1.69
   1  11   8   12.11    1.84
   1  11   8   13.59    2.34
   1 -11   8   11.66    1.07
   1  11   9    3.69    1.99
   1  11   9    2.17    1.33
  -1  11  -9    1.77    1.26
   1 -11   9    1.35    1.34
   1 -11   9    2.37    0.75
   1 -11  10    0.24    0.72
   1  11  10    0.80    1.21
   1 -11  10   -0.35    1.53
   1  11  10    1.54    1.56
  -1  11 -10    0.46    1.13
   1 -11  11    1.42    1.39
   1 -11  11    0.19    0.74
   1  11  11    0.33    1.13
  -1  11 -11    0.44    1.19
   1  11  11   -1.23    1.51
   1  11  12    1.24    1.63
   1 -11  12   -0.18    1.52
   1 -11  12    0.55    0.81
  -1  11 -12   -0.73    1.16
   1  11  12   -0.22    1.15
   1 -11  13    0.37    1.44
   1 -11  13    2.76    0.90
  -1  11 -13    1.70    1.04
   1  11  13    1.98    1.61
   1 -11  14    1.21    0.94
   1 -11  14    1.32    1.60
   1  11  14    1.46    1.46
  -1  11 -14    1.94    1.06
   1 -11  15   -0.39    1.49
   1  11  15    2.94    1.62
  -1  11 -15    1.62    1.03
  -1  11 -16    1.20    0.97
   1  11  16    2.58    1.77
   1 -11  16    0.60    1.69
   1 -11  17    5.29    1.87
  -1  11 -17    3.85    1.11
   1 -11  18    3.34    1.94
  -1  11 -18    2.28    0.95
   1  11  18    3.28    1.23
   1 -11  19    2.14    1.75
   1  11  19   -0.20    1.08
  -1  11 -19   -0.07    0.87
   1  11  20    6.23    1.25
  -1  11 -20    9.63    1.20
  -1  11 -21    7.35    1.12
  -1  11 -22    1.29    0.91
  -1  11 -23    0.77    0.87
  -1  11 -24   17.08    1.38
   1  12 -21   -2.05    1.26
   1  12 -20    1.41    1.09
   1  12 -19    4.66    1.31
   1  12 -18    1.80    1.29
  -1  12  17    5.32    1.40
   1  12 -17    5.46    1.51
  -1  12  16    0.90    1.23
   1  12 -16    0.13    1.25
  -1 -12  15    7.10    1.59
  -1  12  15    8.13    1.63
   1  12 -15    9.17    1.59
  -1  12  14    0.15    1.34
  -1  12  14   -1.29    1.65
   1  12 -14    0.99    1.48
  -1 -12  14    0.93    1.21
  -1 -12  14    1.16    2.03
  -1  12  13    1.37    1.33
  -1 -12  13    3.31    1.35
   1  12 -13    1.18    1.52
  -1 -12  13    1.35    1.95
   1  12 -12    4.53    0.88
  -1  12  12    0.15    1.30
   1  12 -12    1.37    1.58
  -1 -12  12    1.58    1.27
  -1 -12  12    2.43    1.99
   1  12 -11    4.17    0.94
  -1 -12  11    2.94    1.32
   1  12 -11    4.50    1.67
  -1 -12  11    2.39    1.79
  -1  12  11    6.60    1.66
   1  12 -10    1.42    1.57
  -1  12  10    5.34    2.27
  -1 -12  10    6.33    1.37
  -1 -12  10    8.09    2.05
  -1  12  10    4.15    1.47
   1  12 -10    3.63    1.00
   1  12  -9    8.05    1.29
  -1  12   9   12.63    2.56
  -1 -12   9    9.04    1.50
   1  12  -9    6.82    1.64
  -1  12   9    7.50    1.53
  -1 -12   8    4.97    1.27
  -1  12   8    3.93    1.36
  -1  12   8    6.45    2.36
   1  12  -8    2.94    1.13
   1  12  -8    6.73    1.71
  -1  12   7   -0.97    1.85
   1  12  -7   -2.04    1.17
  -1  12   7   -0.27    1.25
   1  12  -7    0.51    1.42
  -1 -12   7   -0.22    1.08
  -1  12   6    1.05    1.25
  -1  12   6   -0.47    1.86
   1  12  -6    1.95    1.48
  -1 -12   6    1.85    1.15
   1  12  -6    0.62    0.99
  -1  12   5   16.90    1.85
   1  12  -5   16.23    1.66
   1  12  -5   16.35    2.25
  -1 -12   5   17.34    1.67
  -1  12   5   16.22    2.58
  -1 -12   4    0.21    1.11
  -1  12   4    0.24    1.16
  -1  12   4    1.09    1.96
   1  12  -4   -0.56    1.63
   1  12  -4   -0.34    1.08
  -1  12   3    0.42    1.72
  -1  12   3   -0.46    1.20
   1  12  -3    0.12    1.14
   1  12  -3   -0.19    1.67
  -1 -12   3    1.04    1.16
   1  12  -2    9.50    1.92
  -1  12   2    7.58    2.03
  -1  12   2    8.21    1.46
   1  12  -2    9.54    1.54
  -1 -12   2   10.97    1.48
  -1  12   1    1.34    1.78
   1  12  -1   -0.67    1.25
  -1 -12   1    0.21    1.15
   1  12  -1   -0.20    1.68
  -1  12   1    1.51    1.05
   1  12   0   15.37    1.83
  -1  12   0   14.54    2.26
  -1 -12   0   15.56    1.55
   1  12   0   13.78    2.32
  -1  12   0   15.27    1.55
  -1 -12  -1   31.80    2.06
  -1  12  -1   28.32    1.97
   1  12   1   29.93    2.94
   1  12   1   27.97    2.38
  -1  12  -1   26.68    2.70
  -1  12  -2   -1.01    1.62
   1  12   2    1.16    1.26
   1  12   2    1.30    1.77
  -1 -12  -2    0.62    0.94
  -1  12  -2    0.07    0.84
  -1  12  -3    4.35    1.54
  -1 -12  -3    9.87    1.23
   1  12   3    5.41    1.59
  -1  12  -3    7.90    1.06
   1  12   3    9.12    2.20
   1  12   4   12.30    2.35
  -1  12  -4   10.16    1.13
  -1  12  -4   13.33    2.04
   1  12   4   11.75    1.75
  -1  12  -5   17.78    1.29
   1  12   5   16.30    2.00
   1  12   5   20.33    2.78
   1 -12   5   19.94    1.19
  -1  12  -5   14.93    1.99
   1  12   6   15.38    2.08
   1  12   6   12.41    1.95
  -1  12  -6   13.20    1.91
   1  12   6   18.50    2.57
  -1  12  -6   16.13    1.05
   1 -12   6   14.10    1.06
  -1  12  -7    3.35    1.26
   1  12   7    0.94    1.46
  -1  12  -7    5.73    0.62
   1  12   7    1.53    1.48
   1 -12   7    2.62    0.75
   1  12   7    2.95    1.89
   1  12   8    0.87    1.56
   1  12   8    0.50    1.82
   1  12   8   -0.41    1.38
  -1  12  -8    1.46    1.45
   1 -12   8    0.70    0.69
   1  12   9    7.88    2.30
   1  12   9   10.62    1.91
   1 -12   9    9.18    0.98
  -1  12  -9    6.96    1.55
   1  12  10    4.97    1.72
  -1  12 -10    4.92    1.47
   1  12  10    6.41    2.18
   1  12  11    5.43    2.29
  -1  12 -11    5.42    1.37
   1 -12  11    5.28    1.74
  -1  12 -12    1.25    1.21
   1  12  12    0.76    1.69
   1 -12  12    2.32    1.65
   1  12  13    1.92    1.69
   1 -12  13    1.97    1.65
  -1  12 -13    0.22    1.04
   1 -12  14    0.20    1.60
   1  12  14   -1.36    1.63
  -1  12 -14    0.73    1.09
  -1  12 -15    9.36    1.31
   1 -12  15    5.77    1.90
   1 -12  16    0.42    1.99
  -1  12 -16    4.28    1.04
   1 -12  17    0.22    1.79
  -1  12 -17    0.26    1.06
  -1  12 -18   -1.07    1.13
  -1  12 -19    8.41    1.23
  -1  12 -20   13.27    1.42
  -1  12 -21    2.83    1.06
  -1  12 -22    4.58    1.05
   1  13 -18    3.29    1.41
   1  13 -17    1.61    1.33
   1  13 -16    3.17    1.61
   1  13 -15    1.29    1.41
   1  13 -14    8.86    1.82
   1  13 -13    0.16    1.61
  -1  13  13    1.39    2.32
   1  13 -12   -0.16    1.62
  -1  13  12    0.16    1.33
  -1  13  12    2.53    2.37
  -1  13  11    1.78    1.37
  -1  13  11    2.28    2.36
   1  13 -11   -0.66    1.63
   1  13 -10   -0.51    1.64
  -1  13  10   -0.29    2.23
  -1  13  10    0.16    1.40
  -1 -13   9   10.41    1.59
  -1  13   9    9.21    1.70
   1  13  -9   11.40    1.81
  -1  13   9   11.35    2.76
   1  13  -8    1.05    1.35
  -1 -13   8    0.10    1.03
  -1  13   8    2.23    2.19
  -1  13   8    2.31    1.54
  -1  13   7    1.90    2.45
   1  13  -7    2.00    1.57
   1  13  -7   -1.35    1.35
  -1  13   7    1.20    1.26
  -1 -13   7    0.31    1.07
   1  13  -6   -1.52    1.53
  -1 -13   6   -0.21    1.11
  -1  13   6   -1.58    2.29
  -1  13   6   -0.29    1.37
   1  13  -6   -0.33    1.21
  -1  13   5    1.39    1.25
   1  13  -5    3.12    1.21
   1  13  -5   -0.20    1.67
  -1 -13   5   -0.95    1.09
  -1  13   5    1.53    2.07
  -1 -13   4   14.41    1.62
  -1  13   4   13.69    2.71
   1  13  -4   14.27    2.30
   1  13  -4   14.62    1.68
  -1  13   4   12.37    1.77
   1  13  -3    3.81    1.37
  -1  13   3    5.86    2.28
   1  13  -3    2.47    2.04
  -1 -13   3    7.52    1.40
  -1  13   3    4.91    1.43
  -1  13   2   17.99    2.49
  -1  13   2   15.49    1.80
  -1 -13   2   16.39    1.62
   1  13  -2   16.32    2.50
   1  13  -2   12.86    1.72
  -1  13   1    0.21    1.85
   1  13  -1   -0.86    1.90
   1  13  -1    0.43    1.26
  -1 -13   1    0.67    1.01
  -1  13   1   -0.69    1.25
   1  13   0    0.45    1.85
  -1  13   0   -0.61    1.71
   1  13   0    0.15    1.34
  -1 -13   0    0.18    0.95
   1  13   1   10.19    2.34
   1  13   1    8.82    1.71
  -1  13  -1    8.61    2.07
   1  13   2    2.14    2.04
  -1 -13  -2    2.53    0.99
  -1  13  -2    2.42    1.70
   1  13   2    0.94    1.25
  -1  13  -3    1.26    1.57
   1  13   3    0.24    1.94
   1  13   3    2.09    1.45
  -1  13  -4    8.47    1.84
   1  13   4    8.68    1.70
   1  13   4    9.54    2.43
   1  13   5    2.32    2.18
   1  13   5    1.20    1.48
  -1  13  -5    3.25    1.63
   1  13   6    8.17    2.46
   1  13   6    9.56    1.82
  -1  13  -6    9.70    1.78
   1  13   7    8.10    2.38
  -1  13  -7    7.82    1.58
   1  13   7    3.10    1.57
  -1  13  -8    1.30    1.49
   1  13   8    1.89    1.76
   1  13   8    3.86    2.36
  -1  13  -9    2.95    1.44
   1  13   9    5.60    2.43
   1  13   9    4.04    1.70
  -1  13 -10   -0.14    1.34
   1  13  10   -0.20    1.74
   1  13  10    2.26    2.26
   1  13  11   -0.59    1.78
  -1  13 -11    1.69    1.22
   1  13  11    1.70    2.13
   1  13  12    1.13    2.26
   1  13  12   -0.39    1.57
  -1  13 -12   -1.10    1.27
   1  13  13    2.23    2.17
  -1  13 -13    1.51    1.15
   1 -13  13    1.86    1.77
  -1  13 -14    1.35    1.18
   1  13  14    0.28    2.05
   1 -13  14    2.53    1.80
  -1  13 -15    6.44    1.37
  -1  13 -16    2.10    1.13
  -1  13 -17    8.39    1.38
  -1  13 -18    0.53    1.14
  -1  13 -19    0.08    1.06
   1  14 -15    2.10    1.49
  -1  14  15    1.44    2.17
  -1  14  14    6.85    2.66
   1  14 -14    5.71    1.77
  -1  14  13    2.46    2.58
   1  14 -13    1.33    1.64
  -1  14  12    2.19    2.93
   1  14 -12    0.17    1.68
  -1  14  11    5.40    2.56
   1  14 -11    4.92    1.63
  -1  14  10   -0.64    2.78
   1  14 -10   -0.36    1.66
  -1  14   9    7.88    2.91
   1  14  -9    9.72    2.06
  -1  14   8    3.72    2.56
   1  14  -8    3.00    1.68
   1  14  -7    2.34    1.72
  -1  14   7    4.55    2.90
  -1  14   6    2.07    2.49
   1  14  -6    4.25    1.80
  -1  14   5    2.85    2.37
   1  14  -5    0.85    1.92
  -1  14   4    3.57    2.46
   1  14  -4   -0.22    1.81
   1  14  -3    2.01    1.94
  -1  14   3   -0.79    2.18
  -1 -14   2    5.83    1.22
   1  14  -2    4.60    2.15
  -1  14   2    5.27    2.21
  -1  14   1   -0.24    2.01
   1  14  -1    1.66    2.02
  -1 -14   1    1.43    0.98
  -1  14   0   11.48    2.44
   1  14   0   10.18    2.40
  -1 -14   0   14.13    1.40
   1  14   1   -1.26    2.19
  -1  14  -1    1.97    2.12
  -1  14  -2   -0.21    1.75
   1  14   2    5.99    2.39
  -1  14  -3    3.04    1.89
   1  14   3    1.34    2.02
   1  14   4    2.75    2.13
  -1  14  -4   -0.95    1.73
  -1  14  -5    8.77    1.90
   1  14   5   12.73    2.84
   1  14   6    7.27    1.93
  -1  14  -6    6.76    1.84
   1  14   6    5.51    2.48
   1  14   7    2.66    2.50
  -1  14  -7    1.47    1.52
   1  14   8   -0.90    2.28
  -1  14  -8   -0.95    1.51
   1  14   9    0.61    2.46
  -1  14  -9   -1.07    1.63
  -1  14 -10   -1.63    1.64
   1  14  10   -0.62    2.35
  -1  14 -11   -0.14    1.48
   1  14  11    1.24    2.41
  -1  14 -12   -1.19    1.36
   1  14  12   -0.31    2.49
  -1  14 -13    1.38    1.35
   1  14  13    0.30    2.58
  -1  14 -14    0.48    1.22
  -1  14 -15   11.29    1.58
  -1  15  12    9.62    3.40
  -1  15  11    1.04    3.16
   1  15 -11   -0.38    1.92
  -1  15  10    1.40    2.82
   1  15 -10   -1.73    1.97
  -1  15   9    0.35    2.93
   1  15  -9   -0.40    2.01
   1  15  -8    2.00    1.78
  -1  15   8   -1.03    2.67
  -1  15   7   15.19    3.63
   1  15  -7   12.10    2.45
  -1  15   6   -1.97    2.93
   1  15  -6    4.14    1.98
  -1  15   5   -0.64    2.73
   1  15  -5    2.50    2.05
   1  15  -4    1.44    1.95
  -1  15   4    7.08    2.97
   1  15  -3   -0.73    2.32
  -1  15   3   -1.18    2.73
  -1  15   2    3.64    2.59
   1  15  -2    0.76    2.08
  -1  15   1    0.54    2.23
   1  15  -1    1.30    2.16
   1  15   0    8.83    2.76
  -1  15   0    9.04    2.59
  -1  15  -1   -0.49    1.99
   1  15   1    0.55    2.34
   1  15   2    7.36    2.54
  -1  15  -2    8.99    2.18
  -1  15  -3    8.73    2.32
   1  15   3    6.75    2.54
   1  15   4    0.60    2.48
  -1  15  -4    0.21    1.67
   1  15   5    4.33    2.79
  -1  15  -5    2.77    1.81
   1  15   6    0.63    2.44
  -1  15  -6    1.49    1.66
  -1  15  -7   -1.09    1.91
   1  15   7    0.65    2.61
  -1  15  -8    1.22    1.58
   1  15   8    0.33    2.62
  -1  15  -9    1.17    1.57
  -1  15 -10    0.16    1.53
  -1  16   8   -2.26    3.04
  -1  16   7   -2.97    3.23
  -1  16   6    2.92    3.08
  -1  16   5   -1.77    3.18
  -1  16   4    5.77    3.17
  -1  16   3   -1.97    3.22
  -1  16   2    4.13    2.80
  -1  16   1    0.30    2.83
  -1  16   0    3.77    2.61
  -1  16  -1    2.78    2.61
  -1  16  -2    4.50    2.29
   2   0 -31    1.06    1.40
   2   0 -30   14.98    1.76
  -2   0  30   15.19    1.97
  -2   0  29    2.16    1.35
   2   0 -29    0.20    1.17
  -2   0  28    0.82    1.30
   2   0 -28    0.86    1.07
  -2   0  27    0.26    1.17
   2   0 -27    0.27    0.99
   2   0 -26    1.99    1.04
  -2   0  26    2.45    1.21
  -2   0  25    1.74    1.14
   2   0 -25   -0.16    0.93
   2   0 -24    9.16    1.13
   2   0 -24    8.41    1.10
  -2   0  24   10.93    1.49
   2   0 -23    0.19    0.73
  -2   0  23    1.78    1.11
   2   0 -23   -0.34    0.83
   2   0 -22    1.54    0.75
   2   0 -22    1.54    0.82
  -2   0  22    3.17    1.07
  -2   0  21    0.28    0.88
  -2   0  21   -0.61    0.79
   2   0 -21    0.27    0.65
   2   0 -21    0.30    0.77
   2   0 -20    3.39    0.70
   2   0 -20    2.19    0.80
  -2   0  20    1.27    0.73
  -2   0  20    3.82    1.05
   2   0 -19    0.50    0.56
  -2   0  19    1.07    0.82
  -2   0  19    1.17    0.90
  -2   0  19   -0.23    0.62
   2   0 -19   -0.31    0.63
  -2   0  18   41.26    1.99
  -2   0  18   43.30    2.33
   2   0 -18   42.99    1.98
  -2   0  18   39.75    2.26
   2   0 -18   39.09    2.04
   2   0 -17    0.63    0.55
  -2   0  17    0.07    0.51
  -2   0  17    1.04    0.76
  -2   0  17    0.60    0.72
   2   0 -17    0.42    0.44
   2   0 -16    3.68    0.63
   2   0 -16    3.01    0.53
  -2   0  16    2.76    0.76
  -2   0  16    3.05    0.52
  -2   0  16    4.64    0.83
   2   0 -15    0.64    0.44
   2   0 -15    0.72    0.50
  -2   0  15    1.29    0.65
  -2   0  15    0.03    0.39
   2   0 -14   18.71    1.04
  -2   0  14   16.93    0.92
  -2   0  14   15.82    1.18
   2   0 -14   16.09    0.95
   2   0 -13   -0.03    0.46
  -2   0  13   -0.20    0.31
  -2   0  13    0.82    0.60
   2   0 -13    0.45    0.41
   2   0 -12  675.42   26.00
  -2   0  12  697.63   26.23
   2   0 -12  705.60   26.04
  -2   0  12  710.06   25.94
  -2   0  11   -0.02    0.31
   2   0 -11    0.39    0.41
   2   0 -11    0.86    0.41
  -2   0  11    0.40    0.52
   2   0 -10   78.32    3.23
  -2   0  10   82.94    3.14
  -2   0  10   81.09    3.42
   2   0 -10   79.23    3.22
  -2   0   9    0.16    0.21
   2   0  -9   -0.06    0.34
  -2   0   9    0.40    0.46
  -2   0   9    0.08    0.21
   2   0  -9    0.34    0.34
  -2   0   8  106.17    4.02
  -2   0   8  108.40    4.32
   2   0  -8  105.40    4.14
  -2   0   8  106.29    4.02
   2   0  -8  104.80    4.13
  -2   0   7    0.20    0.17
  -2   0   7    0.08    0.17
  -2   0   7    0.21    0.47
   2   0  -7    0.35    0.35
  -2   0   6 7065.77  252.20
   2   0  -6 6869.92  252.33
  -2   0   6 6710.97  252.20
   2   0  -6 6462.63  252.43
  -2   0   6 6723.27  252.46
   2   0  -5    0.18    0.34
  -2   0   5   -0.04    0.17
   2   0  -5    0.26    0.48
   2   0  -4 9999.00  363.89
   2   0  -4 9632.65  364.04
   2   0  -3   -0.58    0.63
   2   0  -3    0.02    0.39
   2   0  -2 1678.66   60.89
   2   0  -2 1619.95   60.74
   2   0  -1    0.07    0.42
   2   0  -1    0.15    0.67
   2   0   0  613.44   21.95
   2   0   0  569.61   21.80
  -2   0   0  582.52   21.68
  -2   0  -1   -0.20    0.31
   2   0   1   -0.04    0.62
  -2   0  -2 1189.53   44.00
   2   0   2 1187.77   44.23
   2   0   3    0.04    0.54
  -2   0  -3    0.10    0.29
   2   0   4 6422.60  232.93
  -2   0  -4 6370.59  232.94
   2   0   4 6745.88  233.16
   2   0   5    0.04    0.30
   2   0   5    0.03    0.30
   2   0   5    0.04    0.53
  -2   0  -5    0.50    0.42
   2   0   6 1298.96   48.03
   2   0   6 1293.87   48.29
   2   0   7   -0.19    0.58
   2   0   7    0.27    0.28
   2   0   8  120.25    4.78
   2   0   8  114.08    4.46
   2   0   9    0.60    0.59
  -2   0  -9   -0.22    0.48
   2   0   9    0.27    0.27
   2   0  10  242.63    8.84
   2   0  10  237.22    9.15
  -2   0 -10  215.61    9.00
  -2   0 -11   -0.53    0.60
  -2   0 -11    0.18    0.42
   2   0  11    0.94    0.62
   2   0  11    0.25    0.34
  -2   0 -11   -0.06    0.42
  -2   0 -12  146.50    5.70
  -2   0 -12  145.04    5.70
   2   0  12  138.20    5.96
   2   0  12  147.02    5.61
  -2   0 -13   -0.07    0.43
  -2   0 -13    0.14    0.43
   2   0  13   -0.69    0.67
   2   0  13    0.37    0.37
   2   0  13   -0.06    0.66
  -2   0 -14    0.56    0.49
  -2   0 -14    0.47    0.46
   2   0  14    0.40    0.69
   2   0  14   -0.34    0.67
   2   0  14    0.29    0.39
  -2   0 -14   -0.40    0.69
   2   0  15   -0.68    0.76
  -2   0 -15    0.15    0.52
   2   0  15    1.77    0.76
   2   0  15    0.35    0.44
  -2   0 -15    0.35    0.50
  -2   0 -15   -0.49    0.72
   2   0  16   17.23    1.40
  -2   0 -16   14.50    1.07
  -2   0 -16   16.05    1.09
   2   0  16   15.52    1.32
   2   0  16   17.54    1.03
  -2   0 -17    0.31    0.65
  -2   0 -17    0.70    0.62
   2   0  17    0.37    0.54
   2   0  17    1.18    0.95
   2   0  18   72.33    3.45
   2   0  18   69.82    3.01
  -2   0 -18   65.55    3.33
  -2   0 -18   67.50    3.07
  -2   0 -18   70.93    3.10
  -2   0 -19    0.30    0.78
   2   0  19    2.51    1.08
  -2   0 -19   -0.87    1.11
  -2   0 -19   -0.31    0.79
   2   0  19    0.18    0.65
  -2   0 -20  500.02   19.19
   2   0  20  512.63   19.13
   2   0  20  512.22   19.53
  -2   0 -20  468.82   19.42
  -2   0 -20  519.77   19.19
  -2   0 -21   -0.70    1.14
  -2   0 -21    1.16    0.92
  -2   0 -21    1.20    0.92
   2   0  21    1.08    0.87
  -2   0 -22  456.61   17.20
   2   0  22  411.28   17.44
   2   0  22  460.89   17.14
  -2   0 -22  449.21   17.15
   2   0  23    0.51    0.87
  -2   0 -23    0.27    0.90
  -2   0 -23    0.07    0.91
  -2   0 -24   87.10    3.97
  -2   0 -24   81.85    3.92
   2   0  24   88.27    3.90
   2   0  24   80.84    4.16
  -2   0 -25    0.08    1.04
   2   0  25    1.46    1.16
  -2   0 -25    0.97    0.98
   2   0  25    0.15    0.99
   2   0  26   43.90    2.85
  -2   0 -26   48.69    2.66
  -2   0 -27    1.55    1.07
  -2   0 -28   17.71    1.70
  -2   0 -29    1.89    1.22
  -2   0 -30    1.67    1.23
   2  -1 -31   14.42    1.90
   2  -1 -30   20.20    2.03
  -2   1  30   18.96    2.06
   2   1 -30   20.22    1.82
   2  -1 -30   21.69    2.17
   2  -1 -29    0.23    1.28
  -2  -1  29    1.12    1.59
   2  -1 -29    0.71    1.20
   2   1 -29    2.29    1.13
  -2   1  29    2.54    1.30
   2  -1 -28   23.85    1.99
  -2  -1  28   23.17    2.31
   2  -1 -28   20.32    1.93
  -2   1  28   23.02    2.06
   2   1 -28   22.37    1.76
  -2   1  27   19.79    1.81
   2  -1 -27   13.46    1.59
  -2  -1  27   16.01    1.92
   2  -1 -27   17.06    1.75
   2   1 -27   12.88    1.37
  -2   1  26    6.48    1.17
  -2   1  26    9.45    1.39
  -2   1  26    8.62    1.32
   2  -1 -26    5.69    1.35
   2  -1 -26    7.90    1.25
  -2  -1  26    8.41    1.61
   2   1 -26    8.13    1.10
  -2  -1  25    0.90    1.30
   2   1 -25    1.33    0.79
  -2   1  25   -0.76    0.90
  -2   1  25    1.28    0.99
   2  -1 -25   -0.70    0.92
  -2   1  25    1.95    1.12
  -2  -1  24    7.67    1.44
   2  -1 -24    6.96    1.12
   2   1 -24    7.23    0.98
  -2   1  24    4.01    0.87
  -2   1  24    8.88    1.20
  -2   1  24    9.64    1.31
   2  -1 -24    6.19    1.30
   2  -1 -23   26.68    1.74
  -2  -1  23   26.14    2.09
   2  -1 -23   24.74    1.89
  -2   1  23   26.36    1.82
  -2   1  23   25.71    1.93
   2   1 -23   25.21    1.60
  -2   1  23   23.95    1.57
   2  -1 -22    1.45    0.85
   2  -1 -22    1.12    0.97
  -2   1  22    2.24    0.91
   2   1 -22    1.01    0.70
  -2   1  22    0.58    0.73
  -2   1  22    2.12    1.03
  -2  -1  22    2.63    1.14
  -2  -1  21   33.33    2.31
  -2   1  21   33.86    1.84
   2  -1 -21   32.72    2.14
   2  -1 -21   35.55    2.01
   2   1 -21   36.41    1.86
  -2   1  21   37.86    2.11
   2   1 -20   34.02    1.70
  -2  -1  20   32.83    2.18
  -2   1  20   31.29    1.65
   2  -1 -20   29.68    1.95
  -2   1  20   26.11    1.84
   2  -1 -20   30.11    1.78
  -2  -1  19   19.31    1.64
   2   1 -19   18.31    1.15
  -2   1  19   18.20    1.14
   2  -1 -19   18.16    1.25
  -2   1  19   13.78    1.32
   2  -1 -19   16.58    1.39
  -2  -1  18   60.18    3.12
   2  -1 -18   61.96    2.77
  -2   1  18   62.14    2.64
   2  -1 -18   59.84    2.91
   2   1 -18   59.35    2.64
  -2   1  18   59.99    2.86
  -2  -1  17   27.28    2.00
  -2   1  17   36.34    1.58
  -2   1  17   29.63    1.72
   2  -1 -17   32.62    1.65
   2  -1 -17   27.22    1.73
   2   1 -16    7.99    0.68
   2   1 -16    7.85    0.70
   2  -1 -16    9.38    0.80
  -2   1  16    9.11    0.72
   2   1 -16    9.01    0.72
  -2   1  16    8.72    0.87
  -2  -1  16    9.93    1.13
   2  -1 -16    7.93    0.92
  -2  -1  15   19.10    1.43
  -2   1  15   17.24    1.13
   2  -1 -15   18.81    1.26
   2  -1 -15   16.61    1.03
  -2   1  15   17.64    0.95
  -2   1  15   16.73    0.94
   2   1 -15   16.39    1.01
   2   1 -15   17.47    0.96
   2   1 -15   16.55    0.96
  -2   1  14   33.24    1.49
   2   1 -14   33.88    1.58
   2  -1 -14   30.14    1.74
  -2   1  14   31.84    1.66
  -2  -1  14   33.71    1.94
   2   1 -14   34.65    1.50
  -2   1  14   31.80    1.48
   2  -1 -14   30.93    1.56
   2   1 -14   35.66    1.51
  -2   1  13   49.36    2.00
  -2   1  13   48.27    2.00
   2  -1 -13   48.41    2.27
  -2  -1  13   39.10    2.42
   2   1 -13   47.35    2.00
  -2   1  13   49.20    2.19
   2   1 -13   48.11    1.99
   2   1 -13   45.80    2.08
   2  -1 -13   47.97    2.08
  -2   1  12  113.63    4.40
   2  -1 -12  112.68    4.48
   2  -1 -12  113.97    4.65
   2   1 -12  118.39    4.40
  -2   1  12  113.50    4.40
  -2   1  12  113.56    4.57
   2   1 -12  110.52    4.52
  -2  -1  12  100.70    4.87
   2   1 -12  114.90    4.39
   2  -1 -11    1.04    0.36
  -2   1  11    0.15    0.33
  -2   1  11    0.30    0.31
   2  -1 -11   -0.39    0.67
   2   1 -11    0.10    0.30
   2   1 -11   -0.03    0.52
  -2   1  11    0.33    0.45
   2   1 -11    0.21    0.29
  -2  -1  11   -0.07    0.81
  -2   1  10   58.44    2.57
  -2   1  10   57.94    2.34
  -2   1  10   57.40    2.34
   2   1 -10   55.79    2.47
   2   1 -10   58.89    2.28
   2  -1 -10   60.09    2.38
   2   1 -10   59.80    2.29
  -2  -1  10   48.87    2.74
  -2  -1  10   53.55    2.71
  -2   1  10   57.04    2.45
  -2   1   9  376.55   14.39
   2   1  -9  393.30   14.24
   2  -1  -9  384.18   14.33
  -2  -1   9  378.64   14.70
   2   1  -9  360.92   14.43
  -2   1   9  382.33   14.53
   2   1  -9  383.62   14.23
  -2   1   8  328.93   12.73
  -2   1   8  337.02   12.79
   2   1  -8  340.26   12.87
  -2   1   8  320.25   12.91
  -2  -1   8  346.84   13.11
   2   1  -8  348.08   12.63
   2   1  -8  341.20   12.63
   2  -1  -8  341.57   12.72
  -2   1   7   30.36    1.44
  -2  -1   7   27.72    1.60
   2   1  -7   27.07    1.14
   2   1  -7   30.52    1.14
  -2   1   7   27.83    1.30
  -2   1   7   28.39    1.29
   2  -1  -7   28.47    1.23
   2   1  -7   29.69    1.42
  -2   1   6    1.63    0.47
  -2   1   6    1.89    0.33
  -2  -1   6    0.96    0.61
  -2   1   6    1.16    0.37
   2   1  -6    1.87    0.48
   2  -1  -6    2.16    0.27
  -2   1   5  666.48   24.77
   2   1  -5  654.01   24.95
   2  -1  -5  671.36   24.71
   2   1  -4  796.87   29.38
   2  -1  -4  834.78   29.26
   2  -1  -4  826.78   29.11
  -2   1   4  696.22   29.15
   2  -1  -3 1067.76   35.70
   2   1  -3  989.26   35.82
   2  -1  -3 1032.63   35.51
   2  -1  -2 1083.53   37.66
   2   1  -2 1059.63   37.81
  -2   1   2 1002.81   37.54
   2  -1  -2  994.20   37.46
   2   1  -1  726.12   27.33
  -2  -1   1  750.70   27.00
  -2  -1   1  716.08   27.00
   2  -1  -1  709.78   27.17
  -2  -1   0 1530.45   55.33
  -2  -1   0 1479.52   55.33
   2   1   0 1507.48   55.66
   2   1   0 1418.00   55.69
   2  -1   1 2279.76   85.55
   2   1   1 2277.83   85.76
  -2  -1  -1 2347.03   85.39
   2   1   1 2368.80   85.71
  -2  -1  -1 2285.81   85.38
   2   1   2 4970.20  197.41
  -2  -1  -2 5515.43  197.09
  -2  -1  -2 5382.52  197.09
   2  -1   2 5121.84  197.24
  -2   1  -3  412.32   14.34
  -2  -1  -3  375.68   14.20
  -2  -1  -3  369.93   14.20
   2   1   3  382.21   14.53
   2  -1   3  380.77   14.34
  -2  -1  -4  746.68   26.47
  -2   1  -4  671.17   26.43
   2   1   4  716.43   26.77
  -2  -1  -4  719.61   26.47
  -2   1  -4  743.13   26.55
   2  -1   4  700.76   26.59
   2  -1   5  801.77   28.58
   2   1   5  721.19   28.94
  -2  -1  -5  802.06   28.97
  -2   1  -5  782.06   28.66
   2   1   5  812.42   28.72
  -2  -1  -5  697.12   28.66
   2  -1   5  758.00   28.82
  -2   1  -6  364.05   14.10
  -2  -1  -6  376.10   14.34
   2  -1   6  392.59   14.31
   2   1   6  394.96   14.16
   2  -1   6  375.05   14.02
   2   1   6  363.68   14.41
  -2   1  -7   35.60    1.55
   2   1   7   33.93    1.61
   2  -1   7   36.81    1.72
   2  -1   7   35.19    1.45
   2   1   7   35.32    1.88
   2   1   8  277.30   10.62
   2  -1   8  272.80   10.71
   2  -1   8  278.69   10.50
  -2   1  -8  283.84   10.60
   2   1   8  295.68   10.98
   2   1   9    2.88    0.48
   2   1   9    4.09    0.80
   2  -1   9    4.09    0.64
   2  -1   9    3.38    0.38
  -2   1  -9    2.72    0.46
  -2   1 -10    4.34    0.56
  -2   1 -10    4.63    0.55
   2  -1  10    6.47    0.77
   2   1  10    6.40    0.55
   2  -1  10    4.70    0.45
   2   1  10    5.41    0.85
  -2   1 -11   49.45    2.22
   2   1  11   48.84    2.54
  -2   1 -11   52.40    2.24
   2  -1  11   49.17    2.09
   2   1  11   51.02    2.16
  -2   1 -12    6.03    0.63
   2  -1  12    5.82    0.54
   2   1  12    6.04    0.56
  -2   1 -12    5.72    0.67
  -2  -1 -12    5.05    0.65
  -2  -1 -12    7.49    0.70
   2   1  12    6.75    0.97
  -2   1 -13   21.59    1.22
   2   1  13   23.02    1.12
   2   1  13   21.30    1.50
  -2  -1 -13   21.87    1.23
  -2   1 -13   20.94    1.25
   2  -1  13   20.28    1.11
  -2   1 -13   21.37    1.21
  -2  -1 -13   21.08    1.21
  -2  -1 -14    4.39    0.65
  -2   1 -14    2.82    0.61
  -2  -1 -14    4.07    0.64
  -2   1 -14    3.24    0.57
  -2   1 -14    3.79    0.59
   2   1  14    4.13    0.88
   2   1  14    4.00    0.69
   2  -1  14    4.12    0.55
   2   1  14    3.58    0.51
  -2   1 -15   82.17    3.59
   2   1  15   83.15    3.63
   2  -1  15   85.53    3.47
  -2  -1 -15   83.07    3.56
   2   1  15   77.08    3.80
  -2  -1 -15   87.25    3.57
  -2   1 -15   84.09    3.51
   2   1  15   80.81    3.41
  -2   1 -15   84.27    3.50
   2  -1  16  242.75    9.35
  -2   1 -16  241.14    9.50
  -2  -1 -16  246.84    9.46
  -2   1 -16  240.58    9.37
   2   1  16  234.48    9.74
   2   1  16  246.89    9.53
  -2  -1 -16  242.44    9.45
   2   1  16  240.41    9.28
  -2  -1 -17   47.41    2.41
  -2  -1 -17   52.75    2.45
  -2   1 -17   50.50    2.34
  -2   1 -17   51.44    2.36
  -2   1 -17   49.19    2.50
   2   1  17   54.10    2.79
   2   1  17   48.22    2.23
   2  -1  17   50.42    2.34
   2   1  17   49.44    2.52
  -2   1 -18   10.92    1.00
  -2  -1 -18   11.39    1.13
   2   1  18   11.10    0.88
  -2   1 -18   11.01    1.16
   2  -1  18   11.30    1.02
  -2  -1 -18   11.57    1.15
  -2   1 -18   12.07    1.02
   2   1  18   11.39    1.20
   2   1  18   13.19    1.35
  -2  -1 -19   12.06    1.18
  -2  -1 -19   10.84    1.20
  -2   1 -19   12.45    1.09
   2  -1  19   13.09    1.17
   2   1  19   14.43    1.42
  -2   1 -19   13.19    1.30
   2   1  19   13.31    1.32
   2   1  19   12.36    0.97
  -2   1 -19   12.21    1.09
  -2   1 -20   11.02    1.12
   2   1  20   12.23    1.41
  -2   1 -20   11.06    1.34
  -2  -1 -20   10.60    1.24
  -2   1 -20   11.10    1.09
  -2  -1 -20   13.82    1.32
   2   1  20   12.54    1.03
   2  -1  20   11.04    1.16
   2   1  20   13.50    1.50
   2   1  21   48.78    2.68
  -2  -1 -21   47.69    2.52
  -2   1 -21   45.37    2.36
   2   1  21   47.94    2.30
  -2   1 -21   49.82    2.40
   2   1  21   46.21    2.78
   2  -1  21   50.27    2.52
  -2   1 -21   43.25    2.63
  -2   1 -22   57.59    3.23
  -2  -1 -22   64.65    3.15
  -2   1 -22   66.36    2.98
   2  -1  22   65.00    3.10
   2   1  22   59.62    3.21
  -2   1 -22   63.67    2.94
   2   1  22   58.41    3.33
   2   1  22   59.74    2.84
   2  -1  23   22.27    1.71
  -2   1 -23   21.65    1.55
   2   1  23   21.82    1.90
   2   1  23   22.85    1.86
   2   1  23   23.11    1.50
  -2  -1 -23   26.49    1.81
  -2   1 -23   19.68    1.83
  -2   1 -23   25.46    1.64
  -2  -1 -24    5.30    1.16
   2   1  24    4.01    0.93
  -2   1 -24    2.77    0.89
   2   1  24    4.70    1.24
  -2   1 -24    3.34    0.97
   2  -1  24    3.70    1.14
  -2   1 -24    4.39    1.26
   2  -1  24    2.96    1.16
  -2   1 -25    0.21    0.89
  -2  -1 -25    0.09    0.99
   2  -1  25    2.36    1.16
   2   1  25    0.60    1.07
  -2   1 -25   -0.07    0.91
   2  -1  25    1.52    0.99
   2   1  25    0.81    0.81
  -2   1 -26    0.15    0.97
  -2   1 -26    0.07    1.02
  -2  -1 -26    1.06    1.03
   2  -1  26    0.68    0.96
  -2   1 -26   -0.44    1.26
   2  -1  26    0.11    1.02
  -2   1 -27   -0.57    1.33
  -2   1 -27    0.91    1.02
  -2  -1 -27    3.47    1.16
  -2   1 -28    4.22    1.24
  -2  -1 -28    5.62    1.31
  -2  -1 -29    1.26    1.22
  -2  -1 -30    2.67    1.37
  -2   1 -30    1.93    1.23
  -2   2  30    4.30    1.42
   2  -2 -30   -0.92    1.42
   2   2 -30    0.25    0.99
  -2   2  30   -0.28    1.19
   2   2 -30    0.72    0.95
  -2  -2  30    1.10    1.79
   2   2 -29    0.63    0.97
  -2   2  29    2.55    1.22
   2   2 -29    1.26    0.94
   2  -2 -29    0.63    1.27
  -2   2  29   -0.60    1.10
  -2  -2  29   -2.28    1.87
   2   2 -28    0.70    0.84
  -2  -2  28   -0.17    1.60
  -2   2  28    1.45    1.15
   2   2 -28    0.29    0.88
  -2   2  28   -1.35    0.98
   2  -2 -28   -0.72    1.34
  -2   2  27   -0.51    0.82
   2   2 -27    0.68    0.86
   2  -2 -27   -1.03    1.26
  -2  -2  27   -0.48    1.50
  -2  -2  26   31.49    2.61
   2  -2 -26   25.84    2.13
   2   2 -26   26.17    1.65
  -2   2  26   27.91    1.77
   2  -2 -25    4.65    1.19
   2  -2 -25    5.00    1.43
  -2   2  25    6.69    1.02
   2   2 -25    7.62    0.95
  -2  -2  25    6.03    1.55
  -2   2  25    3.88    1.11
  -2  -2  25    7.26    1.72
   2   2 -24    3.05    0.75
   2  -2 -24   -0.10    1.27
  -2  -2  24    1.93    1.32
   2  -2 -24    2.65    1.06
  -2  -2  24    1.78    1.34
  -2   2  24    1.51    0.95
  -2   2  24    2.34    0.81
   2  -2 -23    9.29    1.30
  -2  -2  23    8.03    1.56
  -2   2  23    7.42    1.10
  -2  -2  23    4.81    1.42
  -2   2  23    8.76    0.89
   2  -2 -23    6.62    1.39
   2   2 -22   17.91    1.16
   2   2 -22   15.77    1.13
  -2   2  22   18.66    1.20
  -2   2  22   14.23    1.31
   2  -2 -22   13.69    1.43
  -2  -2  22   14.71    1.87
   2  -2 -22   15.00    1.53
  -2   2  21   13.33    1.05
   2  -2 -21   11.18    1.39
   2   2 -21   12.21    0.97
  -2  -2  21   11.88    1.67
   2   2 -21   11.72    0.96
   2  -2 -21    9.61    1.19
  -2   2  21   13.01    1.21
  -2  -2  20    1.49    1.23
   2   2 -20    2.98    0.67
   2  -2 -20    1.60    1.02
  -2   2  20    1.35    0.75
   2  -2 -20    1.52    0.90
  -2   2  20    2.12    0.74
   2   2 -20    1.27    0.58
  -2   2  19  227.76    8.46
  -2   2  19  217.25    8.43
  -2   2  19  219.26    8.61
   2  -2 -19  212.87    8.87
   2  -2 -19  223.04    8.72
  -2  -2  19  222.44    9.20
   2   2 -19  210.03    8.37
   2   2 -19  214.48    8.37
   2  -2 -18  106.89    4.72
  -2   2  18  111.09    4.48
  -2   2  18  112.31    4.33
   2   2 -18  101.14    4.24
  -2  -2  18  102.95    4.97
  -2   2  18  105.66    4.28
   2   2 -18  104.54    4.23
   2  -2 -18  108.54    4.57
  -2   2  17    0.29    0.47
   2  -2 -17   -0.14    0.87
   2  -2 -17    0.33    0.65
  -2   2  17    0.30    0.46
   2   2 -17    0.37    0.41
  -2  -2  17    0.60    0.97
   2   2 -17    0.13    0.43
  -2   2  17    1.15    0.62
  -2   2  16    0.49    0.45
   2  -2 -16   -0.05    0.56
  -2   2  16    0.57    0.40
  -2   2  16   -0.13    0.50
   2   2 -16    0.23    0.37
   2   2 -16   -0.12    0.36
  -2  -2  16   -0.57    0.93
  -2   2  15   34.17    1.63
   2   2 -15   32.38    1.43
   2   2 -15   31.91    1.44
  -2   2  15   32.95    1.52
  -2  -2  15   28.19    2.08
  -2   2  15   30.93    1.51
   2  -2 -15   34.98    1.71
   2   2 -14   94.55    3.83
  -2   2  14   98.39    3.93
   2   2 -14  100.41    3.84
  -2   2  14   98.65    3.93
   2  -2 -14   96.85    4.06
  -2   2  14  100.30    4.00
  -2  -2  14  104.29    4.56
  -2   2  13   28.13    1.28
   2   2 -13   24.93    1.16
  -2  -2  13   27.25    1.86
  -2   2  13   26.78    1.29
  -2   2  13   24.96    1.29
   2   2 -13   25.92    1.16
   2  -2 -13   25.00    1.35
   2   2 -12   59.33    2.41
  -2  -2  12   64.87    3.11
  -2   2  12   62.61    2.57
  -2   2  12   58.17    2.53
  -2   2  12   64.04    2.57
   2  -2 -12   56.57    2.60
   2   2 -12   61.97    2.42
  -2  -2  11  117.56    5.35
  -2   2  11  123.28    4.87
  -2   2  11  120.89    4.81
   2   2 -11  124.86    4.71
   2  -2 -11  125.37    4.88
   2   2 -10  503.90   18.21
  -2   2  10  480.39   18.38
  -2  -2  10  498.09   18.85
   2  -2 -10  475.48   18.36
  -2   2  10  478.72   18.30
   2   2 -10  499.07   18.52
  -2   2   9  148.19    5.89
  -2  -2   9  164.21    6.36
   2   2  -9  151.06    5.98
   2   2  -9  150.57    5.66
   2   2  -9  138.94    5.97
  -2   2   9  151.04    5.76
   2  -2  -9  151.39    5.81
  -2   2   8  253.70    9.32
   2   2  -8  229.31    9.58
   2   2  -8  247.09    9.25
   2  -2  -8  258.44    9.38
  -2  -2   8  257.18    9.87
   2   2  -8  226.67    9.58
   2   2  -7  116.41    5.50
  -2   2   7  139.85    5.21
   2   2  -7  138.54    5.53
  -2  -2   7  143.28    5.75
   2  -2  -7  138.63    5.25
  -2  -2   6   18.32    1.34
   2   2  -6   16.78    1.22
  -2   2   6   18.81    0.84
   2  -2  -6   19.06    0.90
  -2   2   5   86.06    3.28
   2  -2  -5   82.34    3.19
   2   2  -5   76.09    3.50
  -2   2   5   82.24    3.14
  -2  -2   5   74.59    3.61
   2   2  -4  365.93   14.66
  -2   2   4  389.72   14.25
  -2   2   4  382.68   14.39
   2  -2  -4  380.87   14.30
   2   2  -3 1038.23   40.06
  -2   2   3 1096.39   39.76
  -2   2   3 1079.09   39.59
   2  -2  -3 1053.79   39.64
  -2   2   2  465.25   17.18
   2   2  -2  443.15   17.66
  -2   2   2  469.88   17.36
  -2   2   1 1056.88   38.73
   2  -2  -1 1037.91   38.64
   2   2  -1 1038.05   39.08
   2   2   0  125.27    4.79
   2   2   0  128.46    5.26
  -2   2   0  129.59    4.86
   2  -2   0  124.20    4.79
  -2  -2   0  123.12    4.88
  -2  -2  -1 2252.19   79.60
   2   2   1 2041.32   79.51
   2   2   1 2344.22   80.01
   2   2   1 2072.14   79.50
   2  -2   1 2225.95   79.53
  -2   2  -1 2171.35   79.52
  -2  -2  -2   39.71    1.73
   2   2   2   36.44    1.61
  -2   2  -2   42.69    1.63
   2  -2   2   41.08    1.66
   2   2   2   36.78    1.61
   2   2   3  455.49   16.17
  -2   2  -3  397.32   16.04
  -2   2  -3  473.28   16.13
   2   2   3  444.07   16.17
   2  -2   3  458.28   16.20
  -2  -2  -3  453.55   16.26
  -2  -2  -4 1335.69   50.01
  -2   2  -4 1383.89   49.81
   2   2   4 1377.61   49.93
   2  -2   4 1265.34   49.94
   2   2   4 1317.90   49.91
   2  -2   5  114.62    4.68
   2   2   5  116.06    4.63
   2   2   5  118.69    4.63
   2  -2   5  122.66    4.59
  -2  -2  -5  119.02    4.74
  -2   2  -5  122.96    4.52
   2   2   6  756.47   27.12
   2   2   6  637.61   27.43
   2  -2   6  674.23   27.15
   2   2   6  753.55   27.11
   2  -2   6  719.99   27.06
  -2   2  -6  753.65   27.01
  -2   2  -7  163.35    6.11
   2  -2   7  161.20    6.17
   2  -2   7  160.34    6.26
   2   2   7  149.69    6.55
   2   2   7  166.04    6.21
   2   2   7  159.81    6.21
   2   2   8  312.32   12.58
   2  -2   8  344.11   12.25
   2  -2   8  304.11   12.13
  -2   2  -8  329.23   12.08
   2   2   9  625.67   23.95
  -2   2  -9  634.30   23.95
   2  -2   9  623.02   23.80
   2   2   9  649.23   24.29
  -2   2  -9  656.67   23.75
   2   2  10   28.30    1.49
  -2   2 -10   28.46    1.51
   2   2  10   31.52    1.92
   2  -2  10   27.47    1.39
  -2   2 -10   31.54    1.35
   2   2  11   24.25    1.29
  -2   2 -11   24.39    1.31
   2   2  11   22.42    1.68
   2  -2  11   22.36    1.22
  -2   2 -11   25.38    1.19
  -2   2 -12   69.29    2.73
  -2   2 -12   64.30    2.83
   2   2  12   68.63    3.23
   2  -2  12   63.39    2.77
   2   2  12   62.13    2.78
  -2   2 -13    7.96    0.75
   2  -2  13    8.26    0.78
   2   2  13   10.61    1.13
  -2  -2 -13    9.57    0.86
   2   2  13   10.05    0.74
  -2   2 -13    7.99    0.70
  -2   2 -14    0.74    0.45
   2   2  14    0.78    0.45
   2   2  14    0.61    0.81
  -2   2 -14    1.22    0.53
  -2  -2 -14    1.33    0.65
   2  -2  14    0.63    0.60
   2   2  15   12.77    1.01
  -2  -2 -15   15.34    1.13
   2  -2  15   11.39    1.00
  -2   2 -15   13.73    1.00
   2   2  15   12.44    1.35
   2   2  15   13.02    0.87
  -2   2 -15   13.31    0.93
   2   2  16    0.47    0.47
  -2   2 -16   -0.81    0.78
   2   2  16    0.10    0.63
   2  -2  16   -0.30    0.84
   2   2  16    1.47    0.90
  -2   2 -16    0.45    0.54
  -2  -2 -16    0.79    0.66
  -2   2 -17   13.46    1.08
   2   2  17   14.02    0.99
   2  -2  17   13.24    1.16
   2   2  17   16.14    1.52
   2   2  17   14.91    1.16
  -2   2 -17   14.05    1.08
  -2   2 -17   14.70    1.12
   2   2  18   87.90    4.24
   2   2  18   88.75    3.89
  -2   2 -18   86.74    3.78
  -2  -2 -18   87.09    4.00
  -2   2 -18   85.63    3.79
   2  -2  18   89.11    3.89
   2   2  18   93.69    3.71
  -2   2 -18   86.82    3.86
  -2   2 -19    1.62    0.82
   2  -2  19    4.31    0.96
   2   2  19    2.20    0.85
   2   2  19    2.99    1.11
  -2  -2 -19    4.09    1.06
  -2   2 -19    1.52    0.78
  -2   2 -19    2.73    0.79
   2   2  19    2.21    0.67
   2  -2  20  298.99   11.05
   2   2  20  275.86   10.97
  -2   2 -20  290.96   10.82
  -2   2 -20  278.92   10.80
   2   2  20  251.89   11.24
   2   2  20  273.58   10.69
  -2  -2 -20  265.05   11.02
  -2   2 -20  279.85   10.94
  -2   2 -21   43.82    2.28
  -2   2 -21   42.71    2.43
  -2  -2 -21   44.84    2.54
  -2   2 -21   45.33    2.28
   2   2  21   45.14    2.78
   2   2  21   43.24    2.42
   2  -2  21   45.39    2.48
   2   2  21   44.79    2.17
   2  -2  22    5.15    1.05
  -2   2 -22    3.07    1.09
   2   2  22    4.04    1.22
   2   2  22    4.09    1.09
  -2   2 -22    3.40    0.91
  -2   2 -22    3.68    0.93
   2   2  22    3.66    0.77
  -2  -2 -22    5.01    1.20
  -2   2 -23   -1.09    1.02
   2   2  23   -0.51    1.12
  -2   2 -23    0.24    0.83
   2   2  23   -0.31    0.74
  -2   2 -23   -0.34    0.84
   2   2  23   -0.36    1.14
   2  -2  23    1.34    1.00
   2   2  24    6.59    1.24
  -2   2 -24    5.64    1.00
   2  -2  24    5.91    1.18
  -2   2 -24    5.87    1.00
   2   2  24    6.03    1.36
  -2   2 -24    4.19    1.11
  -2  -2 -24    5.78    1.29
   2   2  24    5.13    0.85
  -2   2 -25    3.50    1.20
  -2   2 -25    7.12    1.05
   2   2  25    5.52    1.29
  -2   2 -25    6.21    1.05
  -2  -2 -25    5.61    1.26
   2  -2  25    9.08    1.40
   2   2  25    5.13    1.40
   2   2  25    7.02    0.97
  -2   2 -26   10.88    1.27
   2   2  26    9.02    1.49
  -2   2 -26    7.93    1.36
  -2   2 -26    9.54    1.16
   2  -2  26   12.52    1.45
   2  -2  26   11.83    1.56
  -2  -2 -26   11.62    1.53
  -2   2 -27   -0.07    0.89
  -2  -2 -27    0.68    1.27
   2  -2  27    0.45    1.07
   2   2  27   -0.89    1.28
  -2   2 -27   -0.22    1.26
  -2   2 -28    0.40    0.94
  -2   2 -28    1.52    1.30
  -2  -2 -28    0.12    1.24
  -2  -2 -29    0.51    1.25
  -2   2 -29    0.26    1.10
  -2   2 -29   -0.61    1.51
  -2   2 -30   -2.28    1.67
  -2  -2 -30   -0.27    1.43
  -2   2 -30   -0.84    1.26
   2  -2  31    3.05    1.17
  -2   3  32   -0.78    1.29
  -2   3  31    0.82    1.07
   2   3 -30    1.44    0.99
  -2   3  30    1.10    1.11
  -2  -3  30    2.69    1.80
   2   3 -29    1.55    0.92
  -2   3  29   -0.24    0.84
   2   3 -29    0.57    0.85
  -2  -3  29   -0.18    1.78
   2   3 -28    3.86    0.92
  -2  -3  28    1.25    1.71
   2   3 -28    5.95    0.98
  -2   3  28    2.98    0.97
   2   3 -27   12.08    1.13
  -2  -3  27   11.86    2.07
   2   3 -27   11.70    1.10
  -2   3  27   10.99    1.17
   2   3 -26    0.93    0.70
  -2   3  26    0.50    0.79
  -2  -3  26    1.16    1.64
   2   3 -26    0.48    0.75
   2   3 -26    1.05    0.73
   2   3 -25    0.10    0.68
   2  -3 -25   -0.32    1.28
   2   3 -25    0.64    0.72
  -2   3  25   -0.18    0.75
  -2  -3  25   -1.28    1.59
  -2   3  25    0.30    0.88
   2   3 -25    0.77    0.71
  -2  -3  25   -0.96    1.50
   2   3 -24    7.68    0.93
   2   3 -24    7.82    0.86
  -2  -3  24    5.50    1.60
   2   3 -24    7.51    0.84
  -2  -3  24    4.73    1.64
  -2   3  24    6.71    0.97
  -2   3  24    6.75    1.05
   2  -3 -24    5.08    1.23
   2   3 -23    9.16    0.87
   2   3 -23    8.56    0.92
  -2  -3  23    9.07    1.79
  -2   3  23    9.03    1.04
   2  -3 -23    7.26    1.30
  -2  -3  23   10.27    1.79
  -2   3  23    7.45    1.03
   2   3 -23    8.16    0.82
  -2   3  22   16.13    1.32
   2   3 -22   15.10    1.06
  -2  -3  22   12.66    1.81
   2   3 -22   15.85    1.05
  -2   3  22   16.84    1.23
  -2   3  22   15.49    1.13
  -2  -3  22   16.52    1.96
  -2   3  21   -0.60    0.68
  -2  -3  21   -1.89    1.39
   2  -3 -21   -0.78    1.03
   2   3 -21    0.44    0.55
  -2  -3  21   -0.13    1.36
  -2   3  21    0.06    0.70
   2   3 -21    0.58    0.55
  -2   3  21    0.14    0.65
  -2  -3  20    7.25    1.51
  -2  -3  20    5.10    1.47
   2  -3 -20    4.17    1.08
   2   3 -20    6.52    0.68
   2   3 -20    6.62    0.69
  -2   3  20    7.71    0.84
  -2   3  20    6.55    0.75
  -2   3  20    5.49    0.84
   2  -3 -19    8.53    1.20
   2   3 -19    9.53    0.78
  -2   3  19   10.51    0.93
  -2  -3  19    8.09    1.59
  -2   3  19   11.21    0.90
   2   3 -19    9.80    0.79
  -2  -3  19    8.42    1.52
  -2   3  19   11.94    0.99
  -2  -3  18  394.73   14.17
  -2  -3  18  344.23   14.10
  -2   3  18  353.18   13.26
  -2   3  18  349.13   13.31
   2  -3 -18  347.36   13.62
  -2   3  18  355.61   13.26
   2   3 -18  335.46   13.15
   2   3 -18  344.32   13.15
   2  -3 -17    9.39    1.12
  -2   3  17    9.35    0.85
  -2  -3  17    7.81    1.47
  -2  -3  17    8.74    1.50
  -2   3  17   10.10    0.81
  -2   3  17    9.35    0.84
   2  -3 -16   84.02    3.84
  -2   3  16   83.96    3.57
  -2  -3  16   87.03    4.32
   2   3 -16   90.87    3.46
   2   3 -16   85.34    3.45
  -2   3  16   87.48    3.58
  -2   3  16   83.81    3.56
   2  -3 -15  215.78    9.07
   2   3 -15  241.52    8.75
  -2   3  15  230.73    8.88
  -2   3  15  220.41    8.82
  -2  -3  15  224.40    9.60
  -2   3  15  233.89    8.87
   2   3 -14   18.80    0.94
  -2   3  14   18.14    1.14
   2  -3 -14   17.10    1.26
  -2  -3  14   18.87    1.65
  -2   3  14   19.29    1.11
  -2   3  14   16.55    1.00
  -2   3  13    7.77    0.63
   2  -3 -13    7.98    0.85
  -2  -3  13    7.16    1.22
  -2   3  13    8.73    0.73
   2   3 -13    7.96    0.56
   2  -3 -12   18.51    1.23
  -2  -3  12   23.01    1.71
  -2   3  12   21.02    1.04
   2   3 -12   19.59    0.98
  -2   3  11   12.73    0.73
   2   3 -11   12.03    0.72
  -2   3  11   12.01    0.93
   2   3 -11   14.18    0.97
  -2  -3  11   14.22    1.30
   2  -3 -11    9.82    0.91
  -2  -3  10    7.62    1.12
   2  -3 -10    5.97    0.74
  -2   3  10    8.08    0.55
  -2   3  10    6.91    0.77
   2   3 -10    7.92    0.82
   2   3  -9    8.15    0.91
  -2   3   9    9.00    0.93
  -2   3   9    8.72    0.58
  -2  -3   9    9.86    1.16
   2   3  -8   39.66    2.05
   2  -3  -8   34.93    1.75
  -2  -3   8   37.19    2.22
  -2   3   8   39.94    1.61
   2   3  -7  121.40    4.93
  -2  -3   7  119.27    5.09
  -2   3   7  115.08    4.48
   2   3  -6  145.49    5.78
  -2   3   6  138.30    5.30
  -2  -3   6  136.53    5.91
  -2  -3   5  178.85    7.31
   2   3  -5  178.87    7.19
  -2   3   5  176.33    6.69
  -2   3   4    4.86    0.36
   2   3  -4    4.50    0.81
  -2  -3   4    4.39    0.85
  -2  -3   3  783.13   28.88
  -2   3   3  756.31   28.28
   2   3  -3  778.40   28.87
  -2  -3   2   79.80    3.57
  -2   3   2   83.94    2.99
   2   3  -2   71.30    3.54
  -2   3   2   70.77    2.95
   2   3  -2   80.19    3.53
  -2  -3   1   27.99    1.70
   2   3  -1   29.15    1.36
  -2   3   1   26.98    1.17
   2   3  -1   25.20    1.68
   2   3  -1   25.06    1.75
  -2   3   0  482.97   18.32
   2   3   0  540.14   18.43
   2   3   0  470.18   18.84
  -2  -3   0  441.51   18.67
   2   3   1   21.99    1.62
  -2   3  -1   23.72    1.09
   2   3   1   25.23    1.20
  -2  -3  -1   21.94    1.50
  -2   3  -2  544.62   19.88
  -2  -3  -2  492.90   20.32
   2   3   2  537.37   20.01
  -2  -3  -3   70.10    3.24
   2   3   3   77.22    3.12
  -2   3  -3   78.40    2.97
  -2  -3  -4 1011.66   37.47
  -2   3  -4 1030.39   37.15
   2   3   4 1041.50   37.31
   2  -3   4  989.07   37.29
   2  -3   4  960.92   37.16
   2   3   5  146.57    5.64
  -2  -3  -5  142.73    5.79
  -2   3  -5  147.89    5.48
   2  -3   5  138.78    5.64
   2  -3   5  141.43    5.53
   2   3   5  148.46    5.65
   2  -3   6   58.58    2.56
   2   3   6   59.48    2.51
  -2  -3  -6   60.97    2.69
   2   3   6   58.97    2.52
   2  -3   6   58.86    2.42
  -2   3  -6   61.01    2.35
   2  -3   7  448.62   16.87
   2   3   7  460.40   16.80
   2   3   7  460.78   16.80
  -2   3  -7  433.11   16.65
  -2   3  -8  533.76   19.61
   2   3   8  510.17   19.74
   2  -3   8  530.88   19.83
   2   3   8  528.05   19.74
   2  -3   9  166.84    6.58
  -2   3  -9  167.33    6.36
   2   3  10  199.42    8.26
   2  -3  10  213.40    8.20
  -2   3 -10  213.58    7.98
   2   3  11   33.84    1.81
  -2   3 -11   31.66    1.82
  -2   3 -11   36.83    1.57
   2  -3  11   36.63    1.78
   2   3  12   19.94    1.21
  -2   3 -12   16.43    1.16
   2  -3  12   17.39    1.19
   2   3  12   19.22    1.60
  -2   3 -12   17.62    0.95
  -2   3 -13    0.50    0.35
   2   3  13    0.65    0.52
   2  -3  13   -0.16    0.58
   2   3  13   -0.31    0.88
  -2   3 -13   -0.49    0.59
   2   3  14    6.66    0.73
   2   3  14    6.43    1.17
  -2  -3 -14    4.95    0.91
  -2   3 -14    4.66    0.74
   2  -3  14    6.22    0.82
  -2   3 -14    6.71    0.59
   2   3  15   72.85    3.37
  -2  -3 -15   78.55    3.67
   2   3  15   81.29    3.39
   2   3  15   81.59    3.98
  -2   3 -15   80.41    3.43
   2   3  15   76.15    3.37
   2  -3  15   79.50    3.55
  -2   3 -15   82.32    3.30
  -2   3 -16   24.55    1.41
   2  -3  16   21.74    1.52
  -2   3 -16   24.00    1.27
  -2  -3 -16   21.57    1.64
   2   3  16   24.83    1.36
   2   3  16   22.11    1.83
   2   3  16   22.03    1.42
   2   3  17    3.81    0.63
  -2   3 -17    2.92    0.65
   2   3  17    4.26    1.18
   2  -3  17    4.01    0.92
  -2  -3 -17    3.15    0.97
  -2   3 -17    3.67    0.80
   2   3  18   90.17    3.89
   2   3  18   79.64    4.34
   2  -3  18   83.22    4.03
  -2   3 -18   90.21    3.77
  -2   3 -18   95.15    3.86
  -2  -3 -18   87.32    4.12
   2   3  18   86.32    3.69
  -2   3 -19    6.02    0.85
  -2   3 -19    6.66    1.01
   2  -3  19    8.69    1.16
   2   3  19    6.65    1.31
  -2  -3 -19    6.61    1.26
   2   3  19    9.83    0.82
   2   3  19    7.24    0.99
  -2   3 -20   12.55    1.13
  -2  -3 -20   10.05    1.40
   2  -3  20   12.21    1.40
   2   3  20    9.26    1.10
  -2   3 -20    8.93    1.08
  -2   3 -20    9.84    1.08
   2   3  20   10.91    0.94
   2   3  20   11.47    1.56
  -2   3 -21   -0.06    0.76
   2   3  21   -0.47    0.87
  -2  -3 -21    0.10    1.14
  -2   3 -21   -1.27    0.86
   2   3  21    1.38    1.19
  -2   3 -21   -0.56    0.82
   2   3  21   -0.38    0.66
   2  -3  21    0.73    1.02
   2   3  22    1.36    0.66
  -2  -3 -22    2.32    1.22
  -2   3 -22    0.51    0.86
   2   3  22    0.91    1.23
   2  -3  22    0.10    1.10
   2   3  22    1.31    0.94
  -2   3 -22    1.41    0.84
  -2  -3 -23   12.25    1.61
  -2   3 -23   12.99    1.30
   2   3  23   15.35    1.40
  -2   3 -23   12.88    1.21
   2  -3  23   12.82    1.58
   2   3  23   15.12    1.79
   2   3  23   13.90    1.13
  -2   3 -23   14.87    1.24
  -2   3 -24   15.91    1.51
  -2   3 -24   17.22    1.34
   2   3  24   19.22    1.29
  -2  -3 -24   17.39    1.79
  -2   3 -24   17.84    1.36
   2   3  24   12.58    1.82
   2  -3  24   16.98    1.78
   2   3  24   13.40    1.45
  -2   3 -25   -0.51    1.00
  -2   3 -25   -0.13    0.85
  -2  -3 -25   -0.70    1.17
  -2   3 -25    0.06    0.87
   2   3  25   -0.72    1.09
   2  -3  25    0.82    1.21
  -2   3 -26    1.08    0.92
  -2  -3 -26    1.09    1.30
   2   3  26   -0.19    1.13
   2  -3  26    1.38    1.30
  -2   3 -26    1.22    1.09
  -2   3 -27    2.47    0.99
   2  -3  27    4.24    1.12
  -2  -3 -27    2.42    1.37
   2   3  27    0.92    1.16
  -2   3 -27    1.32    1.16
   2  -3  28    6.19    1.27
  -2  -3 -28    4.30    1.51
  -2   3 -28    0.66    1.21
   2   3  28    0.99    1.21
  -2   3 -28    1.13    0.96
  -2   3 -29    5.84    1.41
  -2   3 -29    6.99    1.16
  -2  -3 -29    4.97    1.58
   2   3  29    3.29    1.42
   2  -3  29    6.68    1.33
   2  -3  30    2.37    1.25
  -2   3 -30    1.46    1.12
  -2   3 -30   -2.11    1.54
   2  -3  31   18.76    1.89
  -2   4  32    0.09    1.24
  -2   4  31   -0.51    1.05
  -2  -4  30    0.20    1.88
  -2   4  30    0.16    0.93
   2   4 -29    3.21    0.86
  -2   4  29    4.10    1.06
   2   4 -29    4.43    0.93
  -2  -4  29    2.52    1.92
   2   4 -28   11.98    1.17
  -2   4  28   13.51    1.27
  -2  -4  28   10.45    2.09
   2   4 -28   11.07    1.15
   2   4 -27    1.48    0.77
  -2  -4  27   -0.72    1.80
  -2   4  27    0.40    0.75
   2   4 -27    1.12    0.75
   2   4 -27    2.61    0.84
  -2   4  26    1.73    0.79
   2   4 -26    1.81    0.71
   2   4 -26    0.38    0.66
  -2  -4  26    1.73    1.63
   2   4 -26    1.88    0.78
   2   4 -25    0.45    0.63
  -2  -4  25   -1.00    1.85
  -2   4  25   -0.18    0.76
   2   4 -25    0.04    0.63
  -2   4  25   -0.28    0.81
   2   4 -25    0.06    0.71
   2   4 -24    0.20    0.57
   2   4 -24    0.25    0.58
  -2  -4  24   -1.50    1.74
  -2   4  24    0.26    0.74
  -2   4  24   -0.58    0.70
  -2   4  24   -0.22    0.77
  -2  -4  24   -0.80    1.60
   2   4 -24    0.39    0.68
  -2   4  23    0.40    0.59
   2   4 -23    0.61    0.56
  -2   4  23    0.16    0.70
   2   4 -23    0.19    0.53
  -2  -4  23   -0.32    1.53
  -2  -4  23    0.15    1.46
  -2   4  23   -0.54    0.74
   2   4 -23    0.33    0.67
  -2   4  22   24.95    1.50
   2   4 -22   26.76    1.40
  -2   4  22   27.61    1.60
   2   4 -22   29.11    1.61
  -2  -4  22   22.58    2.37
  -2  -4  22   26.09    2.44
  -2   4  22   23.16    1.53
   2   4 -22   26.22    1.41
  -2   4  21    2.74    0.66
   2   4 -21    3.16    0.64
   2   4 -21    3.43    0.63
  -2   4  21    3.36    0.77
  -2  -4  21    2.84    1.57
  -2  -4  21    2.38    1.61
  -2   4  21    2.80    0.75
   2   4 -21    3.60    0.77
   2   4 -20   62.44    2.61
  -2   4  20   59.20    2.73
  -2  -4  20   64.93    3.68
   2   4 -20   56.41    2.74
  -2  -4  20   58.05    3.64
  -2   4  20   63.17    2.73
  -2   4  20   58.35    2.72
  -2   4  19   88.27    3.85
   2   4 -19   90.09    3.94
   2   4 -19   96.07    3.75
  -2  -4  19   96.29    4.77
  -2   4  19   88.75    3.86
   2   4 -19   90.82    3.72
  -2   4  19   91.14    3.86
  -2  -4  19   94.43    4.81
  -2   4  18   79.88    3.49
   2   4 -18   88.40    3.44
  -2   4  18   83.72    3.54
  -2   4  18   80.33    3.54
  -2  -4  18   84.78    4.41
  -2  -4  18   83.81    4.40
   2   4 -18   78.66    3.63
  -2   4  17   55.48    2.59
  -2   4  17   57.82    2.60
   2   4 -17   56.11    2.42
   2   4 -17   55.27    2.66
  -2  -4  17   56.01    3.30
  -2  -4  17   60.63    3.38
  -2   4  17   53.00    2.46
  -2   4  16  122.07    4.89
   2   4 -16  117.90    4.69
  -2  -4  16  122.55    5.66
  -2   4  16  119.28    4.91
  -2  -4  16  125.76    5.65
  -2   4  16  113.22    4.73
  -2   4  15   11.35    0.94
   2   4 -15   10.19    0.77
  -2  -4  15   11.24    1.42
  -2  -4  15   10.33    1.48
  -2   4  15   10.08    0.78
  -2  -4  14   38.87    2.39
  -2   4  14   34.13    1.78
   2   4 -14   31.92    1.57
  -2   4  14   33.93    1.58
  -2  -4  14   32.46    2.35
  -2  -4  13    3.91    1.10
  -2   4  13    3.12    0.72
   2   4 -13    2.60    0.50
  -2  -4  13    0.57    0.99
  -2   4  13    2.87    0.44
   2   4 -12    0.78    0.59
  -2   4  12    1.03    0.64
  -2   4  12    0.55    0.37
  -2  -4  12    0.66    1.00
  -2  -4  12   -0.10    0.92
  -2  -4  11    7.68    1.38
   2   4 -11    9.24    0.92
  -2  -4  11    9.85    1.30
  -2   4  11   10.14    0.65
  -2   4  11    9.77    1.00
  -2   4  10  133.60    5.06
  -2  -4  10  121.17    5.67
  -2   4  10  133.40    5.45
   2   4 -10  124.21    5.35
   2   4  -9    6.16    0.93
  -2  -4   9    6.22    1.10
  -2   4   9    8.24    0.59
   2   4  -8   31.67    1.85
  -2  -4   8   29.99    2.04
  -2   4   8   33.34    1.47
   2   4  -7   10.98    1.12
  -2   4   7   12.10    0.72
  -2  -4   6   50.52    2.65
  -2   4   6   45.43    2.00
   2   4  -6   51.92    2.53
  -2   4   5    7.50    0.61
   2   4  -5   10.33    1.12
  -2  -4   5    9.89    1.16
  -2   4   4   40.92    1.84
  -2  -4   4   46.99    2.45
   2   4  -4   47.42    2.42
   2   4  -3  220.47    8.62
  -2  -4   3  202.48    8.57
  -2  -4   2  511.54   19.48
   2   4  -2  502.39   19.47
   2   4  -1  219.23    8.35
  -2   4   1  196.03    7.92
  -2  -4   1  205.27    8.28
  -2   4   0    1.31    0.51
   2   4   0    1.18    0.87
  -2  -4   0    1.38    0.75
   2   4   1   25.82    1.75
   2   4   1   25.38    1.42
  -2   4  -1   24.42    1.29
  -2  -4  -1   22.89    1.61
   2  -4   2   91.23    3.90
  -2  -4  -2   97.54    4.28
  -2   4  -2   96.35    3.88
   2   4   2   99.42    4.01
   2   4   2   97.33    4.35
   2   4   3    3.59    0.64
   2  -4   3    2.80    0.59
   2   4   3    2.33    0.91
  -2  -4  -3    2.52    0.80
  -2   4  -3    2.59    0.48
  -2   4  -4    0.16    0.39
   2   4   4    1.12    0.57
   2   4   4    0.41    0.80
   2  -4   4    0.64    0.59
  -2  -4  -4   -0.07    0.82
   2  -4   5  581.11   22.14
   2   4   5  606.09   22.12
   2  -4   5  582.05   21.81
  -2  -4  -5  633.40   22.49
  -2   4  -5  599.35   21.96
   2   4   5  532.08   22.45
   2   4   6  696.71   24.66
   2  -4   6  633.07   24.70
  -2  -4  -6  686.49   24.97
  -2   4  -6  649.58   24.47
  -2  -4  -6  624.84   24.84
   2   4   7    8.26    0.81
   2  -4   7    7.59    0.88
   2  -4   7    9.24    0.54
  -2   4  -7    8.40    0.61
  -2  -4  -7    6.91    1.05
  -2  -4  -7   10.46    1.04
   2   4   8   53.69    2.37
  -2   4  -8   53.11    2.19
   2   4   8   55.10    2.39
  -2  -4  -8   55.14    2.62
   2  -4   8   47.99    2.45
  -2  -4  -8   49.48    2.64
   2   4   9    1.71    0.58
   2   4   9    1.56    0.56
   2  -4   9    0.44    0.62
  -2   4  -9    1.13    0.35
   2   4  10    0.72    0.48
   2  -4  10   -0.23    0.70
  -2   4 -10    0.38    0.33
  -2   4 -11   51.23    2.19
   2  -4  11   56.10    2.62
   2   4  11   52.29    2.58
   2   4  12    8.18    0.97
  -2   4 -12    7.03    0.59
   2  -4  12    7.54    1.02
   2  -4  13   43.60    2.32
   2   4  13   44.24    2.27
  -2   4 -13   42.37    1.89
   2  -4  14    6.85    1.02
  -2   4 -14    4.40    0.83
   2   4  14    6.55    0.83
  -2   4 -14    5.93    0.58
   2   4  15    2.81    0.70
   2  -4  15    3.46    0.93
  -2  -4 -15    3.28    1.00
  -2   4 -15    2.58    0.76
  -2   4 -15    2.70    0.52
   2   4  16   73.62    3.23
  -2  -4 -16   66.13    3.59
  -2   4 -16   73.77    3.28
   2   4  16   68.67    3.18
   2  -4  16   70.71    3.50
  -2   4 -16   74.63    3.03
   2   4  17    9.71    0.95
  -2  -4 -17   11.48    1.42
   2   4  17   10.57    1.00
   2  -4  17   11.86    1.35
   2   4  17   10.95    1.00
  -2   4 -17   11.01    1.07
  -2   4 -17   10.38    0.81
  -2   4 -18    2.38    0.59
   2   4  18    3.03    0.73
  -2  -4 -18    0.80    1.12
   2   4  18    1.19    0.74
  -2   4 -18    0.79    0.79
   2  -4  18    1.26    1.03
   2   4  18    1.22    1.33
   2   4  18    0.85    0.66
  -2  -4 -19   38.17    2.65
   2   4  19   45.18    2.31
  -2   4 -19   43.43    2.23
   2  -4  19   42.66    2.62
   2   4  19   38.84    2.92
  -2   4 -19   45.03    2.12
   2   4  19   44.22    2.15
  -2  -4 -20    1.31    1.27
   2   4  20    1.09    0.65
  -2   4 -20    1.12    0.81
   2   4  20    1.55    1.37
  -2   4 -20    1.49    0.76
   2  -4  20   -0.10    1.15
  -2  -4 -21   85.97    4.40
   2  -4  21   79.93    4.28
   2   4  21   92.59    3.98
   2   4  21   91.40    4.67
   2  -4  21   79.30    3.90
  -2   4 -21   83.24    3.77
   2   4  21   92.50    3.77
   2  -4  22   36.70    2.55
  -2   4 -22   34.81    2.03
  -2   4 -22   36.17    2.05
   2   4  22   35.83    2.72
  -2   4 -22   38.80    2.09
  -2  -4 -22   34.67    2.56
   2  -4  22   37.74    2.15
   2   4  22   35.95    1.94
   2   4  22   39.05    2.17
  -2   4 -23    0.98    0.85
  -2  -4 -23    1.00    1.36
  -2   4 -23    1.55    0.87
  -2   4 -23    0.25    0.87
   2  -4  23    0.12    1.28
   2   4  23    1.06    1.40
   2   4  23    0.52    0.93
   2  -4  23    2.43    1.05
   2   4  23    1.08    0.77
  -2   4 -24    3.76    0.99
  -2   4 -24    4.28    1.05
   2  -4  24    4.96    1.09
   2   4  24    3.90    1.03
   2  -4  24    3.59    1.46
  -2  -4 -24    2.35    1.42
  -2   4 -24    4.67    0.99
  -2   4 -25   11.96    1.28
  -2   4 -25   11.87    1.19
  -2  -4 -25   10.53    1.72
   2  -4  25   13.61    1.38
   2  -4  25    8.15    1.67
   2   4  25   11.79    1.38
  -2   4 -25    9.51    1.16
  -2   4 -26    2.69    1.13
  -2   4 -26    2.40    0.96
   2   4  26    2.90    1.11
  -2  -4 -26    0.29    1.43
   2  -4  26    1.73    1.40
   2  -4  26    3.07    1.09
  -2   4 -27    3.81    1.11
   2   4  27    3.78    1.22
  -2  -4 -27    5.00    1.63
   2  -4  27    7.05    1.24
  -2   4 -27    6.17    1.11
  -2   4 -28    0.20    1.08
  -2   4 -28   -0.07    0.88
  -2  -4 -28   -1.90    1.70
   2  -4  28    0.87    1.07
   2   4  28   -0.21    1.15
  -2   4 -29    0.64    1.25
  -2  -4 -29    0.65    1.75
   2  -4  29    3.04    1.28
  -2   4 -29    0.98    0.96
  -2   4 -30   -0.92    1.25
   2  -4  30    0.13    1.29
  -2   4 -30   -0.08    1.05
   2  -4  31    0.93    1.34
  -2   5  32    0.71    1.03
  -2   5  31    4.24    1.18
  -2  -5  30    1.27    1.88
  -2   5  30    0.47    1.02
  -2  -5  29    4.28    1.96
   2   5 -29    4.09    0.90
  -2   5  29    1.73    0.94
   2   5 -28    6.59    0.99
  -2   5  28    8.88    1.15
  -2  -5  28    8.65    2.11
   2   5 -28    7.81    1.08
  -2  -5  27    1.90    1.87
   2   5 -27    3.47    0.78
  -2   5  27    4.58    1.04
   2   5 -27    5.65    0.93
  -2   5  26    4.68    0.90
  -2   5  26    3.76    0.88
   2   5 -26    5.12    0.79
   2   5 -26    5.50    0.92
   2   5 -26    4.78    0.79
  -2  -5  26    2.93    1.76
  -2   5  25    3.19    0.85
   2   5 -25    1.41    0.65
  -2  -5  25    4.42    1.79
   2   5 -25    2.41    0.67
  -2   5  25    2.11    0.78
   2   5 -25    2.89    0.81
   2   5 -24   14.34    1.05
   2   5 -24   16.85    1.26
   2   5 -24   15.86    1.09
  -2   5  24   16.50    1.28
  -2  -5  24   15.49    2.06
  -2   5  24   15.81    1.21
  -2   5  24   12.97    1.18
  -2  -5  24   14.35    2.10
  -2   5  23    4.91    0.85
   2   5 -23    5.31    0.72
  -2   5  23    4.51    0.84
  -2  -5  23    4.86    1.66
   2   5 -23    5.08    0.71
   2   5 -23    5.54    0.90
  -2  -5  23    3.13    1.60
  -2   5  23    5.73    0.82
   2   5 -22    0.55    0.59
  -2   5  22   -0.27    0.72
  -2   5  22    0.21    0.66
  -2  -5  22    0.17    1.42
  -2  -5  22   -0.16    1.33
   2   5 -22    0.46    0.62
  -2   5  22    0.05    0.65
   2   5 -22    0.74    0.70
  -2  -5  21    6.60    1.59
   2   5 -21    4.71    0.70
  -2   5  21    4.65    0.82
  -2   5  21    5.00    0.84
   2   5 -21    4.43    0.71
  -2  -5  21    4.90    1.59
  -2   5  21    4.19    0.76
   2   5 -21    4.42    0.82
   2   5 -20    3.27    0.65
  -2   5  20    3.15    0.77
  -2   5  20    3.08    0.68
  -2   5  20    4.07    0.83
  -2  -5  20    5.04    1.49
  -2  -5  20    3.33    1.51
   2   5 -20    2.63    0.84
  -2   5  19   22.85    1.46
   2   5 -19   24.27    1.29
  -2   5  19   20.92    1.46
  -2  -5  19   23.29    2.28
   2   5 -19   21.60    1.54
  -2  -5  19   24.37    2.23
  -2   5  19   20.78    1.32
  -2   5  18    8.90    0.85
  -2  -5  18    7.90    1.62
  -2   5  18   10.47    1.09
  -2   5  18    9.78    1.03
   2   5 -18    8.28    0.83
  -2  -5  18   11.91    1.94
   2   5 -18    7.51    1.09
  -2   5  17  135.33    5.35
   2   5 -17  128.89    5.13
  -2  -5  17  131.00    6.22
   2   5 -17  123.40    5.39
  -2   5  17  122.34    5.11
  -2  -5  17  132.93    6.14
  -2   5  16   73.66    3.26
  -2  -5  16   72.89    4.07
   2   5 -16   69.77    3.37
   2   5 -16   67.63    3.04
  -2   5  16   70.94    3.02
  -2  -5  16   77.45    3.97
   2   5 -15    4.80    0.91
  -2  -5  15    4.49    1.45
  -2   5  15    4.56    0.59
  -2  -5  15    4.73    1.37
   2   5 -15    2.39    0.69
  -2   5  14   18.76    1.42
  -2   5  14   19.89    1.11
  -2  -5  14   19.80    2.03
  -2  -5  14   22.47    1.89
   2   5 -14   21.17    1.54
  -2  -5  13    8.75    1.53
   2   5 -13    9.76    1.10
  -2   5  13    9.58    1.05
  -2   5  13    9.65    0.72
   2   5 -13    9.05    0.90
  -2  -5  13   10.11    1.40
   2   5 -12   17.94    1.23
  -2  -5  12   16.74    1.73
  -2   5  12   15.41    1.32
  -2   5  12   15.82    0.95
  -2  -5  12   17.06    1.64
   2   5 -12   15.84    1.37
   2   5 -11   11.52    1.07
  -2  -5  11   10.62    1.40
  -2   5  11   10.94    0.77
   2   5 -11   10.48    1.19
  -2   5  11    9.98    1.14
  -2  -5  11   10.11    1.45
  -2  -5  10   15.99    1.55
  -2  -5  10   15.56    1.65
  -2   5  10   13.95    1.32
   2   5 -10   16.40    1.29
  -2   5  10   16.58    0.97
  -2  -5   9   13.55    1.58
  -2  -5   9   13.78    1.51
   2   5  -9   12.59    1.21
  -2   5   9   12.73    0.85
  -2   5   8  203.32    7.92
   2   5  -8  216.16    8.36
  -2  -5   8  204.98    8.71
  -2  -5   8  199.12    8.59
  -2   5   7   36.30    1.66
   2   5  -7   33.46    2.04
  -2  -5   7   32.26    2.18
  -2  -5   7   31.13    2.31
  -2  -5   6    2.48    1.19
   2   5  -6    3.11    0.95
  -2   5   6    3.14    0.57
  -2  -5   6    4.14    1.03
  -2  -5   5 1015.92   38.63
   2   5  -5 1045.68   38.54
  -2  -5   5  997.85   38.76
  -2  -5   4    0.63    1.15
   2   5  -4    0.99    0.95
  -2  -5   4    0.78    0.95
  -2  -5   3   51.85    2.82
  -2   5   3   53.12    2.23
   2   5  -3   52.90    2.84
  -2  -5   2   49.09    2.81
   2   5  -2   54.18    2.92
  -2   5   2   58.41    2.34
  -2   5   1   53.95    2.63
  -2   5   1   57.41    2.33
   2   5  -1   58.55    2.99
  -2   5   0    7.41    0.47
   2   5   0    9.25    1.23
  -2  -5   0    5.65    0.99
  -2   5   0    6.78    0.82
  -2   5  -1    0.74    0.61
   2   5   1    1.19    0.94
  -2  -5  -1    2.16    0.91
   2   5   2   33.57    1.78
  -2  -5  -2   27.11    1.83
  -2   5  -2   29.40    1.61
   2   5   2   31.05    2.05
   2   5   3  208.09    7.76
   2  -5   3  185.89    7.66
  -2   5  -3  187.77    7.59
  -2  -5  -3  194.02    7.95
   2   5   3  196.12    8.06
  -2  -5  -4   21.37    1.59
  -2   5  -4   18.06    1.19
   2   5   4   17.30    1.63
   2  -5   4   19.18    1.34
   2   5   4   22.30    1.36
   2   5   5  221.33    8.53
  -2  -5  -5  234.16    8.86
  -2   5  -5  214.42    8.38
   2  -5   5  203.54    8.57
   2   5   5  211.14    8.91
  -2  -5  -6   84.60    3.82
   2   5   6   90.67    3.63
  -2   5  -6   82.28    3.43
   2   5   6   77.99    3.95
   2  -5   6   73.61    3.63
  -2  -5  -7  357.26   13.80
   2  -5   7  349.88   13.71
  -2   5  -7  353.91   13.42
   2   5   7  369.11   13.61
   2   5   7  330.74   13.98
  -2   5  -8  151.33    6.05
  -2  -5  -8  162.62    6.46
   2  -5   8  151.97    6.01
   2  -5   8  150.98    6.40
   2   5   8  145.86    6.63
   2   5   8  170.41    6.30
   2  -5   9   13.40    1.25
   2   5   9   15.71    1.07
   2  -5   9   14.47    0.91
  -2   5  -9   12.92    0.89
   2   5   9   16.43    1.47
  -2   5 -10   21.93    1.18
   2   5  10   23.49    1.39
   2  -5  10   24.13    1.60
   2  -5  10   23.25    1.25
   2   5  10   21.17    1.80
   2   5  10   24.35    1.41
   2   5  11    0.19    0.56
   2  -5  11    1.20    0.79
   2  -5  11    0.50    0.49
  -2   5 -11   -0.20    0.37
   2   5  11   -0.33    1.09
   2  -5  12   18.03    1.40
  -2   5 -12   16.08    0.95
   2   5  12   11.74    1.53
   2  -5  12   17.34    1.07
   2  -5  13    2.57    0.61
   2  -5  13    1.89    0.88
   2   5  13    1.67    1.11
   2   5  13    0.78    0.93
  -2   5 -13    2.00    0.46
  -2   5 -14    3.20    0.54
   2  -5  14    3.42    0.68
   2   5  14    1.80    0.87
   2  -5  14    2.70    0.98
   2   5  15   15.85    1.35
  -2   5 -15   12.68    1.28
  -2   5 -15   15.39    0.93
   2  -5  15   13.52    1.09
   2  -5  15   12.63    1.45
   2   5  16   39.75    2.13
  -2   5 -16   36.13    2.10
  -2  -5 -16   38.80    2.62
   2  -5  16   35.00    2.32
  -2   5 -16   36.93    1.77
   2  -5  16   36.02    1.93
   2   5  17    7.89    1.00
  -2  -5 -17    4.88    1.39
  -2   5 -17    5.41    1.05
   2  -5  17    7.20    0.91
   2   5  17    7.38    0.92
   2  -5  17    5.12    1.26
  -2   5 -17    7.04    0.74
   2   5  17    6.72    0.89
   2   5  18    2.64    0.80
  -2  -5 -18    1.12    1.38
   2  -5  18    1.25    0.75
   2  -5  18    1.16    1.21
  -2   5 -18    1.03    0.83
   2   5  18    0.83    0.69
   2   5  18    2.04    0.82
  -2   5 -18    2.27    0.64
  -2   5 -19    2.15    0.62
   2   5  19    2.94    0.87
   2   5  19    1.22    0.80
   2  -5  19    0.66    1.16
  -2  -5 -19    1.41    1.38
   2   5  19    2.48    0.81
  -2   5 -19    0.57    0.80
   2  -5  19    2.02    0.92
   2   5  20   40.57    2.19
  -2   5 -20   35.78    2.14
   2  -5  20   34.07    2.57
   2  -5  20   37.42    2.16
  -2   5 -20   35.90    1.90
   2   5  20   41.27    2.11
  -2  -5 -20   41.46    2.90
   2   5  20   42.48    2.13
   2  -5  21   52.63    2.83
   2   5  21   55.91    2.78
  -2   5 -21   56.38    2.75
  -2  -5 -21   53.64    3.46
   2  -5  21   51.60    3.22
   2   5  21   55.17    2.62
  -2   5 -21   53.25    2.53
   2   5  21   54.70    2.71
   2  -5  22   12.83    1.39
   2   5  22   14.82    1.43
  -2  -5 -22   10.77    1.88
   2  -5  22    6.56    1.56
  -2   5 -22   12.64    1.31
   2   5  22   16.69    1.21
  -2   5 -22   12.83    1.09
  -2  -5 -23   -0.29    1.56
  -2   5 -23    2.73    0.80
   2   5  23    3.95    1.06
   2  -5  23    0.68    1.30
   2  -5  23    3.13    1.08
   2   5  23    1.77    0.78
   2  -5  24   11.97    1.48
   2  -5  24   11.11    1.82
  -2  -5 -24   13.74    2.01
   2   5  24   13.58    1.39
  -2   5 -24   15.78    1.33
  -2   5 -24   13.56    1.32
  -2   5 -24   16.21    1.36
  -2   5 -25   11.39    1.23
   2   5  25   10.35    1.29
  -2  -5 -25   10.10    2.03
  -2   5 -25   10.65    1.20
   2  -5  25   11.82    1.95
   2  -5  25    9.73    1.47
  -2   5 -26    0.77    0.89
   2  -5  26   -0.11    1.10
   2   5  26    0.79    1.01
  -2   5 -26    0.61    0.90
  -2  -5 -26   -0.64    1.70
  -2   5 -27    5.27    1.22
   2   5  27    4.60    1.22
  -2   5 -27    5.41    1.04
  -2  -5 -27    4.11    1.72
   2  -5  27    7.68    1.47
  -2   5 -28    0.27    0.97
  -2  -5 -28   -1.86    1.75
   2  -5  28   -1.38    1.23
  -2   5 -28    2.38    1.06
   2   5  28    0.90    1.14
  -2   5 -29    4.30    1.05
  -2   5 -29    2.93    1.20
  -2   6  31    4.44    1.15
  -2   6  30    4.68    1.11
  -2  -6  30    2.20    1.91
  -2   6  29    0.40    1.01
  -2  -6  29   -1.07    1.69
  -2   6  28    0.66    0.94
   2   6 -28    1.46    0.86
  -2  -6  28    1.44    1.71
   2   6 -27    7.66    0.90
  -2   6  27    5.72    1.06
   2   6 -27    7.00    1.00
  -2  -6  27    6.78    1.88
  -2   6  26   10.20    1.15
  -2   6  26    9.66    1.12
  -2  -6  26    9.06    2.01
   2   6 -26   10.32    0.94
   2   6 -26    8.27    1.04
  -2   6  25   20.56    1.49
   2   6 -25   20.63    1.29
   2   6 -25   20.73    1.47
  -2   6  25   17.40    1.36
   2   6 -25   17.71    1.26
  -2  -6  25   22.22    2.46
   2   6 -24   20.82    1.30
  -2   6  24   22.00    1.52
  -2   6  24   22.81    1.49
   2   6 -24   19.83    1.46
   2   6 -24   19.82    1.30
  -2  -6  24   19.15    2.30
   2   6 -23    0.18    0.62
   2   6 -23    1.14    0.76
  -2   6  23    1.32    0.75
  -2  -6  23    0.19    1.51
  -2   6  23   -0.17    0.70
  -2   6  23    1.00    0.67
  -2  -6  23    0.35    1.50
   2   6 -23   -0.36    0.61
  -2   6  22    1.74    0.78
  -2  -6  22    1.52    1.58
  -2   6  22    3.19    0.87
   2   6 -22    1.95    0.71
   2   6 -22    0.77    0.74
  -2  -6  22    2.37    1.58
  -2   6  22    2.41    0.73
   2   6 -21    0.73    0.79
  -2  -6  21    0.74    1.70
   2   6 -21    1.08    0.66
  -2   6  21    1.18    0.74
  -2   6  21    0.73    0.78
  -2  -6  21    1.31    1.57
  -2   6  21    1.81    0.65
  -2   6  20    8.95    0.90
   2   6 -20    9.33    0.90
  -2   6  20    8.68    1.07
  -2  -6  20    8.50    1.77
  -2   6  20    7.41    1.04
  -2  -6  20    9.20    1.70
   2   6 -20    7.27    1.08
   2   6 -19   26.96    1.56
  -2   6  19   30.40    1.83
  -2   6  19   30.79    1.83
  -2  -6  19   30.38    2.74
   2   6 -19   23.99    1.76
  -2  -6  19   27.59    2.50
  -2   6  19   29.87    1.57
  -2  -6  18    0.17    1.56
   2   6 -18   -0.59    0.95
  -2   6  18    2.67    0.93
  -2  -6  18    1.48    1.50
   2   6 -18    0.32    0.72
  -2   6  18    0.83    0.63
  -2  -6  17  145.99    6.90
   2   6 -17  135.33    5.93
  -2   6  17  138.89    5.87
  -2  -6  17  151.56    6.63
   2   6 -17  134.70    5.65
  -2   6  17  141.06    5.59
  -2   6  16    2.60    0.63
  -2  -6  16    0.16    1.58
  -2  -6  16    2.35    1.50
   2   6 -16    2.09    0.93
  -2  -6  15   91.47    4.84
  -2  -6  15   91.58    4.65
   2   6 -15   87.55    4.12
  -2   6  15   86.16    4.01
  -2   6  15   85.46    3.63
   2   6 -14  144.35    6.35
  -2  -6  14  147.17    6.98
   2   6 -14  152.40    6.06
  -2  -6  14  145.89    6.70
  -2   6  14  145.46    5.85
  -2   6  14  148.40    6.25
  -2  -6  13   19.67    1.90
  -2   6  13   19.60    1.18
  -2   6  13   20.87    1.60
  -2  -6  13   19.28    2.08
   2   6 -13   19.28    1.37
   2   6 -13   18.89    1.64
   2   6 -12   48.11    2.53
  -2   6  12   54.21    2.85
  -2  -6  12   51.66    3.27
   2   6 -12   52.96    2.87
  -2   6  12   50.78    2.30
  -2  -6  12   51.05    3.09
  -2  -6  11   -0.12    1.16
  -2  -6  11    0.27    1.15
  -2   6  11   -0.34    0.96
  -2   6  11    0.65    0.52
   2   6 -11    0.84    0.76
   2   6 -11    0.70    0.96
  -2   6  10   35.43    1.78
  -2  -6  10   37.80    2.43
   2   6 -10   38.82    2.12
   2   6 -10   35.82    2.32
  -2  -6  10   32.55    2.53
   2   6  -9  116.72    5.44
  -2  -6   9  120.73    5.49
  -2  -6   9  121.76    5.74
   2   6  -9  115.73    5.18
  -2   6   9  121.05    4.86
  -2   6   8    8.57    0.84
   2   6  -8    9.74    1.12
  -2  -6   8    8.50    1.39
   2   6  -8    8.85    1.25
  -2  -6   8    9.92    1.35
  -2   6   7   36.70    1.85
  -2  -6   7   35.77    2.52
   2   6  -7   33.32    2.35
  -2   6   7   38.82    1.82
   2   6  -7   38.89    2.23
  -2  -6   7   32.01    2.26
  -2   6   6  186.30    7.32
   2   6  -6  188.71    8.05
  -2  -6   6  182.31    8.12
  -2  -6   6  183.15    7.85
   2   6  -6  190.58    7.75
   2   6  -5   11.12    1.29
  -2  -6   5   10.71    1.52
  -2  -6   5   11.07    1.39
   2   6  -5   11.54    1.55
  -2   6   5   12.84    0.93
  -2  -6   4  262.19   10.87
  -2  -6   4  257.60   11.12
   2   6  -4  245.03   11.00
   2   6  -4  274.11   10.86
  -2   6   4  282.67   10.37
   2   6  -3   43.29    2.62
  -2  -6   3   45.52    2.89
  -2   6   3   47.97    2.15
  -2  -6   3   44.02    2.63
  -2  -6   2    7.75    1.37
  -2  -6   2    8.29    1.18
  -2   6   2    9.66    0.74
  -2   6   2    8.83    1.10
   2   6  -2    9.77    1.28
  -2   6   1   29.86    1.92
   2   6  -1   34.21    2.20
  -2   6   1   32.59    1.54
  -2  -6   1   37.04    2.18
  -2   6   0  292.49   11.17
  -2   6   0  298.59   11.64
   2   6   0  303.23   11.99
  -2  -6   0  304.93   11.87
   2   6   1  434.43   16.89
  -2   6  -1  442.52   16.52
  -2  -6  -1  409.12   16.69
  -2   6  -2    0.49    0.69
   2   6   2    0.10    1.04
   2   6   2    1.54    0.82
  -2  -6  -2    0.75    0.93
   2   6   3  122.62    5.13
  -2   6  -3  120.30    5.00
  -2  -6  -3  115.68    5.21
   2   6   3  112.39    5.36
   2   6   4   54.41    3.14
  -2   6  -4   57.65    2.75
   2  -6   4   58.72    2.88
  -2  -6  -4   62.05    3.08
   2   6   4   60.85    2.91
   2   6   5    7.91    1.01
   2  -6   5    7.93    1.04
  -2  -6  -5    8.68    1.18
  -2   6  -5    7.21    0.87
   2   6   5    7.87    1.27
  -2   6  -6   15.42    1.11
   2  -6   6   15.12    1.32
   2   6   6   16.35    1.30
  -2  -6  -6   13.87    1.33
   2   6   6   12.28    1.44
   2   6   7   21.56    1.79
  -2  -6  -7   21.67    1.54
  -2   6  -7   19.30    1.26
   2  -6   7   23.76    1.62
   2   6   7   22.25    1.45
   2  -6   8    5.67    1.09
   2  -6   8    6.65    0.62
   2   6   8    6.87    1.20
  -2  -6  -8    8.18    1.04
  -2   6  -8    6.21    0.75
   2   6   9    1.94    1.04
   2  -6   9    0.94    0.94
  -2   6  -9    1.13    0.51
   2  -6   9    0.63    0.45
   2   6   9    1.09    0.71
   2   6  10   71.04    3.15
   2   6  10   67.68    3.60
   2  -6  10   67.80    3.41
  -2   6 -10   67.22    2.91
   2  -6  10   65.05    2.92
   2   6  11  103.46    4.30
   2  -6  11   96.72    4.56
   2  -6  11   96.71    4.11
  -2   6 -11   98.11    4.04
   2   6  11   97.39    4.77
   2  -6  12   51.11    2.93
   2   6  12   51.41    2.53
   2  -6  12   51.83    2.46
   2   6  12   59.34    3.24
  -2   6 -12   50.11    2.30
   2  -6  13    2.60    1.09
  -2   6 -13    1.17    0.52
   2  -6  13    1.27    0.70
   2   6  13    0.13    1.24
   2  -6  14    4.65    0.88
   2  -6  14    6.04    1.18
  -2   6 -14    5.52    0.67
   2   6  14    3.35    1.38
   2  -6  15   16.50    1.32
   2  -6  15   16.92    1.61
  -2   6 -15   17.27    1.03
   2   6  15   14.99    1.91
   2  -6  16    7.54    1.05
   2  -6  16    8.01    1.44
   2   6  16    7.03    1.54
  -2   6 -16    8.16    0.76
  -2   6 -17    5.58    1.08
   2   6  17    7.66    1.19
   2  -6  17    6.63    1.13
   2  -6  17    8.08    1.45
   2   6  17    5.46    1.57
  -2   6 -17    9.29    0.79
   2   6  18    2.24    0.81
   2   6  18   -0.15    1.41
  -2   6 -18    0.07    1.03
   2   6  18    1.35    0.83
   2  -6  18    0.55    0.95
  -2   6 -18    2.29    0.64
   2  -6  18    1.90    1.16
   2   6  18    1.84    0.99
  -2   6 -19   93.98    4.51
   2  -6  19  103.64    4.64
   2   6  19  103.60    4.43
   2   6  19  104.65    4.48
  -2   6 -19  100.00    4.21
   2   6  19   92.12    5.19
   2   6  19  117.46    4.63
   2  -6  19   97.67    4.94
   2   6  20   62.25    3.01
   2   6  20   65.99    3.09
   2  -6  20   57.06    3.20
   2   6  20   54.84    3.80
   2  -6  20   58.51    3.50
  -2   6 -20   62.38    3.10
  -2   6 -20   63.02    2.82
   2   6  20   69.38    3.13
   2   6  21   26.93    1.79
   2   6  21   31.97    1.83
   2   6  21   27.00    1.73
  -2   6 -21   27.06    1.61
   2  -6  21   26.46    2.07
   2  -6  21   27.90    2.38
  -2   6 -21   31.19    1.92
   2  -6  22    9.36    1.71
  -2   6 -22    9.12    1.19
   2  -6  22    5.75    1.36
  -2   6 -22    9.32    0.91
   2   6  22    9.30    1.13
   2   6  22    8.75    1.17
  -2   6 -23   34.66    2.01
   2  -6  23   27.83    2.25
   2  -6  23   30.84    2.64
  -2   6 -23   32.45    1.79
   2   6  23   34.45    2.11
  -2   6 -24    1.49    0.80
   2   6  24    1.56    1.11
   2  -6  24    1.12    1.17
   2  -6  24   -0.15    1.46
   2  -6  25   14.51    1.73
   2   6  25   16.46    1.54
   2  -6  25   14.30    1.95
  -2   6 -25   13.86    1.29
  -2   6 -26   22.38    1.68
   2   6  26   20.45    1.74
   2  -6  26   20.54    2.00
  -2   6 -26   21.57    1.56
  -2   6 -27   10.22    1.24
  -2   6 -27   10.98    1.27
   2   6  27   11.00    1.41
   2  -6  27    9.15    1.66
  -2   6 -28    4.47    1.15
  -2   6 -29    1.56    1.03
  -2   7  29    0.55    1.12
  -2  -7  29    3.51    1.98
  -2   7  28    2.41    1.04
  -2  -7  28    2.55    1.97
  -2  -7  27    0.82    1.70
   2   7 -27    2.31    0.93
  -2   7  27    0.95    0.93
  -2   7  26    0.49    0.86
   2   7 -26   -0.30    0.70
   2   7 -26    0.21    0.78
  -2  -7  26    1.00    1.82
  -2   7  25    0.41    0.88
  -2  -7  25    0.58    1.68
   2   7 -25   -0.05    0.65
   2   7 -25   -0.55    0.79
  -2   7  24    1.03    0.80
   2   7 -24    1.43    0.86
  -2   7  24    0.07    0.84
  -2  -7  24    0.38    1.60
   2   7 -24   -0.05    0.71
  -2   7  23    0.61    0.84
  -2   7  23   -0.07    0.85
   2   7 -23   -0.07    0.87
  -2  -7  23    1.65    1.54
  -2   7  23   -0.42    0.96
   2   7 -23    0.45    0.67
  -2   7  22   -0.60    0.80
  -2  -7  22    1.25    1.70
  -2   7  22    0.48    0.92
  -2  -7  22   -1.67    1.82
   2   7 -22    0.29    0.72
  -2   7  22    0.81    0.92
   2   7 -22   -0.88    0.93
  -2   7  22    1.29    0.69
   2   7 -21    6.91    0.86
  -2  -7  21    5.87    1.68
  -2   7  21    8.40    1.13
  -2  -7  21    6.09    1.85
  -2   7  21    6.73    1.07
   2   7 -21    6.62    1.07
  -2   7  21    7.86    0.88
  -2   7  20    3.03    1.01
  -2   7  20    3.77    1.05
   2   7 -20    4.48    0.80
  -2  -7  20    5.55    1.80
  -2  -7  20    3.02    1.68
   2   7 -20    3.32    0.96
  -2   7  20    4.13    0.76
   2   7 -19    0.27    0.70
  -2   7  19    1.18    0.92
  -2  -7  19   -0.58    1.62
   2   7 -19    0.24    1.04
  -2   7  19    1.27    0.72
  -2  -7  19    0.98    1.53
  -2   7  18    0.69    0.99
  -2  -7  18   -0.47    1.45
  -2  -7  18   -0.75    1.70
   2   7 -18    1.46    0.95
   2   7 -18   -0.23    0.87
  -2   7  18    0.93    0.61
  -2  -7  17   76.16    4.63
  -2  -7  17   85.37    4.46
   2   7 -17   75.43    3.76
  -2   7  17   74.58    3.30
  -2  -7  16   64.69    3.78
   2   7 -16   58.54    3.16
  -2   7  16   57.89    3.08
  -2  -7  16   64.76    4.06
  -2   7  16   59.28    2.70
  -2  -7  15    7.36    1.71
  -2   7  15    6.49    1.26
   2   7 -15    6.69    1.36
  -2  -7  15    8.76    2.01
  -2   7  15    6.88    0.85
  -2   7  14   82.07    3.90
  -2  -7  14   77.28    4.51
  -2   7  14   70.14    3.57
   2   7 -14   82.47    4.02
   2   7 -14   81.84    3.60
  -2   7  14   82.18    3.45
  -2   7  13   33.78    1.97
   2   7 -13   34.47    1.97
  -2   7  13   39.14    2.40
  -2  -7  13   39.31    2.74
   2   7 -13   38.10    2.46
  -2  -7  13   34.69    2.80
  -2   7  13   34.53    1.84
  -2   7  12    8.25    1.41
  -2  -7  12   11.45    1.62
  -2   7  12   10.58    0.96
  -2   7  12   11.03    1.09
   2   7 -12    9.35    1.52
  -2  -7  12   10.96    1.83
   2   7 -12    9.41    1.07
  -2   7  11    1.43    0.68
  -2  -7  11    2.44    1.44
   2   7 -11    1.54    0.88
  -2   7  11    2.06    0.71
   2   7 -11   -0.46    1.16
  -2  -7  11    1.23    1.15
  -2   7  10    5.32    0.83
   2   7 -10    5.33    1.33
   2   7 -10    4.81    0.99
  -2  -7  10    4.90    1.46
  -2   7  10    6.22    0.86
  -2  -7  10    4.36    1.20
  -2   7   9   18.70    1.28
  -2  -7   9   16.20    1.64
  -2   7   9   17.34    1.30
   2   7  -9   17.29    1.71
   2   7  -9   16.90    1.52
  -2  -7   9   19.42    1.97
  -2   7   8   57.07    2.76
  -2  -7   8   61.81    3.61
   2   7  -8   51.56    3.26
  -2  -7   8   64.26    3.34
  -2   7   8   58.91    2.81
   2   7  -8   62.15    3.08
  -2   7   7  105.34    4.46
  -2  -7   7  104.82    4.95
  -2  -7   7  104.41    5.21
   2   7  -7  107.23    5.11
   2   7  -7   98.53    4.72
  -2   7   6    5.00    0.86
   2   7  -6    3.56    1.28
  -2  -7   6    4.28    1.39
   2   7  -6    6.41    1.11
  -2  -7   6    3.98    1.11
  -2  -7   5  126.96    5.69
  -2  -7   5  120.16    5.93
  -2   7   5  127.50    5.21
   2   7  -5  124.48    5.88
   2   7  -5  120.20    5.50
  -2  -7   4   14.38    1.75
   2   7  -4   14.80    1.73
  -2  -7   4   11.37    1.45
  -2   7   4   13.82    1.11
   2   7  -4   14.56    1.52
   2   7  -3  209.39    9.04
  -2   7   3  204.21    8.63
   2   7  -3  217.68    8.78
  -2   7   3  212.63    8.19
  -2  -7   3  202.07    8.62
  -2  -7   3  198.51    9.01
  -2  -7   2  199.64    8.38
   2   7  -2  200.79    8.74
   2   7  -2  209.34    8.48
  -2   7   2  203.70    8.32
  -2   7   2  194.43    7.81
   2   7  -1  151.70    6.68
   2   7  -1  157.89    7.00
  -2  -7   1  159.67    6.63
  -2   7   1  148.06    5.96
  -2   7   1  150.26    6.46
  -2  -7   0    0.38    0.94
   2   7   0    0.55    1.12
  -2   7   0   -0.08    0.83
  -2   7   0    0.12    0.38
   2   7   0    0.11    1.04
  -2   7  -1    1.19    0.34
   2   7   1   -0.57    1.02
   2   7   1    1.12    1.21
  -2   7  -1    0.39    0.77
  -2  -7  -1    1.17    0.85
   2   7   2    4.82    1.35
   2   7   2    5.00    1.18
  -2   7  -2    4.80    0.89
  -2  -7  -2    4.65    1.03
  -2   7  -3   41.64    2.28
   2   7   3   41.22    2.34
   2   7   3   37.38    2.79
  -2  -7  -3   40.61    2.44
   2   7   3   44.88    2.68
   2   7   4    2.38    0.90
  -2   7  -4    2.82    0.78
   2   7   4    3.63    1.15
   2  -7   4    1.96    0.82
  -2  -7  -4    3.21    0.98
  -2   7  -5   11.59    1.12
   2   7   5   12.60    1.31
   2  -7   5   12.42    1.30
  -2  -7  -5   13.95    1.44
  -2  -7  -6   12.89    1.32
   2   7   6    9.69    1.16
   2  -7   6   10.28    1.31
  -2   7  -6   11.41    1.07
   2   7   6   11.40    1.48
   2  -7   7    0.38    0.94
   2   7   7    0.29    0.79
   2   7   7    0.25    1.08
  -2   7  -7   -0.31    0.69
  -2  -7  -7    0.58    0.79
   2   7   8    8.65    1.44
   2  -7   8    6.18    1.22
   2   7   8   10.00    1.10
  -2  -7  -8    8.12    1.08
  -2   7  -8    9.08    0.95
   2  -7   8    6.07    0.61
  -2   7  -9   33.06    1.85
   2  -7   9   33.90    1.69
   2  -7   9   36.62    2.35
   2   7   9   30.36    2.44
   2   7   9   37.80    2.04
   2   7  10  114.45    4.85
   2  -7  10  109.07    4.59
   2  -7  10  113.29    5.19
   2   7  10  109.66    5.39
  -2   7 -10  110.86    4.63
   2  -7  11   16.55    1.71
   2  -7  11   15.93    1.16
   2   7  11   16.98    1.37
  -2   7 -11   16.95    1.17
   2   7  12   13.90    1.74
   2   7  12   18.59    1.40
  -2   7 -12   16.84    1.18
   2  -7  12   17.75    1.74
   2  -7  12   19.43    1.27
   2  -7  13    0.69    1.14
   2  -7  13    0.73    0.75
   2   7  13    0.34    0.86
   2   7  13   -0.07    0.81
  -2   7 -13    0.17    0.59
   2   7  13    0.28    1.22
   2  -7  14    1.06    0.74
   2  -7  14    0.59    1.09
  -2   7 -14    1.01    0.61
   2   7  14    1.29    1.16
   2  -7  15   21.61    2.04
   2   7  15   17.48    1.98
   2  -7  15   18.57    1.49
  -2   7 -15   19.77    1.21
   2  -7  16   14.29    1.77
   2  -7  16   14.77    1.36
  -2   7 -16   14.87    1.01
   2   7  16   13.66    2.00
   2  -7  17    2.82    1.38
   2  -7  17    1.28    0.95
  -2   7 -17    2.69    0.66
   2   7  17    0.16    1.43
   2  -7  18   30.13    2.12
  -2   7 -18   33.99    2.20
   2  -7  18   33.64    2.64
  -2   7 -18   34.23    1.73
   2   7  18   32.85    2.76
   2   7  19    2.83    1.59
   2  -7  19    3.70    1.50
  -2   7 -19    3.29    1.15
   2  -7  19    1.62    1.13
   2   7  19    4.21    1.00
   2   7  19    4.94    0.94
  -2   7 -19    5.39    0.76
   2   7  20    0.21    0.83
   2   7  20   -1.36    1.50
   2  -7  20   -1.42    1.19
   2   7  20    0.34    0.79
   2  -7  20    1.77    1.36
  -2   7 -20   -1.53    1.05
  -2   7 -20    0.99    0.67
  -2   7 -21    0.47    1.05
   2   7  21    2.19    0.93
   2  -7  21    2.14    1.44
   2  -7  21    0.20    1.13
  -2   7 -21    2.53    0.66
   2  -7  22    3.49    1.27
   2  -7  22   10.14    1.86
  -2   7 -22    7.22    1.24
  -2   7 -22    6.54    0.86
  -2   7 -23    7.17    0.92
   2  -7  23    2.79    1.24
   2  -7  23    5.41    1.73
   2   7  23    6.25    1.16
  -2   7 -24    1.48    0.70
   2  -7  24   -1.29    1.38
   2  -7  24   -0.17    1.41
   2   7  24    1.08    0.97
   2   7  25   10.19    1.33
  -2   7 -25   10.44    1.09
   2  -7  25    6.94    1.47
  -2   7 -26    5.60    0.98
   2   7  26    4.86    1.21
  -2   7 -27    2.72    1.01
  -2   7 -28    2.55    1.02
  -2  -8  29    3.85    2.13
  -2   8  28    6.72    1.23
  -2  -8  28    8.14    2.17
  -2  -8  27   -0.86    1.80
  -2   8  27    1.16    1.03
  -2   8  26   17.90    1.55
  -2  -8  26   17.26    2.51
   2   8 -26   16.18    1.42
  -2  -8  25    4.25    1.97
  -2   8  25    2.86    1.02
   2   8 -25    4.26    1.02
  -2   8  24    1.82    0.96
   2   8 -24    1.61    1.00
  -2  -8  24    0.79    1.75
  -2   8  23    1.62    1.05
   2   8 -23    1.74    0.73
  -2  -8  23    1.15    1.74
   2   8 -23    0.56    0.98
  -2   8  22    2.15    1.00
  -2   8  22    0.74    0.95
   2   8 -22    1.23    0.72
  -2  -8  22    2.79    1.58
  -2   8  22    1.30    1.04
   2   8 -22    0.16    1.01
  -2   8  21    1.82    1.02
  -2  -8  21    1.64    1.73
  -2   8  21    1.90    1.14
  -2   8  21    0.81    1.04
  -2  -8  21    0.66    1.86
   2   8 -21    0.41    0.72
   2   8 -21    1.34    1.01
  -2   8  21    2.50    0.83
   2   8 -20   36.08    2.11
  -2   8  20   43.63    2.38
  -2   8  20   35.45    2.39
  -2  -8  20   41.74    3.52
   2   8 -20   38.75    2.44
  -2  -8  20   40.41    3.22
  -2   8  20   44.81    2.13
  -2  -8  19    2.94    1.94
  -2  -8  19    5.04    1.80
  -2   8  19    3.61    1.14
  -2   8  19    4.00    1.06
  -2   8  19    5.80    0.82
   2   8 -19    6.11    1.25
  -2  -8  18    7.85    1.91
  -2  -8  18    4.48    1.85
  -2   8  18    7.52    1.28
  -2   8  18    5.99    1.11
  -2   8  18   10.32    0.98
   2   8 -18    9.33    1.33
  -2   8  17    1.70    0.77
  -2   8  17    1.65    1.19
  -2  -8  17    0.79    1.80
  -2   8  17    1.55    0.97
   2   8 -17    1.03    1.13
  -2  -8  17    0.34    1.43
  -2   8  16   33.33    2.24
  -2   8  16   41.07    2.53
  -2  -8  16   40.06    3.31
  -2  -8  16   40.12    3.01
   2   8 -16   43.08    2.65
  -2   8  16   43.89    2.13
  -2   8  15   98.81    4.69
  -2  -8  15   94.36    5.17
  -2  -8  15   98.69    5.49
  -2   8  15   87.27    4.39
   2   8 -15  100.59    4.81
  -2   8  15  110.74    4.31
   2   8 -14   43.22    2.27
  -2  -8  14   44.92    3.37
   2   8 -14   42.48    2.78
  -2   8  14   35.29    2.31
  -2  -8  14   48.11    3.13
  -2   8  14   40.82    2.67
  -2   8  14   47.02    2.24
  -2   8  13   93.14    3.91
   2   8 -13   88.15    4.52
  -2   8  13   92.51    4.49
   2   8 -13   84.76    3.97
  -2  -8  13   87.99    5.02
  -2  -8  13   94.70    4.72
  -2   8  13   80.51    4.01
  -2  -8  12   99.34    5.22
  -2  -8  12  102.36    4.92
  -2   8  12  100.46    4.74
  -2   8  12   85.82    4.25
  -2   8  12   97.19    4.17
   2   8 -12   89.65    4.75
   2   8 -12   94.82    4.28
  -2  -8  11    1.42    1.32
   2   8 -11   -0.74    1.03
  -2   8  11   -0.13    0.91
  -2  -8  11    0.84    1.36
   2   8 -11   -0.13    1.40
  -2   8  11    1.74    0.90
  -2  -8  10    0.98    1.36
   2   8 -10    1.16    1.42
  -2   8  10    1.14    0.96
  -2  -8  10    3.65    1.17
  -2   8  10    2.50    0.91
   2   8 -10    1.97    0.97
   2   8  -9    4.51    1.28
  -2   8   9    1.66    0.85
   2   8  -9    1.24    0.98
  -2  -8   9    1.72    1.12
  -2  -8   9    2.41    1.39
  -2   8   9    3.50    0.94
  -2  -8   8   69.77    3.71
   2   8  -8   69.27    3.46
   2   8  -8   69.16    3.83
  -2  -8   8   58.55    3.91
  -2   8   8   71.54    3.36
  -2  -8   7   27.87    2.18
  -2  -8   7   26.85    2.41
   2   8  -7   28.93    2.36
  -2   8   7   29.18    1.84
   2   8  -7   28.17    2.01
  -2  -8   6   59.38    3.36
  -2  -8   6   56.38    3.56
   2   8  -6   62.02    3.62
   2   8  -6   59.15    3.16
  -2   8   6   60.91    2.95
   2   8  -5   13.93    1.88
  -2  -8   5   14.64    1.60
   2   8  -5   15.76    1.54
  -2  -8   5   15.37    1.94
  -2   8   5   14.46    1.20
  -2   8   4   -0.06    0.67
   2   8  -4    0.64    1.02
  -2  -8   4   -0.30    1.36
  -2   8   4    0.24    1.09
   2   8  -4    0.29    1.27
   2   8  -3   21.18    1.83
  -2   8   3   20.79    1.89
   2   8  -3   22.16    2.20
  -2  -8   3   21.06    1.87
  -2   8   3   19.65    1.37
   2   8  -2  105.44    4.92
   2   8  -2  102.12    5.25
  -2  -8   2  109.23    4.87
  -2   8   2   95.34    4.80
  -2   8   2   98.87    4.24
  -2   8   1   54.59    2.51
  -2   8   1   56.80    3.10
   2   8  -1   56.94    3.54
   2   8  -1   52.65    3.16
  -2  -8   1   57.29    3.14
  -2   8   0  194.19    7.62
  -2   8   0  198.61    8.27
   2   8   0  206.92    8.88
  -2  -8   0  195.55    8.26
   2   8   0  194.10    8.43
   2   8   1   23.91    1.97
  -2   8  -1   16.69    1.54
  -2  -8  -1   21.96    1.73
   2   8   1   21.02    2.13
  -2   8  -1   18.64    1.02
  -2   8  -2    1.01    0.32
   2   8   2   -0.16    1.23
  -2   8  -2    1.33    0.94
   2   8   2    1.14    1.12
  -2  -8  -2    1.01    0.96
   2   8   3   14.96    1.98
   2   8   3   13.12    1.37
  -2  -8  -3   14.91    1.52
  -2   8  -3   15.08    1.39
   2   8   3   11.27    1.61
   2   8   4   10.07    1.51
   2   8   4   11.54    1.81
  -2  -8  -4   12.07    1.48
  -2   8  -4   11.22    1.24
   2   8   4   10.15    1.29
  -2  -8  -5   21.08    1.70
   2  -8   5   20.02    1.72
   2   8   5   18.61    2.10
  -2   8  -5   18.29    1.46
   2   8   5   17.62    1.88
   2   8   6   67.63    3.44
   2  -8   6   68.50    3.59
  -2   8  -6   66.44    3.36
  -2  -8  -6   74.39    3.53
  -2  -8  -7    5.77    1.11
   2  -8   7    4.56    1.28
   2   8   7    5.11    1.10
   2   8   7    5.54    1.38
  -2   8  -7    4.06    0.98
   2   8   8    1.71    1.02
   2   8   8    0.71    1.29
   2  -8   8    0.79    1.25
  -2  -8  -8    1.14    0.90
  -2   8  -8   -0.14    0.83
  -2   8  -9   42.70    2.34
   2  -8   9   43.18    2.85
   2   8   9   45.63    2.53
   2   8   9   41.92    2.99
   2  -8   9   46.89    2.06
   2   8  10    0.74    1.42
   2   8  10    1.73    1.00
  -2   8 -10    2.07    0.85
   2  -8  10    2.15    1.32
   2  -8  10    1.96    0.63
   2  -8  11   69.72    3.08
   2  -8  11   67.55    3.78
  -2   8 -11   66.89    3.14
   2   8  11   67.66    4.00
   2   8  11   68.62    3.37
   2   8  12   52.44    2.70
   2  -8  12   44.25    3.04
  -2   8 -12   46.93    2.39
   2  -8  12   50.32    2.42
   2   8  12   45.48    3.21
   2   8  13   64.98    3.10
  -2   8 -13   56.44    2.80
   2  -8  13   58.76    3.46
   2   8  13   65.01    3.78
   2  -8  13   61.97    2.97
   2   8  14    4.40    1.09
   2  -8  14    4.89    0.95
   2  -8  14    4.22    1.38
   2   8  14    3.06    1.10
   2   8  14    3.64    1.51
  -2   8 -14    3.64    0.79
   2  -8  15    2.07    1.37
   2  -8  15    1.48    0.84
  -2   8 -15    1.81    0.72
   2   8  15    2.36    1.38
   2  -8  16    4.14    0.99
  -2   8 -16    4.40    0.71
   2  -8  16    4.43    1.52
   2   8  16    1.94    1.41
   2  -8  17   18.59    1.56
   2  -8  17   16.81    2.01
  -2   8 -17   19.56    1.23
   2   8  17   19.07    2.07
   2  -8  18    6.27    1.57
   2   8  18   10.82    1.86
   2  -8  18    7.39    1.23
  -2   8 -18    7.37    0.81
   2   8  19    0.21    0.81
   2  -8  19    0.32    1.51
   2  -8  19   -1.72    1.02
  -2   8 -19    0.27    0.63
   2   8  19   -1.04    1.38
  -2   8 -20    4.28    1.25
   2  -8  20    5.08    1.59
  -2   8 -20    8.26    0.86
   2  -8  20    7.48    1.29
   2   8  20    7.29    1.10
   2  -8  21   -1.53    1.47
  -2   8 -21    0.43    0.56
  -2   8 -21   -1.24    1.13
   2  -8  21    1.17    1.08
   2   8  21    0.38    0.96
   2  -8  22    1.57    1.20
   2   8  22    1.43    0.95
   2  -8  22    3.00    1.67
  -2   8 -22    1.22    0.70
   2   8  23    0.25    0.94
   2  -8  23   -0.55    1.67
  -2   8 -23    0.60    0.68
   2   8  24    0.26    1.00
  -2   8 -24    1.91    0.73
  -2   8 -25    5.30    0.85
  -2   8 -26    1.09    0.78
  -2   8 -27    0.84    0.83
  -2   8 -28    1.68    0.95
  -2  -9  27    3.11    2.01
  -2   9  26    0.99    1.14
  -2  -9  26   -0.22    1.97
  -2  -9  25    1.29    1.88
  -2   9  25    2.17    1.08
   2   9 -25    1.13    0.95
  -2   9  24    2.90    1.16
  -2  -9  24    4.89    2.06
   2   9 -24    2.51    1.06
  -2  -9  23    7.13    1.99
  -2   9  23    5.66    1.28
   2   9 -23    5.20    1.21
  -2  -9  22   27.06    2.92
  -2   9  22   31.28    2.22
   2   9 -22   30.88    2.10
  -2  -9  21    3.54    1.86
   2   9 -21    5.52    1.27
  -2   9  21    4.49    1.22
  -2   9  21    4.45    1.22
   2   9 -21    6.95    1.06
  -2  -9  20   25.11    2.79
   2   9 -20   20.59    1.93
  -2   9  20   18.89    1.84
  -2   9  20   24.21    1.91
  -2   9  20   28.76    1.64
  -2  -9  19   22.22    2.91
  -2  -9  19   18.33    2.34
  -2   9  19   21.55    1.79
  -2   9  19   14.83    1.62
   2   9 -19   20.36    1.81
  -2   9  19   21.84    1.45
  -2   9  18    2.78    0.86
  -2  -9  18    1.05    1.69
  -2   9  18    1.68    1.07
   2   9 -18    2.71    1.27
  -2   9  18    1.81    1.20
  -2  -9  18    2.44    1.98
  -2  -9  17   49.31    3.44
  -2   9  17   47.94    2.87
   2   9 -17   45.59    2.89
  -2   9  17   40.72    2.65
  -2   9  17   50.80    2.42
  -2  -9  17   43.94    3.62
  -2  -9  16   40.65    3.36
  -2   9  16   38.29    2.41
  -2  -9  16   32.60    2.75
   2   9 -16   36.56    2.58
  -2   9  16   35.28    2.44
  -2   9  16   39.80    2.14
   2   9 -15    5.86    0.99
  -2   9  15    3.75    0.98
   2   9 -15    3.68    1.39
  -2  -9  15    1.22    1.70
  -2   9  15    2.92    1.34
  -2   9  15    1.12    1.10
  -2  -9  15    2.01    1.50
  -2   9  14   15.37    1.83
  -2   9  14   15.96    1.35
  -2  -9  14   15.43    2.37
   2   9 -14   16.38    1.35
   2   9 -14   15.58    1.89
  -2   9  14   16.68    1.69
  -2  -9  14   14.62    1.99
  -2   9  13   40.19    2.15
  -2  -9  13   37.46    2.79
  -2   9  13   35.57    2.68
   2   9 -13   35.38    2.11
  -2  -9  13   36.46    3.14
  -2   9  13   33.53    2.34
   2   9 -13   38.69    2.78
   2   9 -12    5.85    1.17
  -2   9  12    7.04    1.16
  -2  -9  12    6.77    1.93
  -2   9  12    6.14    1.62
  -2  -9  12    5.65    1.60
  -2   9  12    8.94    1.34
   2   9 -12    5.62    1.62
   2   9 -11    2.50    1.48
  -2  -9  11    8.06    1.59
  -2   9  11    4.78    1.11
  -2  -9  11    6.41    1.80
   2   9 -11    4.46    1.16
  -2   9  11    5.20    1.25
  -2  -9  10    2.86    1.56
   2   9 -10    0.09    1.07
  -2  -9  10    2.40    1.35
   2   9 -10    1.12    1.33
  -2   9  10    1.22    1.01
  -2  -9   9   -0.13    1.31
  -2  -9   9    2.29    1.58
   2   9  -9   -0.09    1.06
   2   9  -9    1.56    1.32
  -2   9   9    1.46    1.00
  -2  -9   8   11.43    1.89
  -2  -9   8    8.97    1.52
   2   9  -8    7.73    1.59
   2   9  -8   11.53    1.40
  -2   9   8    9.00    1.29
   2   9  -7    4.24    1.44
  -2  -9   7    4.07    1.57
  -2  -9   7    1.62    1.21
   2   9  -7    1.11    1.09
  -2   9   7    3.54    0.97
  -2  -9   6   29.80    2.29
   2   9  -6   28.22    2.51
  -2  -9   6   30.06    2.62
  -2   9   6   30.53    1.93
   2   9  -6   30.23    2.15
  -2   9   5    7.21    1.08
  -2  -9   5    8.58    1.74
  -2  -9   5    4.78    1.37
   2   9  -5    5.73    1.21
   2   9  -5    5.62    1.65
  -2   9   5    6.71    1.65
  -2  -9   4   -0.12    1.26
  -2   9   4    2.14    0.84
  -2   9   4    1.53    1.42
   2   9  -4    1.27    1.48
   2   9  -4   -0.56    1.16
  -2  -9   3    3.72    1.29
  -2   9   3    6.73    1.59
   2   9  -3    3.49    1.53
  -2   9   3    4.77    0.89
   2   9  -3    6.35    1.50
  -2   9   2  230.24    9.45
   2   9  -2  242.05   10.09
  -2   9   2  249.93   10.19
  -2  -9   2  247.53   10.04
   2   9  -2  242.59   10.55
  -2   9   1   41.60    2.71
   2   9  -1   44.73    2.80
  -2   9   1   41.72    2.11
  -2  -9   1   41.77    2.64
   2   9  -1   39.68    3.12
   2   9   0   16.92    2.20
  -2   9   0   17.57    1.76
  -2   9   0   15.08    1.10
   2   9   0   19.01    1.96
  -2  -9   0   21.32    1.80
  -2   9  -1    9.87    1.48
   2   9   1    9.65    1.80
   2   9   1   10.64    1.59
  -2   9  -1   11.21    0.82
  -2  -9  -1    9.25    1.41
  -2   9  -2    0.82    0.40
   2   9   2   -0.70    1.58
  -2   9  -2   -0.62    1.04
   2   9   2    1.09    1.31
  -2  -9  -2    1.52    1.13
  -2   9  -3    1.39    0.30
  -2   9  -3    0.30    1.00
   2   9   3   -0.14    1.19
   2   9   3    1.95    1.48
  -2  -9  -3    0.11    1.17
  -2   9  -4    7.84    1.28
   2   9   4    7.59    1.58
   2   9   4    6.71    1.80
  -2  -9  -4   10.52    1.50
   2   9   4    7.26    1.39
   2   9   5  101.79    5.21
   2   9   5   98.54    5.54
  -2   9  -5   99.67    4.66
   2   9   5   96.13    4.77
  -2  -9  -5  112.78    4.88
   2   9   6  208.21    8.58
   2   9   6  198.03    9.39
  -2   9  -6  197.33    8.44
  -2  -9  -6  207.07    8.55
   2   9   6  212.90    9.07
   2   9   7  138.40    6.13
  -2  -9  -7  143.35    6.15
   2   9   7  136.12    6.62
   2   9   7  132.21    7.01
  -2   9  -7  141.87    6.09
   2  -9   7  143.21    6.44
   2  -9   8   32.52    2.52
   2   9   8   32.04    2.24
  -2   9  -8   32.20    2.17
  -2  -9  -8   39.96    2.34
   2   9   8   34.55    2.77
   2  -9   9    6.01    0.59
   2   9   9   14.50    1.98
   2   9   9   11.04    1.34
  -2   9  -9    9.86    1.28
   2  -9   9   11.41    1.67
   2   9  10   63.99    3.22
   2  -9  10   59.72    3.56
  -2   9 -10   65.42    3.08
   2   9  10   62.17    3.82
   2  -9  10   57.21    2.60
   2  -9  11   92.31    5.08
   2  -9  11   99.07    4.22
  -2   9 -11  107.05    4.53
   2   9  11  103.98    5.41
   2   9  11  105.62    4.70
   2  -9  12   65.95    3.11
   2  -9  12   66.05    3.94
  -2   9 -12   69.82    3.28
   2   9  12   79.91    3.57
   2   9  12   67.43    4.17
   2   9  13    6.59    1.76
   2  -9  13    7.79    1.63
  -2   9 -13    9.42    1.04
   2   9  13    8.90    1.25
   2  -9  13    8.99    1.02
   2   9  14    0.53    1.42
  -2   9 -14   -0.06    0.78
   2  -9  14    1.04    1.40
   2  -9  14    0.81    0.80
   2   9  14    2.38    0.98
   2   9  14   -0.50    1.05
   2   9  15    1.24    1.33
   2   9  15   -0.92    1.73
   2   9  15    0.42    1.10
   2   9  15    0.16    1.03
  -2   9 -15   -0.93    0.78
   2  -9  15   -0.46    1.39
   2  -9  15   -0.22    0.81
   2   9  16   -0.18    1.36
   2  -9  16    0.25    0.89
   2   9  16   -1.37    1.76
   2  -9  16    0.47    1.41
  -2   9 -16   -0.69    0.69
   2   9  17    0.15    1.53
  -2   9 -17    1.12    0.71
   2  -9  17    1.13    1.36
   2   9  18    0.90    1.39
   2  -9  18   -0.47    1.08
   2  -9  18    0.17    1.61
  -2   9 -18   -0.05    0.63
   2  -9  19   -0.69    1.07
   2  -9  19    0.69    1.51
  -2   9 -19    0.39    0.68
   2  -9  20    2.32    1.61
  -2   9 -20    2.18    0.68
   2   9  21    0.16    0.91
   2  -9  21   -0.92    1.76
  -2   9 -21    1.71    0.67
   2  -9  22    0.19    1.68
   2   9  22    0.49    0.95
  -2   9 -22    0.72    0.69
   2   9  23    0.26    0.94
  -2   9 -23    1.41    0.69
  -2   9 -24    0.63    0.75
  -2   9 -25   14.85    1.22
  -2   9 -26    1.13    0.81
  -2   9 -27    1.28    0.80
  -2 -10  24   -1.49    1.88
  -2  10  24    0.96    1.24
  -2 -10  23    2.69    1.91
   2  10 -23    2.73    1.19
  -2  10  23    2.49    1.24
  -2 -10  22    2.61    1.81
  -2  10  22    1.72    1.26
   2  10 -22    0.58    1.19
   2  10 -21   -1.33    1.30
  -2 -10  21    0.59    1.68
   2  10 -20    4.03    1.21
  -2  10  20    0.25    1.15
  -2 -10  20    0.76    1.49
  -2  10  19    9.18    1.47
   2  10 -19   13.36    1.66
  -2 -10  19   11.68    2.11
  -2  10  19   17.44    1.38
  -2 -10  18   35.87    3.01
   2  10 -18   37.76    2.56
  -2  10  18   30.31    2.40
  -2  10  18   39.89    2.12
  -2  10  17    1.49    0.91
  -2  10  17    1.64    1.31
   2  10 -17    1.00    1.38
  -2 -10  17    0.23    2.05
  -2  10  17    0.23    1.03
  -2 -10  17    0.85    1.57
  -2  10  16    9.39    1.16
  -2  10  16    8.75    1.58
   2  10 -16   10.36    1.62
  -2 -10  16   10.35    2.24
  -2 -10  16    7.10    1.74
  -2  10  16    9.81    1.45
  -2  10  15   15.74    1.43
  -2  10  15   13.94    1.92
  -2 -10  15   10.09    2.22
  -2 -10  15   12.38    1.98
   2  10 -15   11.53    1.74
   2  10 -15   15.44    1.30
  -2  10  14   62.98    3.07
  -2  10  14   56.33    3.57
  -2 -10  14   51.07    3.97
   2  10 -14   57.70    2.84
  -2  10  14   50.33    3.15
   2  10 -14   58.60    3.57
  -2 -10  14   58.17    3.68
  -2 -10  13   14.03    1.91
  -2  10  13   10.59    1.37
  -2  10  13    8.92    1.81
   2  10 -13   12.86    1.28
   2  10 -13   12.39    1.89
  -2  10  13    7.44    1.44
  -2 -10  13    9.14    2.09
  -2 -10  12    5.89    1.85
  -2  10  12    2.32    1.11
  -2  10  12    2.45    1.59
  -2 -10  12    3.23    1.46
   2  10 -12    4.53    1.04
   2  10 -12    0.59    1.55
  -2  10  12    2.59    1.23
  -2  10  11   -1.95    1.25
   2  10 -11    0.46    0.99
  -2 -10  11    1.99    1.63
   2  10 -11   -2.25    1.67
  -2 -10  11    0.43    1.33
  -2  10  11   -0.21    1.14
  -2 -10  10    0.20    1.62
  -2 -10  10   -0.56    1.32
   2  10 -10    1.06    1.47
  -2  10  10   -1.67    1.39
   2  10 -10   -0.76    0.97
  -2  10  10    1.44    1.04
   2  10  -9   -1.98    1.22
   2  10  -9    0.77    1.43
  -2 -10   9   -0.68    1.36
  -2 -10   9    0.76    1.51
  -2  10   9    0.30    0.94
  -2 -10   8    1.58    1.32
  -2 -10   8    0.56    1.53
  -2  10   8    2.00    1.06
   2  10  -8    2.05    1.45
   2  10  -8    1.65    1.05
  -2  10   7    6.15    1.19
  -2 -10   7    7.14    1.48
  -2 -10   7   10.26    1.92
   2  10  -7    6.23    1.76
  -2  10   7    8.21    2.05
   2  10  -7    7.48    1.32
  -2  10   6   -0.89    1.62
  -2  10   6    0.37    0.97
   2  10  -6    0.17    1.43
   2  10  -6   -0.44    1.08
  -2 -10   6   -1.04    1.28
  -2 -10   5    0.51    1.22
  -2  10   5    0.17    0.87
   2  10  -5    0.17    1.50
   2  10  -5    0.11    1.04
  -2  10   5    0.51    1.64
  -2 -10   4    1.50    1.29
  -2  10   4    0.16    1.51
  -2  10   4    1.49    0.94
   2  10  -4    0.36    1.05
   2  10  -4   -0.34    1.54
   2  10  -3   15.21    1.96
  -2 -10   3   21.70    2.00
  -2  10   3   18.35    1.47
  -2  10   3   21.82    2.36
   2  10  -3   21.57    2.40
  -2 -10   2   78.16    3.85
  -2  10   2   72.63    4.05
   2  10  -2   69.57    4.35
   2  10  -2   66.53    3.88
  -2  10   2   66.46    3.27
   2  10  -1   49.22    3.12
  -2  10   1   49.26    2.48
  -2  10   1   53.10    3.31
  -2 -10   1   49.74    2.99
   2  10  -1   45.68    3.55
   2  10   0   25.35    2.72
  -2  10   0   23.07    1.44
  -2  10   0   21.26    2.17
   2  10   0   24.29    2.24
  -2 -10   0   24.45    2.12
   2  10   1   29.93    2.48
  -2  10  -1   27.26    2.35
  -2  10  -1   28.76    1.51
   2  10   1   27.15    2.85
  -2 -10  -1   32.52    2.36
  -2  10  -2   42.46    1.89
   2  10   2   40.47    3.45
  -2 -10  -2   45.81    2.86
  -2  10  -2   43.15    2.82
   2  10   2   38.13    2.90
   2  10   3  107.29    5.45
  -2 -10  -3  114.89    5.19
  -2  10  -3   99.68    5.06
   2  10   3  101.74    5.80
   2  10   4   18.51    2.46
  -2  10  -4   17.80    1.82
   2  10   4   20.14    2.20
  -2 -10  -4   20.50    1.92
   2  10   4   16.20    1.79
   2  10   5   13.40    1.67
   2  10   5   11.39    2.25
   2  10   5   11.05    1.89
  -2  10  -5   13.34    1.56
  -2 -10  -5   13.18    1.58
   2  10   6    7.94    1.57
   2  10   6    6.11    1.65
  -2  10  -6    6.23    1.24
  -2 -10  -6    7.34    1.26
   2  10   6    6.63    1.99
   2  10   7   49.17    2.91
  -2 -10  -7   53.43    2.89
   2  10   7   53.56    3.87
  -2  10  -7   48.01    2.88
   2  10   7   46.49    3.32
   2  10   8    3.66    1.84
   2  10   8    4.41    1.23
   2  10   8    4.90    1.71
   2 -10   8    5.19    1.51
  -2  10  -8    2.14    1.12
   2 -10   9   -0.28    1.37
   2  10   9    0.78    1.14
  -2  10  -9    1.06    1.06
   2  10  10    3.36    1.12
   2  10  10    3.53    1.72
   2 -10  10    4.83    1.44
  -2  10 -10    4.78    1.09
   2 -10  10    1.50    0.34
   2 -10  11    3.60    1.44
   2  10  11    6.70    1.21
  -2  10 -11    4.66    1.05
   2  10  11    6.33    1.78
   2 -10  11    4.37    0.61
   2  10  12   19.71    2.40
   2 -10  12   23.54    2.34
  -2  10 -12   24.08    1.66
   2  10  12   23.71    1.85
   2 -10  12   20.38    1.24
  -2  10 -13    3.00    0.89
   2  10  13    3.49    1.11
   2 -10  13    1.29    0.67
   2 -10  13    1.42    1.44
   2  10  13    1.87    1.60
   2 -10  14   15.49    1.24
   2  10  14   14.10    2.12
   2  10  14   17.19    1.53
   2 -10  14   16.03    2.05
  -2  10 -14   15.15    1.31
  -2  10 -15   -1.18    0.91
   2 -10  15   -0.83    1.48
   2 -10  15   -0.26    0.76
   2  10  15    1.36    1.76
   2 -10  16    5.97    1.65
  -2  10 -16    3.73    0.86
   2  10  16    6.03    1.25
   2  10  16    7.63    1.93
  -2  10 -17    4.40    0.82
   2 -10  17    2.28    1.52
   2 -10  18    1.63    1.55
  -2  10 -18    5.03    0.88
   2 -10  19    6.16    1.73
  -2  10 -19    4.99    0.82
   2 -10  20    2.50    1.67
  -2  10 -20    1.21    0.73
  -2  10 -21    8.21    0.88
   2 -10  21    4.97    1.92
   2  10  21    7.43    1.30
  -2  10 -22    0.81    0.69
  -2  10 -23    5.85    0.85
  -2  10 -24    1.45    0.83
  -2  10 -25    2.02    0.85
   2  11 -22   10.07    1.56
  -2 -11  21    0.59    1.63
   2  11 -21    1.55    1.34
  -2 -11  20    3.04    1.67
   2  11 -20    5.36    1.35
  -2 -11  19    3.51    1.62
   2  11 -19    2.94    1.22
  -2  11  19    0.13    1.17
  -2 -11  18    1.08    1.54
   2  11 -18    0.91    1.36
  -2  11  18   -1.88    1.36
  -2  11  17    1.90    0.95
  -2 -11  17   -1.22    1.53
   2  11 -17    2.01    1.32
  -2  11  17    0.50    1.13
  -2  11  16    3.66    1.10
  -2 -11  16    1.52    1.45
  -2  11  16   -0.37    1.27
   2  11 -16    4.54    1.46
  -2  11  15    2.20    1.07
   2  11 -15    2.45    1.53
  -2 -11  15    2.34    1.95
  -2 -11  15    2.79    1.56
   2  11 -15    3.30    0.90
  -2  11  15    0.61    1.18
  -2  11  14   35.06    2.15
  -2 -11  14   25.87    3.01
   2  11 -14   26.22    1.76
  -2 -11  14   26.02    2.50
  -2  11  14   21.36    2.00
   2  11 -14   29.83    2.55
  -2  11  13   -0.28    1.13
   2  11 -13    0.65    0.85
  -2  11  13   -0.96    1.70
   2  11 -13   -0.47    1.52
  -2 -11  13   -0.67    1.93
  -2 -11  13   -0.16    1.50
  -2  11  13    1.41    1.12
   2  11 -12    8.38    1.23
  -2  11  12    9.49    1.43
   2  11 -12   10.41    1.86
  -2 -11  12    7.88    2.20
  -2 -11  12    6.83    1.57
  -2  11  12    9.79    1.98
  -2  11  12    9.05    1.38
  -2  11  11    9.64    1.44
   2  11 -11    7.83    1.31
  -2 -11  11    8.99    2.11
  -2 -11  11    9.42    1.74
   2  11 -11    5.13    1.78
  -2  11  11    7.76    1.43
  -2  11  10    0.59    1.10
  -2 -11  10   -1.42    1.42
  -2 -11  10   -0.84    1.80
   2  11 -10    0.97    1.39
   2  11 -10   -1.50    1.09
  -2  11   9    7.14    1.42
  -2 -11   9    3.89    1.84
  -2 -11   9    5.21    1.53
   2  11  -9    5.00    1.27
   2  11  -9    4.94    1.53
  -2 -11   8    3.34    1.41
  -2 -11   8    1.82    1.68
  -2  11   8    3.09    1.95
   2  11  -8    1.02    1.58
   2  11  -8    3.79    1.19
  -2  11   8    1.47    1.16
   2  11  -7    3.05    1.21
  -2  11   7    3.43    2.01
  -2 -11   7    1.51    1.38
   2  11  -7    2.28    1.54
  -2  11   7    0.98    1.09
   2  11  -6   14.27    2.14
  -2 -11   6   16.88    1.95
  -2  11   6   18.82    2.57
   2  11  -6   14.93    1.66
  -2 -11   5    0.26    1.29
  -2  11   5   -0.20    1.66
   2  11  -5    0.73    1.12
   2  11  -5    0.36    1.68
  -2  11   5    1.15    1.10
  -2 -11   4    0.76    1.16
  -2  11   4   -0.56    1.76
   2  11  -4   -0.37    1.61
  -2  11   4    0.18    0.93
   2  11  -4    1.38    1.20
  -2  11   3   21.19    1.68
   2  11  -3   23.46    2.64
   2  11  -3   21.77    2.09
  -2  11   3   24.10    2.57
  -2 -11   3   22.75    2.06
   2  11  -2  115.05    5.77
  -2  11   2  119.24    5.15
  -2  11   2  128.11    6.11
  -2 -11   2  114.24    5.57
   2  11  -2  113.77    6.20
   2  11  -1   22.50    2.28
  -2  11   1   28.36    1.71
   2  11  -1   25.08    2.71
  -2  11   1   24.82    2.42
  -2 -11   1   21.74    2.11
  -2  11   0    0.60    0.74
   2  11   0   -0.60    1.71
  -2 -11   0   -0.49    1.34
   2  11   0   -0.58    1.44
  -2  11   0   -0.44    1.50
   2  11   1    1.43    1.75
  -2  11  -1    0.42    1.36
  -2  11  -1    1.36    0.64
   2  11   1   -0.75    1.48
  -2 -11  -1   -0.84    1.31
  -2  11  -2    1.72    0.58
  -2  11  -2    2.79    1.44
   2  11   2    2.17    1.51
   2  11   2    3.56    1.94
  -2 -11  -2    2.57    1.29
  -2  11  -3    1.75    0.39
  -2  11  -3    2.05    1.36
   2  11   3    1.12    1.45
  -2 -11  -3    0.57    1.18
   2  11   3   -0.21    1.68
   2  11   4   -0.16    1.48
   2  11   4    1.96    1.92
  -2  11  -4    0.48    1.15
   2  11   4   -0.91    1.33
  -2 -11  -4    1.08    1.11
   2  11   5   30.30    3.04
  -2  11  -5   25.77    2.10
   2  11   5   23.82    2.10
   2  11   5   25.83    2.51
  -2 -11  -5   26.45    2.05
   2  11   6   -0.17    1.67
  -2  11  -6    1.31    1.19
  -2 -11  -6    0.61    1.15
   2  11   6    0.11    1.19
   2  11   6    0.68    1.73
   2  11   7   19.21    2.37
  -2  11  -7   20.55    1.89
   2  11   7   19.94    1.86
   2  11   7   16.93    2.58
   2  11   8   11.15    1.53
   2  11   8    9.60    1.98
   2  11   8   10.65    2.38
  -2  11  -8   13.55    1.61
   2  11   9   57.41    3.17
  -2  11  -9   52.70    3.05
   2  11   9   58.04    4.33
   2  11   9   58.17    3.82
   2  11  10   15.57    2.24
   2 -11  10   12.47    1.88
  -2  11 -10   11.52    1.47
   2  11  10   13.41    2.54
   2  11  10   13.99    1.62
   2  11  11    8.21    1.90
   2  11  11    8.46    1.31
   2 -11  11    5.93    1.74
  -2  11 -11    7.11    1.20
   2  11  12   -0.79    1.66
   2  11  12    1.31    1.05
   2 -11  12    0.17    1.45
  -2  11 -12    2.54    0.98
   2  11  13   19.50    2.46
  -2  11 -13   18.01    1.51
   2 -11  13   20.31    2.21
   2 -11  14    0.17    1.36
   2  11  14    0.41    1.78
  -2  11 -14    0.15    0.79
   2 -11  15   -0.35    1.46
  -2  11 -15   -0.34    0.86
   2 -11  16   -0.55    1.44
   2  11  16   -1.64    1.19
  -2  11 -16   -0.52    0.88
   2  11  17    0.19    1.18
  -2  11 -17    0.06    0.73
   2 -11  17    1.12    1.61
  -2  11 -18    6.21    1.00
   2 -11  18    6.74    1.75
  -2  11 -19    3.36    0.80
  -2  11 -20    0.06    0.67
  -2  11 -21    6.35    0.93
  -2  11 -22    2.83    0.80
   2  12 -20    4.97    1.35
   2  12 -19    3.52    1.46
   2  12 -18    4.97    1.58
  -2  12  18    2.61    1.18
   2  12 -17    0.71    1.35
  -2 -12  17    1.05    1.51
  -2  12  17    0.39    1.14
  -2 -12  16    0.68    1.49
   2  12 -16    3.51    1.55
  -2  12  16    2.94    1.27
  -2  12  15    5.34    1.25
  -2 -12  15    4.47    1.53
   2  12 -15    1.84    1.39
  -2  12  15    3.26    1.13
  -2  12  14   -0.19    1.11
  -2 -12  14   -0.16    1.36
   2  12 -14   -0.16    1.51
   2  12 -14    1.35    0.94
  -2  12  13    1.20    1.15
  -2 -12  13   -0.16    1.34
   2  12 -13    1.85    0.89
  -2  12  13    0.40    1.28
   2  12 -13   -0.83    1.77
  -2  12  12    2.42    1.21
  -2  12  12    2.11    1.26
  -2 -12  12    3.26    1.46
   2  12 -12    2.68    1.70
   2  12 -12    5.06    1.11
  -2  12  11    0.13    1.20
   2  12 -11   -0.17    1.62
   2  12 -11    0.40    1.08
  -2 -12  11    0.45    1.95
   2  12 -10    3.52    1.21
  -2  12  10    2.86    2.20
  -2 -12  10    0.67    1.88
  -2 -12  10    4.11    1.43
   2  12 -10    4.46    1.57
  -2  12  10    2.25    1.30
  -2  12   9    9.55    2.53
  -2  12   9    7.54    1.46
   2  12  -9    3.72    1.22
   2  12  -9   10.32    1.85
  -2 -12   9    7.66    1.55
   2  12  -8    1.82    1.23
  -2 -12   8    4.94    1.43
  -2  12   8    3.80    2.46
   2  12  -8    5.23    1.82
  -2  12   8    4.33    1.38
  -2 -12   7   10.15    1.64
   2  12  -7   11.47    1.51
   2  12  -7   12.33    2.15
  -2  12   7   10.44    1.56
  -2  12   7    8.10    2.38
  -2 -12   6   15.78    1.91
  -2  12   6   18.57    2.69
   2  12  -6   17.48    2.47
  -2  12   6   16.75    1.82
   2  12  -6   18.45    1.83
  -2 -12   5    2.83    1.37
  -2  12   5    3.35    2.17
  -2  12   5    0.98    1.09
   2  12  -5    2.15    1.59
   2  12  -5    0.64    1.09
  -2 -12   4    1.39    1.14
   2  12  -4    0.20    1.61
   2  12  -4    1.20    1.27
  -2  12   4    0.85    1.94
  -2  12   4    0.91    1.02
   2  12  -3    1.83    1.69
  -2  12   3    1.20    1.79
   2  12  -3   -0.83    1.21
  -2  12   3   -0.19    0.97
  -2 -12   3   -1.15    1.39
  -2  12   2    0.19    1.74
   2  12  -2    0.41    1.65
   2  12  -2    0.15    1.27
  -2 -12   2   -1.27    1.35
  -2  12   2   -0.08    0.91
  -2  12   1    1.68    0.97
   2  12  -1    3.39    1.82
   2  12  -1    3.21    1.49
  -2 -12   1    4.06    1.37
  -2  12   1    3.22    1.71
   2  12   0   -0.31    1.46
  -2  12   0   -0.67    1.57
  -2  12   0   -0.18    0.76
   2  12   0    0.87    1.81
  -2 -12   0   -0.75    1.28
  -2 -12  -1   11.22    1.66
   2  12   1    8.68    2.19
  -2  12  -1    9.95    0.93
  -2  12  -1   13.98    1.98
   2  12   1    7.97    1.73
  -2  12  -2    4.22    1.54
  -2  12  -2    3.48    0.61
  -2 -12  -2    4.58    1.35
   2  12   2    1.14    1.79
   2  12   2    2.62    1.53
   2  12   3    1.84    1.36
   2  12   3    3.72    1.99
  -2  12  -3    3.49    1.44
   2  12   3    3.89    1.57
  -2 -12  -3    3.79    1.21
  -2  12  -3    3.62    0.38
   2  12   4    2.86    1.86
   2  12   4    2.44    1.47
  -2  12  -4    3.24    1.40
  -2 -12  -4    3.62    1.15
   2  12   4    1.84    1.33
   2  12   5   -0.24    1.99
   2  12   5    0.37    1.27
   2  12   5    0.72    1.52
  -2  12  -5    1.01    1.27
  -2 -12  -5    3.71    1.27
  -2  12  -6   15.90    1.80
   2  12   6   15.24    1.88
   2  12   6   19.94    2.29
   2  12   6   15.64    2.59
   2  12   7    0.12    1.27
  -2  12  -7   -0.47    1.33
   2  12   7    1.14    1.64
   2  12   7   -0.25    1.99
  -2  12  -8    1.49    1.17
   2  12   8    1.49    1.21
   2  12   8    4.28    1.82
   2  12   8    2.08    2.14
   2  12   9    9.45    2.43
  -2  12  -9   15.65    1.69
   2  12   9   16.47    2.28
   2  12  10    1.21    1.70
  -2  12 -10   -0.62    1.11
   2  12  10    0.27    2.07
   2  12  11    2.43    1.59
   2  12  11    3.21    2.12
  -2  12 -11    5.20    1.20
   2  12  12   -0.61    1.63
   2  12  12   -0.27    2.02
   2 -12  12   -1.04    1.36
  -2  12 -12    0.93    1.11
   2 -12  13   -0.18    1.52
  -2  12 -13    0.61    0.83
   2 -12  14   -0.91    1.57
  -2  12 -14    1.31    0.93
  -2  12 -15    0.84    0.96
  -2  12 -16   19.19    1.50
  -2  12 -17    1.51    0.88
  -2  12 -18    0.59    0.84
  -2  12 -19    0.06    0.81
   2  13 -17    1.19    1.58
   2  13 -16    0.93    1.44
   2  13 -15    4.52    1.79
   2  13 -14    2.02    1.58
  -2  13  13    1.13    2.40
   2  13 -13    0.17    1.73
  -2  13  12    3.17    2.37
  -2 -13  12   -0.15    1.33
  -2  13  12   -0.22    1.26
   2  13 -12   -0.71    1.74
  -2 -13  11   -0.15    1.36
   2  13 -11   -1.80    1.85
  -2  13  11    0.29    2.24
  -2  13  10   22.13    3.38
  -2 -13  10   14.84    1.96
   2  13 -10   20.26    2.44
  -2 -13   9    3.29    1.40
  -2  13   9   10.84    2.71
   2  13  -9    6.45    1.42
   2  13  -9    6.48    1.76
  -2 -13   8    4.73    1.49
   2  13  -8    0.85    1.26
  -2  13   8    3.44    2.49
   2  13  -8    3.64    1.81
  -2 -13   7    0.81    1.29
   2  13  -7    1.18    1.58
   2  13  -7   -1.26    1.30
  -2  13   7    2.22    2.34
  -2  13   6   -0.27    2.16
   2  13  -6    1.23    1.88
  -2 -13   6    0.65    1.15
   2  13  -6    1.71    1.23
  -2  13   5    2.29    2.30
   2  13  -5   -0.63    1.78
  -2 -13   5   -1.19    1.38
   2  13  -5   -0.14    1.28
  -2  13   4    5.31    2.25
   2  13  -4    3.42    1.83
   2  13  -4    2.54    1.32
  -2 -13   4    3.00    1.39
  -2  13   3    8.92    2.29
   2  13  -3    5.24    1.89
  -2 -13   3    5.47    1.55
   2  13  -3    3.80    1.47
   2  13  -2   20.82    2.82
  -2  13   2   26.19    2.97
  -2 -13   2   17.64    1.97
   2  13  -2   19.27    2.14
  -2  13   1    0.40    1.71
   2  13  -1    1.13    1.74
  -2 -13   1    0.90    1.21
   2  13   0    1.50    1.43
  -2  13   0    0.58    1.66
  -2 -13   0    3.67    1.38
   2  13   0    4.68    2.16
   2  13   1    0.48    1.85
  -2  13  -1    0.36    1.60
  -2 -13  -1    0.60    1.14
   2  13   1    1.70    1.49
  -2  13  -2    7.03    1.80
  -2 -13  -2    1.24    1.14
   2  13   2    3.70    2.23
   2  13   2    3.14    1.45
   2  13   3    3.02    2.14
  -2  13  -3    3.24    1.54
  -2 -13  -3    3.83    1.22
   2  13   3    1.61    1.55
   2  13   4    3.36    2.12
  -2  13  -4    2.26    1.42
  -2 -13  -4    4.58    1.26
   2  13   4    2.40    1.58
   2  13   5    0.79    2.05
  -2  13  -5    1.42    1.32
   2  13   5    1.15    1.59
   2  13   6    1.18    1.64
  -2  13  -6   -1.77    1.43
   2  13   6   -0.81    2.12
   2  13   7    0.40    1.54
  -2  13  -7    0.52    1.35
   2  13   7    1.10    2.06
   2  13   8    9.85    2.52
   2  13   8    8.48    2.07
  -2  13  -8    5.82    1.44
   2  13   9    2.34    1.79
  -2  13  -9    0.48    1.20
   2  13  10    1.30    1.80
   2  13  10    2.02    2.10
  -2  13 -10    3.61    1.28
   2  13  11    6.68    2.46
  -2  13 -11    4.84    1.19
  -2  13 -12    3.34    1.14
   2  13  12    1.74    2.20
   2  13  13    7.82    2.65
  -2  13 -13    6.59    1.29
   2  13  14    0.29    2.13
  -2  13 -14    0.98    0.94
  -2  13 -15    1.34    1.05
  -2  14  16    2.25    2.27
  -2  14  15   -0.29    2.19
  -2  14  14   -2.74    2.39
  -2  14  13    4.09    2.67
   2  14 -13    2.93    1.89
  -2  14  12    5.51    3.07
   2  14 -12    2.99    1.78
  -2  14  11    3.95    2.61
   2  14 -11    1.71    1.93
   2  14 -10    0.19    1.87
  -2  14  10    2.64    2.88
   2  14  -9    2.73    1.80
  -2  14   9    2.29    2.61
  -2  14   8    2.88    2.54
   2  14  -8    2.43    1.74
  -2  14   7   -1.25    2.58
   2  14  -7   -1.25    1.80
  -2  14   6    0.30    2.67
   2  14  -6   -0.65    1.74
  -2 -14   6   -0.66    1.40
  -2  14   5    3.45    2.19
   2  14  -5    1.59    1.96
  -2 -14   5    1.31    1.23
  -2  14   4   -1.10    2.10
   2  14  -4   -2.07    1.97
  -2  14   3    4.92    2.33
   2  14  -3    4.69    2.22
  -2 -14   3    5.97    1.50
  -2  14   2   15.97    2.91
   2  14  -2   14.23    2.68
  -2 -14   2   20.72    2.08
   2  14  -1   -1.48    2.12
  -2  14   1    1.16    2.02
  -2 -14   1   -0.24    1.19
   2  14  -1    0.34    1.47
   2  14   0    7.73    1.91
   2  14   0   12.75    2.64
  -2  14   0   14.14    2.46
  -2 -14   0   15.54    1.69
   2  14   1   -1.10    1.57
  -2  14  -1   -2.05    1.78
   2  14   1   -1.81    2.25
  -2 -14  -1    2.46    1.26
   2  14   2   -0.19    1.51
  -2 -14  -2    2.43    1.14
   2  14   2   -1.07    1.95
  -2  14  -2    0.59    1.69
  -2 -14  -3    2.42    1.15
  -2  14  -3   -0.18    1.58
   2  14   3    1.91    2.09
   2  14   3    0.19    1.43
   2  14   4   -2.24    2.27
  -2  14  -4   -0.50    1.47
   2  14   4    0.20    1.72
   2  14   5    2.58    2.38
  -2  14  -5    2.35    1.56
   2  14   5    3.64    1.70
  -2  14  -6   -1.22    1.56
   2  14   6    0.21    1.57
  -2  14  -7    8.87    1.73
   2  14   7    9.87    2.86
   2  14   7    9.40    2.15
  -2  14  -8    0.56    1.42
   2  14   8    0.66    1.83
   2  14   9   -0.31    2.24
  -2  14  -9   -0.53    1.34
   2  14  10    2.49    2.46
  -2  14 -10    0.12    1.28
  -2  15  13    9.36    3.22
  -2  15  12    4.97    3.30
  -2  15  11    3.24    3.18
  -2  15  10    3.26    3.16
  -2  15   9   -1.44    2.80
  -2  15   8   -1.07    2.86
   2  15  -8    2.36    1.85
  -2  15   7   -1.73    2.84
   2  15  -7   -0.89    1.75
  -2  15   6   -1.35    2.82
   2  15  -6    0.23    1.99
   2  15  -5    4.32    2.12
  -2  15   5   10.69    3.10
  -2  15   4    2.48    2.65
   2  15  -4    3.98    2.10
  -2  15   3   -0.29    2.46
   2  15  -3    3.04    2.30
  -2  15   2    1.11    2.36
   2  15  -2   -0.78    2.19
   2  15  -1   -0.27    2.47
  -2  15   1   -1.05    2.41
   2  15   0    8.20    2.52
  -2  15   0   14.33    2.84
  -2  15  -1    8.94    2.41
   2  15   1    5.27    2.38
  -2  15  -2    0.87    2.01
   2  15   2   -1.15    2.30
   2  15   3    3.56    2.41
   2  15   4   14.25    3.07
   2  15   5    1.24    2.48
   3   0 -30    5.79    1.31
  -3   0  30    4.64    1.84
   3   0 -29    0.10    1.00
   3   0 -29   -0.94    1.23
  -3   0  29    0.18    1.50
  -3   0  28    2.36    1.59
   3   0 -28    0.71    0.99
   3   0 -28   -0.39    1.17
   3   0 -27    1.23    0.94
   3   0 -27   -0.37    1.15
   3   0 -26   13.35    1.27
   3   0 -26    8.19    1.34
   3   0 -25    0.70    0.79
  -3   0  25   -0.25    1.09
   3   0 -25   -0.34    1.09
  -3   0  25    1.46    1.31
   3   0 -24    0.91    0.74
   3   0 -24    0.56    1.01
  -3   0  24   -0.56    1.26
  -3   0  24   -0.12    1.16
   3   0 -23    0.71    0.71
   3   0 -23    0.08    0.98
  -3   0  23   -0.40    1.23
  -3   0  23   -0.23    1.08
   3   0 -22   36.89    2.21
  -3   0  22   40.61    2.57
  -3   0  22   36.36    2.65
   3   0 -22   39.64    2.04
   3   0 -21    1.36    0.64
   3   0 -21   -0.73    0.94
  -3   0  21   -0.83    0.74
  -3   0  21   -0.21    0.97
   3   0 -20    5.68    0.73
  -3   0  20    4.70    0.74
   3   0 -20    5.56    0.94
  -3   0  20    6.86    1.26
   3   0 -19    0.13    0.57
  -3   0  19   -0.08    0.58
   3   0 -19   -0.17    0.76
  -3   0  19   -0.28    0.93
   3   0 -18    1.38    0.72
  -3   0  18    1.07    0.51
   3   0 -18    3.36    0.61
  -3   0  18    1.67    0.90
   3   0 -17   -0.58    0.71
  -3   0  17    1.08    0.84
  -3   0  17   -0.41    0.46
   3   0 -17    0.76    0.51
   3   0 -16   29.13    1.65
  -3   0  16   31.74    1.48
  -3   0  16   34.08    2.00
   3   0 -16   33.80    1.59
  -3   0  15   -0.14    0.35
   3   0 -15   -0.08    0.56
  -3   0  15    0.15    0.74
   3   0 -15    0.03    0.39
   3   0 -14    3.95    0.62
  -3   0  14    5.73    0.96
  -3   0  14    5.08    0.46
   3   0 -14    5.25    0.56
  -3   0  13    0.12    0.28
  -3   0  13    0.07    0.68
   3   0 -13   -0.06    0.37
  -3   0  12   14.36    0.71
  -3   0  12   14.12    1.22
   3   0 -12   13.27    0.85
  -3   0  11    0.01    0.25
  -3   0  11   -0.06    0.73
   3   0 -11    0.16    0.38
  -3   0  10  237.59    9.07
  -3   0  10  247.21    9.58
   3   0 -10  246.33    9.26
  -3   0  10  247.19    9.08
  -3   0   9   -1.07    0.89
  -3   0   9    0.26    0.20
  -3   0   9    0.33    0.19
  -3   0   9   -0.06    0.71
   3   0  -9   -0.59    0.48
   3   0  -8   22.68    1.16
  -3   0   8   23.02    0.95
  -3   0   8   24.24    1.65
   3   0  -8   21.40    1.32
  -3   0   8   24.13    0.95
  -3   0   8   23.32    1.46
  -3   0   7    0.36    0.67
   3   0  -7    0.44    0.57
  -3   0   7    0.20    0.71
  -3   0   7    0.12    0.17
   3   0  -7   -0.29    0.46
  -3   0   6 1179.89   43.19
  -3   0   6 1142.41   43.59
   3   0  -6 1129.48   43.59
   3   0  -6 1164.98   43.37
  -3   0   6 1192.08   43.77
   3   0  -5   -0.03    0.36
  -3   0   5    0.45    0.56
  -3   0   5   -0.13    0.67
   3   0  -5   -0.05    0.62
   3   0  -4   63.22    2.61
  -3   0   4   65.24    2.79
   3   0  -4   59.18    2.81
  -3   0   4   60.06    2.94
  -3   0   3    0.21    0.50
   3   0  -3    0.12    0.40
  -3   0   3   -0.07    0.70
   3   0  -3    0.61    0.60
   3   0  -2  138.59    5.64
  -3   0   2  145.11    5.54
  -3   0   2  137.77    5.74
   3   0  -2  132.98    5.40
   3   0  -1    0.17    0.67
  -3   0   1   -0.18    0.60
  -3   0   1    0.31    0.47
   3   0  -1   -0.07    0.43
  -3   0   1    0.23    0.26
  -3   0   0  248.52    9.45
  -3   0   0  238.13    9.01
   3   0   0  237.78    9.20
   3   0   0  239.12    9.41
  -3   0  -1   -0.16    0.63
  -3   0  -1    0.09    0.25
   3   0   1   -0.29    0.53
   3   0   1    0.17    0.67
   3   0   2  834.19   31.76
  -3   0  -2  844.19   31.38
  -3   0  -2  860.29   31.76
  -3   0  -3   -0.06    0.32
   3   0   3    0.06    0.67
  -3   0  -4 1567.79   57.82
  -3   0  -4 1621.52   58.16
   3   0   4 1488.17   58.15
  -3   0  -5    0.40    0.40
   3   0   5   -0.35    0.69
  -3   0  -5   -0.27    0.64
   3   0   6  327.68   12.96
  -3   0  -6  371.25   13.02
   3   0   6  319.48   13.27
  -3   0  -6  361.23   13.27
   3   0   7   -0.05    0.36
  -3   0  -7    0.18    0.41
  -3   0  -7    0.43    0.58
   3   0   7   -0.41    0.69
  -3   0  -8   19.61    1.13
  -3   0  -8   21.48    1.16
   3   0   8   22.83    1.51
   3   0   8   24.19    1.09
   3   0   9    0.35    0.31
   3   0   9    0.47    0.72
   3   0  10   40.82    2.25
   3   0  10   40.90    1.77
   3   0  11    0.36    0.34
   3   0  11   -0.47    0.74
   3   0  12   94.00    3.78
   3   0  12   99.76    4.39
   3   0  13   -0.45    0.87
   3   0  13    0.28    0.37
   3   0  14   20.13    1.63
   3   0  14   17.92    0.99
  -3   0 -15    0.47    0.57
  -3   0 -15    0.66    0.58
   3   0  15    0.59    0.48
   3   0  15    0.19    1.00
  -3   0 -16  451.51   17.02
   3   0  16  476.56   17.63
  -3   0 -16  444.70   17.04
   3   0  16  440.41   16.89
   3   0  17    1.35    1.15
  -3   0 -17    1.29    0.71
  -3   0 -17    0.68    0.70
   3   0  17    1.61    0.61
  -3   0 -18  354.87   13.83
   3   0  18  358.89   13.70
   3   0  18  371.27   14.46
  -3   0 -18  362.53   13.84
  -3   0 -19    0.39    0.84
  -3   0 -19    0.76    0.83
   3   0  19    1.89    1.33
   3   0  19    1.23    0.69
  -3   0 -20    2.47    0.81
  -3   0 -20    3.70    0.89
   3   0  20    3.12    1.26
   3   0  20    2.65    0.71
  -3   0 -21    0.19    0.79
  -3   0 -21    0.61    0.80
   3   0  21    1.08    1.27
   3   0  21   -0.31    0.72
  -3   0 -22   36.49    2.09
  -3   0 -22   36.86    2.08
   3   0  22   32.09    2.48
   3   0  22   36.36    1.95
   3   0  23   -0.19    0.79
  -3   0 -23    0.07    0.91
   3   0  23    2.62    1.32
  -3   0 -23   -0.59    0.97
  -3   0 -24   -0.31    1.00
  -3   0 -24    0.30    0.90
   3   0  24    0.41    1.22
   3   0  24   -0.67    0.89
  -3   0 -25   -0.84    1.06
   3   0  25   -0.14    1.24
   3   0  25   -0.15    0.95
  -3   0 -26    4.54    1.18
  -3   0 -27    2.30    1.18
  -3   0 -28    6.74    1.28
  -3   0 -29    1.64    1.18
   3   1 -30    2.50    1.05
   3  -1 -30    0.23    1.35
  -3  -1  30    0.79    1.78
  -3   1  30    5.10    1.65
   3   1 -29    5.52    1.10
   3  -1 -29    4.23    1.28
  -3   1  29    4.54    1.62
  -3  -1  29    1.71    1.66
   3   1 -28   12.09    1.44
   3   1 -28   13.37    1.35
   3  -1 -28   14.40    1.55
  -3  -1  28    9.87    2.12
  -3   1  28   12.51    1.88
   3  -1 -27   17.54    1.61
  -3  -1  27   14.16    2.21
   3   1 -27   16.21    1.57
   3   1 -27   18.10    1.44
   3   1 -26   11.13    1.14
   3  -1 -26    8.85    1.21
  -3   1  26    6.93    1.07
   3   1 -26    7.25    1.20
  -3  -1  26    9.58    1.88
   3   1 -25    3.18    0.78
   3  -1 -25    1.29    0.92
   3   1 -25    1.98    0.92
  -3  -1  25    1.12    1.46
  -3   1  25    1.68    0.82
  -3  -1  25    1.15    1.34
  -3   1  25    1.85    1.11
   3  -1 -24   13.91    1.31
  -3   1  24   12.19    1.13
  -3  -1  24   14.02    1.97
   3   1 -24   12.74    1.23
  -3   1  24   16.14    1.64
  -3  -1  24   13.98    1.81
   3   1 -24   15.04    1.16
  -3  -1  23   25.51    2.25
  -3   1  23   24.49    1.55
   3   1 -23   24.53    1.65
  -3  -1  23   25.98    2.41
  -3   1  23   31.76    2.09
   3   1 -23   28.74    1.59
   3  -1 -23   27.45    1.73
  -3   1  22   24.19    1.42
  -3  -1  22   21.90    2.22
   3   1 -22   21.50    1.49
  -3   1  22   23.85    1.84
  -3  -1  22   21.11    2.00
   3   1 -22   23.88    1.45
   3  -1 -22   24.12    1.57
  -3   1  21   27.51    1.49
   3   1 -21   26.29    1.58
  -3   1  21   31.82    1.98
  -3  -1  21   24.20    2.10
   3   1 -21   27.31    1.55
   3  -1 -21   26.24    1.63
  -3  -1  21   23.23    2.23
  -3   1  20   12.37    0.94
  -3  -1  20   10.58    1.67
   3   1 -20   10.57    0.98
  -3  -1  20   12.56    1.61
  -3   1  20   14.94    1.37
   3  -1 -20   12.95    1.07
   3   1 -20   12.02    1.00
   3  -1 -19   -0.24    0.63
  -3  -1  19    0.12    1.19
   3   1 -19    0.18    0.57
  -3   1  19    0.14    0.50
   3   1 -19    0.04    0.54
  -3   1  19    0.94    0.84
  -3  -1  19   -0.76    1.06
   3  -1 -18    4.63    0.70
   3   1 -18    4.26    0.66
  -3  -1  18    2.60    1.21
  -3  -1  18    4.35    1.06
  -3   1  18    5.81    0.89
  -3   1  18    4.21    0.58
   3   1 -18    5.89    0.70
   3  -1 -17    2.90    0.57
  -3  -1  17    2.94    1.17
  -3   1  17    4.22    0.87
  -3   1  17    3.36    0.52
   3   1 -17    3.44    0.57
  -3  -1  17    2.67    1.07
   3  -1 -16    1.70    0.51
  -3  -1  16    1.62    1.09
   3   1 -16    0.93    0.47
  -3   1  16    0.84    0.39
  -3   1  16    1.35    0.84
  -3   1  16    1.35    0.39
  -3  -1  16    1.71    0.95
  -3   1  16    6.27    0.85
   3   1 -16    2.03    0.53
   3   1 -15   47.99    2.17
  -3   1  15   44.00    2.58
  -3   1  15   53.41    2.12
  -3   1  15   49.81    2.09
  -3  -1  15   48.93    2.76
  -3   1  15   47.84    2.47
   3   1 -15   50.35    2.25
   3  -1 -15   51.94    2.22
  -3   1  14   11.70    1.18
  -3   1  14   11.95    0.67
   3   1 -14   11.51    0.84
  -3   1  14   12.16    0.69
  -3   1  14   11.96    1.03
  -3  -1  14   12.10    1.35
   3   1 -14   10.13    0.73
   3  -1 -14   11.71    0.78
   3   1 -13  142.50    5.64
  -3   1  13  147.71    5.60
  -3   1  13  146.06    5.60
  -3  -1  13  152.66    6.31
   3   1 -13  143.67    5.78
   3  -1 -13  147.08    5.71
  -3   1  13  149.34    5.96
  -3   1  13  148.94    6.17
  -3   1  12    0.91    0.30
  -3   1  12    0.07    0.66
   3   1 -12    0.65    0.34
  -3   1  12    0.60    0.30
  -3  -1  12    1.38    0.85
  -3   1  12    1.74    0.67
   3   1 -12    0.66    0.45
   3  -1 -12    0.95    0.40
  -3   1  11  111.22    4.62
  -3   1  11  115.34    4.33
   3   1 -11  107.73    4.31
  -3  -1  11  113.75    4.95
  -3   1  11  113.78    4.32
   3   1 -11  106.25    4.50
   3  -1 -11  112.86    4.38
   3   1 -10 1109.95   41.61
   3   1 -10 1134.91   41.85
  -3   1  10 1132.26   41.66
  -3  -1  10 1183.40   42.27
  -3   1  10 1152.30   41.92
  -3   1  10 1062.40   42.10
   3  -1 -10 1121.26   41.68
  -3   1   9  802.98   30.29
  -3  -1   9  843.87   30.85
  -3   1   9  842.04   30.74
  -3   1   9  834.51   30.52
   3  -1  -9  809.09   30.28
   3   1  -9  804.42   30.47
  -3   1   8  250.24    9.33
  -3   1   8  255.73    9.72
  -3  -1   8  244.96    9.77
   3   1  -8  241.39    9.49
  -3   1   8  248.70    9.50
   3  -1  -8  241.10    9.26
  -3   1   7  323.32   12.47
  -3   1   7  331.63   12.68
   3  -1  -7  350.98   12.46
  -3  -1   7  328.86   12.74
   3   1  -7  275.82   12.62
   3   1  -7  323.64   12.50
   3  -1  -7  334.70   12.25
   3   1  -6  657.19   26.47
   3  -1  -6  708.61   26.26
  -3  -1   6  717.08   26.56
   3   1  -6  685.91   26.34
  -3   1   6  719.84   26.27
   3  -1  -6  701.78   26.06
  -3   1   6  721.70   26.49
   3   1  -5  147.99    6.19
  -3  -1   5  156.56    6.38
   3   1  -5  151.47    6.35
  -3   1   5  158.76    6.10
   3  -1  -5  160.83    5.90
  -3   1   5  161.56    6.32
   3  -1  -5  144.76    6.12
  -3  -1   4   38.46    2.05
   3   1  -4   36.76    1.85
  -3   1   4   39.27    1.74
   3  -1  -4   35.35    1.82
   3  -1  -4   38.16    1.54
  -3   1   4   36.55    1.93
   3   1  -4   38.78    2.03
   3  -1  -3   70.09    3.08
  -3  -1   3   69.78    2.73
  -3   1   3   72.39    3.20
   3  -1  -3   75.81    2.81
   3   1  -3   73.94    3.34
   3   1  -3   72.26    3.15
  -3   1   3   72.49    2.96
  -3  -1   3   74.23    3.29
  -3  -1   3   69.81    3.41
  -3  -1   3   72.94    2.73
  -3   1   2    6.66    0.78
  -3  -1   2    6.99    0.37
  -3   1   2    8.33    0.59
   3  -1  -2    7.21    0.44
  -3  -1   2    7.83    0.84
   3   1  -2    5.25    0.77
   3   1  -2    6.72    0.95
  -3  -1   2    6.28    0.93
  -3  -1   2    7.17    0.36
   3  -1  -2    7.03    0.73
   3   1  -1   82.58    3.59
  -3  -1   1   84.69    3.65
  -3   1   1   84.99    3.62
  -3   1   1   86.69    3.32
   3   1  -1   82.66    3.21
  -3  -1   1   82.33    3.17
   3   1  -1   77.67    3.72
  -3  -1   1   84.92    3.17
   3  -1  -1   81.63    3.22
   3  -1  -1   78.17    3.51
  -3  -1   1   81.39    3.77
  -3  -1   0  886.57   31.91
  -3   1   0  851.19   31.69
   3   1   0  842.36   31.72
   3  -1   0  787.17   31.36
   3   1   0  823.05   31.86
  -3  -1   0  862.37   31.31
  -3  -1   0  856.17   31.31
   3  -1   0  879.74   31.69
   3   1   0  850.82   31.35
   3   1   1    3.69    0.76
  -3  -1  -1    3.51    0.77
   3   1   1    3.87    0.39
   3  -1   1    2.88    0.66
  -3   1  -1    3.13    0.63
   3   1   1    2.81    0.79
   3  -1   1    3.80    0.41
  -3  -1  -1    3.61    0.33
  -3  -1  -1    3.74    0.33
   3   1   2  446.93   17.78
  -3  -1  -2  468.64   17.27
   3  -1   2  457.57   17.58
  -3  -1  -2  452.99   17.27
  -3   1  -2  460.15   17.57
  -3  -1  -2  483.93   17.79
   3   1   2  474.06   17.31
  -3  -1  -3 1193.22   44.54
  -3  -1  -3 1193.25   44.55
  -3  -1  -3 1204.64   45.01
  -3   1  -3 1203.25   44.80
   3   1   3 1203.80   45.02
   3  -1   3 1167.80   44.83
   3   1   3 1242.50   44.59
  -3   1  -4  494.01   18.94
  -3  -1  -4  502.84   18.82
  -3  -1  -4  525.18   19.28
  -3   1  -4  545.17   19.11
  -3  -1  -4  494.69   18.82
   3   1   4  501.83   18.87
   3   1   4  482.76   19.27
   3  -1   4  482.09   19.08
   3  -1   4  512.75   18.73
  -3  -1  -5   51.49    2.21
  -3   1  -5   50.98    2.31
   3   1   5   53.33    2.26
  -3  -1  -5   50.67    2.20
  -3   1  -5   53.88    2.41
  -3  -1  -5   54.70    2.64
   3  -1   5   53.58    2.49
   3   1   5   48.59    2.60
   3  -1   5   56.47    2.10
  -3  -1  -6  164.98    6.30
  -3   1  -6  156.78    6.38
   3   1   6  166.41    6.37
  -3   1  -6  162.44    6.44
  -3  -1  -6  185.62    6.80
  -3  -1  -6  161.25    6.30
   3  -1   6  150.72    6.52
   3   1   6  150.79    6.69
   3  -1   6  168.95    6.18
  -3   1  -7    6.73    0.69
  -3  -1  -7    8.54    0.67
   3   1   7    8.44    0.73
  -3  -1  -7    9.36    0.67
  -3  -1  -7    9.05    0.99
   3  -1   7    9.41    0.51
   3  -1   7    8.35    0.86
   3   1   8   71.68    3.06
  -3  -1  -8   80.30    3.32
   3   1   8   71.44    3.09
   3  -1   8   68.33    3.25
   3   1   8   70.57    3.36
  -3  -1  -8   71.32    2.99
  -3  -1  -8   73.32    3.00
   3  -1   8   74.64    2.87
   3   1   9  142.15    5.66
  -3  -1  -9  142.28    5.62
   3   1   9  156.13    5.75
   3  -1   9  142.94    5.92
   3   1   9  135.05    6.02
  -3  -1  -9  135.40    5.61
   3  -1   9  147.72    5.49
   3   1  10  221.28    8.49
   3   1  10  209.66    8.92
   3  -1  10  228.69    8.85
   3  -1  10  219.76    8.35
   3   1  10  224.72    8.61
   3   1  11   38.65    1.98
   3  -1  11   44.70    2.27
   3   1  11   38.83    2.33
   3  -1  11   40.25    1.73
   3   1  11   41.05    1.85
   3   1  12   54.85    3.00
   3   1  12   54.64    2.44
   3  -1  12   59.33    2.94
   3  -1  12   58.67    2.38
   3  -1  13   56.49    2.40
   3  -1  13   63.28    2.96
   3   1  13   60.59    3.11
   3   1  13   55.01    2.44
  -3   1 -14   28.92    1.56
   3  -1  14   31.78    1.92
   3   1  14   28.40    2.05
   3  -1  14   27.81    1.39
   3   1  14   28.71    1.40
  -3   1 -14   27.85    1.51
   3  -1  15   53.88    2.32
  -3   1 -15   52.61    2.45
   3  -1  15   56.85    2.91
   3   1  15   57.00    3.07
  -3   1 -15   45.83    2.53
  -3   1 -15   54.90    2.46
   3   1  15   53.62    2.33
  -3   1 -16    6.98    0.98
  -3  -1 -16    9.07    0.94
  -3  -1 -16    8.79    0.95
   3  -1  16   10.18    1.28
   3   1  16    7.25    1.46
   3  -1  16    9.50    0.83
  -3   1 -16    8.11    0.90
   3   1  16    9.47    0.80
  -3  -1 -17   32.42    1.82
   3   1  17   29.17    2.35
  -3   1 -17   31.61    1.70
  -3  -1 -17   32.51    1.78
   3  -1  17   30.23    2.14
   3   1  17   27.59    1.91
   3  -1  17   28.79    1.61
   3   1  17   32.24    1.58
  -3   1 -17   32.64    1.73
   3  -1  18  420.67   16.59
  -3  -1 -18  414.57   16.23
   3   1  18  414.30   16.00
  -3   1 -18  430.66   16.15
  -3  -1 -18  418.48   16.21
  -3   1 -18  419.94   16.15
   3  -1  18  436.76   16.11
   3   1  18  421.88   16.41
   3   1  18  439.45   16.95
  -3  -1 -19   79.43    3.55
  -3  -1 -19   75.58    3.52
  -3   1 -19   78.89    3.41
  -3   1 -19   77.48    3.41
   3   1  19   81.29    4.20
   3  -1  19   67.32    3.80
   3   1  19   75.99    3.73
   3  -1  19   76.76    3.39
   3   1  19   74.66    3.26
   3   1  20    5.99    1.23
  -3  -1 -20    5.58    1.04
   3   1  20    7.01    1.60
  -3   1 -20    8.59    1.01
  -3   1 -20    8.94    0.99
  -3  -1 -20    7.18    1.05
   3  -1  20    6.89    1.42
   3  -1  20    6.43    0.96
   3   1  20    8.22    0.84
  -3   1 -21   17.41    1.31
  -3  -1 -21   16.76    1.47
  -3  -1 -21   15.02    1.38
   3  -1  21   15.13    1.74
   3   1  21   12.39    1.93
   3   1  21   15.87    1.16
   3  -1  21   15.10    1.27
  -3   1 -21   15.42    1.27
   3  -1  22   34.28    2.47
  -3   1 -22   35.90    1.97
  -3  -1 -22   34.03    2.14
   3   1  22   32.09    2.72
   3  -1  22   34.33    2.02
  -3   1 -22   33.62    1.97
   3   1  22   36.62    1.87
  -3  -1 -22   37.19    2.14
  -3  -1 -23    1.24    1.00
  -3   1 -23    0.13    0.77
   3  -1  23   -0.93    0.92
  -3   1 -23   -0.33    0.81
   3  -1  23   -0.12    1.13
   3   1  23    0.14    1.32
   3   1  23    1.02    0.73
  -3   1 -24   32.13    1.96
  -3  -1 -24   33.13    2.14
  -3   1 -24   28.55    1.90
   3   1  24   31.67    2.54
   3  -1  24   30.92    2.41
   3  -1  24   28.64    1.97
   3   1  24   33.68    1.85
  -3  -1 -25   -0.09    1.04
   3  -1  25   -0.51    1.19
   3  -1  25    2.10    1.32
   3   1  25   -2.52    1.51
   3   1  25    0.32    0.77
  -3   1 -25   -0.23    0.90
  -3   1 -26   16.49    1.54
  -3  -1 -26   16.80    1.70
   3  -1  26   18.56    1.91
  -3  -1 -27    7.40    1.38
  -3   1 -27    5.56    1.17
  -3   1 -28    0.09    1.13
  -3  -1 -28    1.36    1.26
  -3   1 -29    1.51    1.18
   3  -2 -30    0.64    1.35
  -3  -2  30    1.22    1.92
  -3   2  29    0.16    1.07
  -3  -2  29    1.38    1.83
   3  -2 -29   -0.49    1.27
  -3   2  28   -0.14    0.93
   3   2 -28   -0.08    0.91
   3  -2 -28   -1.71    1.27
  -3  -2  28    0.95    1.73
  -3   2  27    5.04    0.96
   3   2 -27    3.50    0.98
  -3  -2  27    4.40    1.77
   3  -2 -27    4.74    1.34
   3  -2 -26   -0.30    1.14
  -3   2  26    0.79    0.78
   3   2 -26    0.44    0.76
   3   2 -26   -0.32    0.76
  -3  -2  26   -1.94    1.72
   3  -2 -25   -0.28    1.05
   3   2 -25    0.24    0.76
  -3   2  25    0.22    0.73
  -3   2  25    2.30    1.05
  -3  -2  25   -0.68    1.62
   3   2 -25    1.24    0.72
   3  -2 -24   21.80    1.69
   3   2 -24   19.37    1.38
  -3   2  24   20.02    1.32
  -3  -2  24   15.80    2.15
  -3   2  24   21.09    1.69
   3   2 -24   20.54    1.39
   3  -2 -23   11.41    1.27
   3   2 -23   10.46    1.02
  -3   2  23   11.01    0.97
  -3   2  23   13.26    1.35
  -3   2  23   10.96    1.55
   3   2 -23   11.52    1.05
  -3  -2  23   11.58    1.90
   3  -2 -22    0.07    0.83
  -3   2  22    1.15    0.66
  -3   2  22    2.30    0.93
  -3  -2  22   -0.57    1.43
  -3   2  22    2.01    1.14
   3   2 -22    0.76    0.65
  -3  -2  22   -0.45    1.45
   3  -2 -21    2.73    0.88
   3   2 -21    4.82    0.71
  -3  -2  21    2.46    1.34
  -3   2  21    5.22    1.03
   3   2 -21    4.32    0.75
  -3  -2  21    1.73    1.40
  -3   2  21    6.16    1.12
   3  -2 -20    4.53    0.92
  -3   2  20    6.12    1.19
  -3   2  20    3.61    0.70
   3   2 -20    4.23    0.67
  -3  -2  20    2.89    1.47
  -3  -2  20    4.59    1.42
  -3   2  20    2.07    0.96
   3   2 -20    4.72    0.75
   3  -2 -19    6.16    0.92
  -3   2  19    8.63    1.21
   3   2 -19    6.69    0.70
  -3   2  19    4.74    0.68
  -3  -2  19    6.17    1.50
  -3   2  19    5.00    0.66
  -3   2  19    3.68    0.96
  -3  -2  19    3.02    1.40
   3   2 -19    5.13    0.74
  -3  -2  18   16.21    1.93
  -3   2  18   18.51    1.09
  -3   2  18   21.34    1.57
  -3  -2  18   19.68    1.94
  -3   2  18   18.27    1.08
   3   2 -18   19.94    1.22
  -3   2  18   17.77    1.40
   3   2 -18   21.04    1.10
   3  -2 -18   18.88    1.31
  -3   2  17   49.10    2.13
   3   2 -17   50.95    2.13
  -3   2  17   49.12    2.15
  -3   2  17   50.17    2.62
  -3  -2  17   47.47    2.94
  -3   2  17   48.25    2.42
  -3  -2  17   51.08    3.09
   3   2 -17   44.98    2.25
   3  -2 -17   51.00    2.35
  -3   2  16   12.54    0.77
  -3   2  16   12.29    0.79
  -3  -2  16   10.81    1.53
  -3  -2  16   11.26    1.49
   3   2 -16   11.19    0.94
  -3   2  16   12.36    1.05
  -3   2  16   10.84    1.14
   3  -2 -16   11.52    0.94
   3   2 -15   21.51    1.12
   3   2 -15   23.63    1.12
  -3   2  15   24.14    1.18
  -3   2  15   23.02    1.40
  -3   2  15   26.33    1.61
  -3  -2  15   23.65    1.95
  -3  -2  15   23.88    2.00
   3   2 -15   23.49    1.35
  -3   2  15   24.13    1.18
   3  -2 -15   23.32    1.30
  -3   2  14   22.54    1.12
  -3   2  14   21.40    1.13
  -3   2  14   24.14    1.53
   3  -2 -14   21.63    1.21
   3   2 -14   22.59    1.03
  -3  -2  14   20.79    1.79
   3   2 -14   20.52    1.28
  -3   2  14   22.51    1.30
   3   2 -14   21.08    1.02
  -3  -2  14   19.55    1.83
  -3   2  13   75.03    3.10
   3   2 -13   77.35    2.97
  -3   2  13   75.32    3.10
   3   2 -13   77.17    2.97
   3   2 -13   70.44    3.26
  -3   2  13   75.73    3.24
  -3  -2  13   77.71    3.90
   3  -2 -13   77.24    3.15
  -3   2  13   68.68    3.44
  -3  -2  13   77.10    3.81
   3   2 -12   28.12    1.16
  -3   2  12   27.62    1.35
  -3  -2  12   27.33    1.99
  -3  -2  12   26.06    1.92
   3   2 -12   26.53    1.54
  -3   2  12   24.95    1.61
  -3   2  12   27.16    1.43
   3   2 -12   28.00    1.16
   3  -2 -12   25.71    1.34
  -3  -2  11    3.05    1.08
   3   2 -11    4.98    0.33
  -3   2  11    4.56    0.57
   3   2 -11    6.21    0.74
  -3   2  11    4.94    0.79
  -3  -2  11    5.32    1.01
   3   2 -11    4.61    0.33
  -3   2  11    4.80    0.60
   3  -2 -11    5.72    0.55
  -3   2  10   26.32    1.55
  -3  -2  10   24.85    1.85
  -3   2  10   23.93    1.35
   3   2 -10   25.79    1.52
   3   2 -10   26.93    1.07
  -3   2  10   26.94    1.35
   3   2 -10   26.89    1.07
   3  -2 -10   28.34    1.26
  -3  -2  10   21.41    1.88
  -3   2   9  209.33    8.37
   3   2  -9  219.85    8.01
  -3  -2   9  213.74    8.83
   3   2  -9  212.25    8.50
  -3   2   9  219.44    8.26
   3   2  -9  211.80    8.01
  -3   2   9  207.87    8.49
   3  -2  -9  219.79    8.18
   3   2  -8  487.02   19.24
  -3  -2   8  529.39   19.57
  -3   2   8  501.65   18.96
   3  -2  -8  512.03   18.88
   3   2  -7  819.74   30.27
  -3  -2   7  848.58   30.52
  -3   2   7  795.70   30.20
   3  -2  -7  790.46   29.83
  -3   2   7  809.11   29.92
  -3   2   6    0.05    0.61
   3  -2  -6    1.22    0.27
  -3  -2   6    1.38    0.86
   3   2  -6    0.17    0.80
  -3   2   6    0.48    0.33
  -3  -2   5  372.98   14.81
  -3   2   5  366.81   14.52
   3   2  -5  369.94   14.63
  -3   2   5  396.63   14.26
   3  -2  -5  379.11   14.17
  -3   2   4  259.28    9.95
  -3  -2   4  253.35   10.24
   3   2  -4  248.96   10.09
   3  -2  -4  256.63    9.75
  -3   2   4  264.28    9.67
   3  -2  -4  254.68    9.58
   3   2  -3   70.19    3.30
  -3  -2   3   70.02    3.39
  -3   2   3   70.80    2.82
  -3   2   3   66.86    3.08
   3  -2  -3   75.08    2.73
   3  -2  -3   66.63    2.93
   3  -2  -2    3.18    0.48
  -3   2   2    3.77    0.55
  -3  -2   2    3.19    0.39
  -3  -2   2    3.34    0.81
   3   2  -2    3.32    0.85
  -3   2   2    3.49    0.32
   3  -2  -2    2.91    0.20
  -3  -2   1    6.81    0.51
   3  -2  -1    5.98    0.61
   3   2  -1    7.27    0.41
  -3  -2   1    7.20    0.99
   3   2  -1    8.09    1.02
  -3   2   1    9.41    0.74
   3   2  -1    7.04    0.41
  -3   2   0   34.80    1.70
   3   2   0   36.21    1.46
   3   2   0   33.86    2.05
   3   2   0   36.49    1.46
   3  -2   0   35.42    1.65
   3   2   0   32.62    2.03
  -3  -2   0   33.95    1.53
  -3  -2  -1    6.03    0.51
   3   2   1    6.35    0.97
   3   2   1    4.56    0.95
   3   2   1    6.17    0.40
  -3   2  -1    4.87    0.57
   3   2   2   22.24    1.67
  -3  -2  -2   22.02    1.10
   3   2   2   22.10    1.03
   3  -2   2   22.66    1.23
   3   2   2   24.03    1.64
  -3   2  -2   22.67    1.19
   3  -2   3   41.81    2.08
  -3  -2  -3   45.32    1.98
   3   2   3   46.54    1.91
   3   2   3   48.04    1.93
  -3   2  -3   46.23    2.06
   3   2   3   46.76    2.46
   3   2   4   -0.02    0.32
   3   2   4    0.09    0.35
   3  -2   4   -0.27    0.49
  -3  -2  -4    1.07    0.42
  -3   2  -4    0.29    0.41
  -3  -2  -4   -0.05    0.46
   3   2   4    1.53    0.83
  -3  -2  -4    0.72    0.79
   3  -2   5  125.88    4.88
  -3  -2  -5  132.25    5.10
   3   2   5  124.21    5.53
  -3  -2  -5  126.92    5.09
  -3   2  -5  131.57    5.07
   3   2   5  136.77    5.06
   3   2   5  132.73    5.03
   3  -2   5  124.00    5.19
  -3  -2  -5  132.79    5.56
  -3   2  -6  640.30   26.29
   3   2   6  738.63   26.39
   3   2   6  770.05   26.42
   3  -2   6  700.54   26.24
  -3  -2  -6  740.85   26.45
  -3  -2  -6  726.47   26.45
  -3  -2  -6  782.58   26.95
   3  -2   6  671.35   26.52
   3   2   6  671.94   26.85
   3   2   7    2.33    0.87
  -3  -2  -7    3.16    0.87
  -3  -2  -7    2.90    0.58
  -3   2  -7    2.07    0.42
   3   2   7    1.74    0.52
  -3  -2  -7    1.95    0.56
   3  -2   7    2.35    0.34
   3  -2   7    2.04    0.57
  -3   2  -8  209.34    8.13
  -3  -2  -8  222.30    8.55
  -3  -2  -8  225.16    8.25
  -3  -2  -8  217.60    8.25
   3  -2   8  206.57    8.36
   3   2   8  193.84    8.56
   3  -2   8  211.02    8.04
   3   2   9    3.02    0.62
  -3   2  -9    3.58    0.53
  -3  -2  -9    3.44    0.63
   3   2   9    4.48    0.61
  -3  -2  -9    4.45    0.80
  -3  -2  -9    4.48    0.66
   3  -2   9    4.20    0.75
   3  -2   9    3.88    0.43
   3   2   9    4.18    0.98
  -3   2 -10   81.26    3.33
   3   2  10   77.89    3.43
  -3  -2 -10   73.76    3.38
   3  -2  10   81.26    3.56
   3   2  10   84.65    3.40
  -3  -2 -10   78.62    3.40
   3   2  10   76.89    3.79
   3  -2  10   83.30    3.23
   3   2  11    0.84    0.51
   3   2  11    0.17    0.55
  -3   2 -11    0.34    0.49
   3   2  11    0.18    0.87
   3  -2  11    1.16    0.65
   3  -2  11    0.87    0.40
   3   2  12   85.35    3.54
  -3   2 -12   80.21    3.51
   3   2  12   80.61    3.54
   3   2  12   81.60    4.06
   3  -2  12   83.85    3.41
   3  -2  12   93.50    3.83
   3   2  13    0.04    0.52
  -3   2 -13   -0.50    0.57
   3  -2  13    1.39    0.78
   3  -2  13   -0.24    0.47
   3   2  13   -1.13    1.04
  -3   2 -13    0.32    0.55
  -3   2 -14   74.08    3.42
   3  -2  14   82.14    3.69
   3   2  14   73.58    3.96
  -3   2 -14   82.65    3.41
   3  -2  14   77.84    3.29
   3   2  14   78.53    3.32
  -3   2 -15   53.88    2.60
  -3   2 -15   57.48    2.61
   3  -2  15   55.75    2.83
   3   2  15   60.26    3.26
   3  -2  15   53.75    2.49
   3   2  15   55.56    2.47
   3   2  16    0.66    0.53
  -3   2 -16   -0.94    0.87
  -3   2 -16   -0.37    0.73
   3  -2  16    0.80    0.89
   3   2  16   -0.47    1.22
   3  -2  16   -0.50    0.75
   3   2  17    7.99    0.73
  -3  -2 -17    6.63    0.97
   3  -2  17    6.87    1.10
  -3   2 -17    5.36    0.96
  -3   2 -17    5.23    0.85
   3   2  17    6.46    1.38
   3  -2  17    5.37    0.82
  -3   2 -17    5.59    0.88
  -3   2 -18    0.16    0.81
  -3  -2 -18    2.75    0.91
   3   2  18    1.37    0.87
  -3   2 -18   -0.37    0.85
  -3   2 -18    1.17    0.90
   3  -2  18    2.82    1.07
   3   2  18    0.78    1.24
   3  -2  18    0.28    0.94
   3   2  18    1.78    0.57
  -3  -2 -19   13.68    1.27
   3   2  19   11.25    1.25
  -3   2 -19    8.96    1.01
   3   2  19   10.24    1.69
  -3   2 -19    8.58    1.22
   3  -2  19    9.91    1.39
   3  -2  19    9.45    1.10
  -3   2 -19   10.19    1.06
   3   2  19    9.15    0.91
  -3   2 -20   12.63    1.14
   3   2  20   12.45    1.33
  -3  -2 -20   15.38    1.40
  -3   2 -20   14.11    1.19
   3   2  20   11.88    1.88
   3  -2  20   12.31    1.48
  -3   2 -20   13.90    1.37
   3  -2  20   11.87    1.20
   3   2  20   12.10    1.02
  -3   2 -21   23.52    1.84
  -3   2 -21   25.42    1.62
   3   2  21   25.35    1.85
   3  -2  21   25.22    1.74
  -3  -2 -21   26.18    1.86
   3  -2  21   22.39    1.90
  -3   2 -21   26.00    1.63
   3   2  21   27.92    2.40
   3   2  21   26.40    1.50
   3   2  22   -1.26    1.20
  -3   2 -22   -0.25    0.76
  -3   2 -22    0.36    0.77
  -3  -2 -22    1.71    1.04
   3  -2  22    4.13    1.15
   3  -2  22    1.97    0.94
   3   2  22    1.53    1.42
   3   2  22    0.24    0.62
   3   2  23    0.67    1.17
  -3  -2 -23    2.28    1.09
  -3   2 -23    0.75    1.21
  -3   2 -23    3.98    0.92
  -3   2 -23    2.49    0.81
   3  -2  23    2.81    0.98
   3  -2  23    3.46    1.27
   3   2  23    1.74    1.47
   3   2  23    1.86    0.68
  -3  -2 -24   -0.90    1.06
  -3   2 -24   -0.53    0.82
  -3   2 -24    0.58    0.83
   3   2  24   -0.20    1.29
  -3   2 -24   -1.37    1.24
   3   2  24    3.38    1.58
   3  -2  24    0.59    1.12
   3  -2  24    1.47    1.13
   3   2  24    0.50    0.68
  -3   2 -25    0.77    0.85
   3   2  25   -1.75    1.37
   3  -2  25   -0.12    1.05
   3  -2  25    1.00    1.02
  -3   2 -26    1.88    1.01
  -3  -2 -26    2.69    1.28
   3  -2  26    2.31    1.28
   3  -2  26    2.90    1.14
  -3  -2 -27   -0.59    1.27
  -3   2 -27    0.56    1.01
  -3  -2 -28    0.62    1.20
  -3   2 -28    0.60    1.00
  -3   2 -29    4.91    1.21
  -3   3  30    3.80    1.05
  -3  -3  30    4.08    2.04
  -3   3  29    0.86    0.87
  -3  -3  29   -1.66    2.14
  -3   3  29    2.43    1.34
  -3   3  28    0.53    0.77
   3  -3 -28   -0.72    1.34
  -3  -3  28    0.60    1.90
  -3   3  28    1.64    1.28
   3   3 -27    6.66    0.95
   3  -3 -27    3.00    1.28
  -3  -3  27    6.56    1.99
  -3   3  27    4.96    0.91
  -3   3  27    6.25    1.30
  -3   3  26    4.31    1.26
  -3   3  26    0.80    0.69
   3   3 -26    2.70    0.80
  -3  -3  26    0.37    1.89
   3  -3 -25    9.40    1.42
   3   3 -25   10.89    1.03
  -3   3  25    9.23    1.39
  -3   3  25    9.29    1.01
  -3  -3  25    5.55    2.01
  -3   3  25    7.87    1.28
   3  -3 -24   13.35    1.62
  -3   3  24   18.12    1.27
  -3   3  24   16.79    1.65
   3   3 -24   17.57    1.20
  -3   3  24   14.87    1.48
  -3  -3  24   14.31    2.26
   3   3 -23   15.40    1.04
  -3  -3  23   11.45    1.97
  -3   3  23   14.48    1.09
   3  -3 -23   11.85    1.46
  -3   3  23   18.39    1.63
  -3   3  23    9.99    1.28
   3  -3 -22    1.74    1.00
   3   3 -22    3.62    0.63
  -3   3  22    2.64    0.72
  -3  -3  22    0.16    1.64
  -3   3  22    2.13    0.61
  -3   3  22    5.12    1.17
  -3   3  22    1.14    0.86
   3   3 -22    1.30    0.65
   3  -3 -21   24.62    1.85
  -3   3  21   25.05    1.40
  -3  -3  21   26.28    2.44
   3   3 -21   25.62    1.40
  -3   3  21   24.30    1.70
  -3   3  21   31.82    2.02
   3   3 -21   24.84    1.37
   3  -3 -20   90.89    4.25
  -3   3  20   90.73    4.07
   3   3 -20   93.44    3.77
  -3   3  20   93.41    3.83
  -3   3  20   96.21    3.87
   3   3 -20   88.11    3.75
  -3  -3  20   91.49    4.94
  -3   3  20   98.36    4.37
   3  -3 -19   74.27    3.66
  -3  -3  19   79.29    4.40
  -3   3  19   78.93    3.34
  -3   3  19   78.61    3.55
   3   3 -19   78.41    3.23
  -3   3  19   77.77    3.32
   3   3 -19   78.93    3.22
  -3   3  19   96.72    3.94
   3   3 -18    4.22    0.52
  -3   3  18    7.81    1.13
   3  -3 -18    2.99    0.90
  -3  -3  18    3.02    1.51
  -3   3  18    4.38    0.69
   3   3 -18    4.25    0.53
  -3   3  18    3.52    0.80
   3   3 -18    4.83    0.77
  -3   3  18    5.38    0.66
   3  -3 -17   39.73    2.13
  -3   3  17   39.21    1.88
  -3  -3  17   41.10    2.86
   3   3 -17   39.15    1.70
  -3   3  17   39.21    2.00
  -3   3  17   41.22    1.87
   3   3 -17   39.68    1.70
   3   3 -17   36.53    2.01
  -3   3  17   40.67    2.29
   3  -3 -16   10.33    1.02
  -3  -3  16   12.15    1.66
  -3   3  16   10.25    0.84
   3   3 -16   10.25    0.63
   3   3 -16    9.38    0.62
  -3   3  16   10.68    1.18
  -3   3  16    9.34    0.84
   3   3 -16   10.36    0.99
  -3   3  16   11.05    0.95
   3  -3 -15   30.07    1.66
  -3  -3  15   32.59    2.31
   3   3 -15   29.62    1.29
  -3   3  15   29.57    1.53
   3   3 -15   27.14    1.66
  -3   3  15   33.08    1.57
   3   3 -15   28.05    1.28
  -3   3  15   30.25    1.90
  -3  -3  14   10.56    1.49
   3  -3 -14   12.05    0.97
   3   3 -14   12.19    0.65
  -3   3  14   12.84    0.90
  -3   3  14   12.14    0.88
   3   3 -14   10.51    1.03
  -3   3  14   13.00    1.14
   3   3 -14   12.21    0.64
   3   3 -13    9.21    0.51
   3  -3 -13    8.42    0.80
  -3   3  13    8.55    0.77
   3   3 -13    8.96    0.91
  -3  -3  13    7.60    1.27
  -3   3  13    9.50    0.97
   3   3 -13    8.96    0.51
  -3   3  13    8.27    0.70
  -3  -3  13    8.35    1.34
   3   3 -13    9.14    0.93
   3  -3 -12   -0.04    0.53
  -3   3  12    0.50    0.61
   3   3 -12    1.23    0.66
   3   3 -12    0.57    0.27
  -3   3  12    0.31    0.56
  -3  -3  12    0.34    0.99
  -3   3  12    0.95    0.43
   3   3 -12    1.15    0.65
  -3  -3  12    0.33    0.96
   3   3 -11   16.67    1.27
   3  -3 -11   14.32    1.02
   3   3 -11   17.29    1.28
  -3   3  11   19.22    1.19
  -3  -3  11   18.87    1.66
   3   3 -11   16.91    0.76
  -3   3  11   16.97    1.17
  -3  -3  11   17.53    1.60
  -3   3  11   17.67    0.95
   3  -3 -10   11.64    0.78
  -3  -3  10    9.58    1.30
  -3   3  10    9.30    0.86
  -3   3  10    7.57    0.59
  -3   3  10    8.43    0.87
  -3  -3  10   10.55    1.41
   3   3 -10    7.92    1.02
   3   3 -10    8.31    0.47
   3   3 -10    9.13    0.98
   3  -3  -9   25.15    1.33
  -3  -3   9   27.81    1.98
  -3   3   9   26.35    1.49
   3   3  -9   28.45    1.78
  -3  -3   9   29.52    2.04
  -3   3   9   27.24    1.23
   3   3  -9   25.45    1.65
   3  -3  -8    4.14    0.52
  -3  -3   8    3.58    1.10
  -3  -3   8    3.66    1.10
  -3   3   8    4.67    0.68
   3   3  -8    3.20    0.90
   3   3  -8    4.67    0.94
  -3   3   8    5.15    0.43
  -3   3   7  120.29    4.66
  -3  -3   7  112.27    5.15
   3   3  -7  114.14    4.98
   3  -3  -7  110.71    4.51
  -3  -3   7  129.83    5.36
  -3   3   7  113.31    4.40
   3   3  -7  109.43    4.98
   3  -3  -6   17.55    1.05
  -3  -3   6   22.48    1.81
   3   3  -6   22.06    1.58
  -3  -3   6   21.39    1.69
  -3   3   6   22.50    0.96
  -3   3   6   21.64    1.23
  -3  -3   5   98.52    4.62
   3   3  -5   99.85    4.44
  -3   3   5  103.66    4.08
  -3  -3   5   96.10    4.55
  -3   3   5   97.72    3.78
  -3   3   4  320.12   11.93
   3   3  -4  304.34   11.71
  -3  -3   4  302.66   12.43
  -3  -3   4  319.72   12.48
  -3   3   4  316.29   11.64
   3   3  -4  310.09   12.35
  -3   3   3   92.09    3.73
   3   3  -3   90.96    3.53
  -3  -3   3   89.31    4.24
   3   3  -3   87.99    4.16
  -3   3   3   90.34    3.42
   3   3  -2   84.80    3.27
  -3  -3   2   86.52    4.01
   3   3  -2   80.86    3.90
  -3   3   2   82.48    3.13
  -3   3   2   84.37    3.44
   3  -3  -1   16.80    0.81
  -3  -3   1   15.14    1.44
   3   3  -1   15.71    1.50
  -3   3   1   15.64    0.99
   3   3  -1   16.97    0.83
  -3   3   0  113.26    4.83
   3   3   0  127.02    4.75
   3  -3   0  125.20    4.73
   3   3   0  121.95    5.43
   3   3   0  123.57    4.75
  -3  -3  -1  144.00    5.51
   3  -3   1  134.31    5.28
   3   3   1  144.06    6.03
   3   3   1  144.64    5.31
   3   3   1  137.27    5.30
  -3   3  -1  131.10    5.32
   3   3   2   11.60    0.68
   3   3   2   12.35    1.33
  -3  -3  -2   11.30    0.91
   3  -3   2    9.97    0.66
   3   3   2   11.58    0.67
  -3   3  -2   10.25    0.64
   3   3   3   35.71    1.60
  -3  -3  -3   36.20    1.80
   3   3   3   37.22    1.61
  -3   3  -3   38.60    1.57
   3  -3   3   37.28    1.64
  -3   3  -3   36.13    1.42
   3  -3   4  210.12    7.81
   3   3   4  201.46    7.76
   3   3   4  203.14    7.75
  -3  -3  -4  204.38    7.94
  -3   3  -4  201.75    7.58
   3   3   5  266.88    9.78
  -3  -3  -5  261.97    9.96
   3  -3   5  255.18    9.73
   3   3   5  257.64    9.76
   3  -3   5  245.93    9.82
  -3   3  -5  257.53    9.61
   3  -3   6    1.32    0.51
  -3   3  -6    0.85    0.24
   3   3   6    0.53    0.87
  -3  -3  -6    0.64    0.59
   3   3   6    0.90    0.44
   3   3   6    0.84    0.44
   3  -3   6    0.47    0.39
   3   3   7  253.72    9.29
   3   3   7  245.91    9.30
   3   3   7  225.18    9.81
   3  -3   7  239.88    9.26
   3  -3   7  233.62    9.34
  -3  -3  -7  251.79    9.49
  -3   3  -7  243.16    9.14
   3   3   8   32.20    1.52
   3   3   8   32.51    1.54
  -3  -3  -8   31.01    1.71
   3  -3   8   33.67    1.65
  -3   3  -8   31.53    1.37
   3  -3   8   28.90    1.49
   3   3   8   30.67    2.02
   3   3   9    0.80    0.82
  -3   3  -9    0.94    0.30
   3   3   9    1.19    0.48
   3  -3   9    1.36    0.49
   3  -3   9    0.96    0.61
  -3  -3 -10   98.46    4.43
   3   3  10  107.94    4.28
   3  -3  10  111.94    4.48
   3  -3  10  102.56    4.26
   3   3  10   94.55    4.72
   3   3  10  111.95    4.28
  -3   3 -10  104.26    4.14
  -3   3 -11    4.62    0.49
   3   3  11    4.80    0.62
   3   3  11    4.82    0.62
  -3  -3 -11    4.07    0.74
   3  -3  11    4.06    0.75
   3  -3  11    5.11    0.64
   3   3  11    1.59    0.90
   3   3  12   35.28    1.90
   3   3  12   28.54    2.23
   3   3  12   35.77    1.74
   3   3  12   37.48    1.80
   3  -3  12   38.24    1.94
  -3   3 -12   32.38    1.84
   3  -3  12   36.80    1.77
  -3   3 -12   33.51    1.63
  -3   3 -13    0.18    0.43
   3   3  13    0.74    0.62
   3  -3  13    1.39    0.52
  -3   3 -13    0.85    0.66
   3   3  13    0.58    0.59
   3  -3  13    0.49    0.62
   3   3  13    0.22    0.99
   3   3  14   53.64    2.53
   3  -3  14   51.54    2.50
   3   3  14   51.30    3.11
  -3   3 -14   53.95    2.55
   3  -3  14   59.67    2.74
  -3   3 -14   54.09    2.42
   3   3  15    1.03    0.55
  -3   3 -15    0.35    0.55
   3  -3  15    0.89    0.71
   3  -3  15    1.31    0.70
   3   3  15    0.24    1.07
  -3   3 -15    0.69    0.62
  -3   3 -16   18.86    1.30
  -3   3 -16   18.06    1.24
   3  -3  16   20.42    1.39
   3  -3  16   18.64    1.40
   3   3  16   19.19    1.91
   3   3  16   17.43    1.20
   3   3  17    9.93    0.89
  -3   3 -17    8.46    0.92
  -3   3 -17    8.98    0.98
   3  -3  17    7.82    1.16
   3  -3  17    9.82    1.03
   3   3  17    7.41    1.52
   3   3  18    0.97    0.61
  -3   3 -18   -0.29    0.78
  -3  -3 -18    0.42    0.95
  -3   3 -18   -0.29    0.76
   3  -3  18    0.97    0.85
   3  -3  18    1.19    0.88
   3   3  19   13.04    1.90
  -3   3 -19    9.87    1.07
  -3  -3 -19    8.94    1.31
   3   3  19   10.15    1.12
  -3   3 -19    9.69    1.14
   3   3  19   11.14    0.92
   3  -3  19    9.27    1.19
   3  -3  19   11.52    1.28
  -3   3 -20   -0.07    0.90
  -3  -3 -20    0.93    1.07
   3   3  20   -0.14    0.85
   3  -3  20    1.79    1.01
  -3   3 -20   -0.12    0.81
   3   3  20   -0.74    1.42
  -3   3 -20    0.24    0.79
   3  -3  20    0.25    0.95
   3   3  20    0.66    0.59
   3   3  21   45.54    2.22
  -3  -3 -21   43.77    2.72
   3   3  21   46.51    2.51
  -3   3 -21   47.14    2.39
  -3   3 -21   40.79    2.48
   3  -3  21   42.80    2.71
  -3   3 -21   46.27    2.38
   3   3  21   47.74    3.27
   3  -3  21   47.35    2.66
  -3   3 -22   24.37    1.80
   3   3  22   23.67    1.82
  -3   3 -22   25.17    1.64
  -3   3 -22   28.14    1.67
  -3  -3 -22   23.80    1.98
   3  -3  22   24.16    1.87
   3   3  22   25.16    2.38
   3   3  22   22.44    1.44
   3  -3  22   28.96    2.02
  -3   3 -23   -1.22    1.14
   3   3  23   -0.27    1.15
  -3   3 -23    2.04    0.89
  -3  -3 -23    0.54    1.16
   3  -3  23    1.66    1.11
  -3   3 -23    0.72    0.84
   3  -3  23    3.33    1.19
   3   3  23   -0.49    1.45
   3   3  23    1.19    0.66
  -3   3 -24    0.53    0.85
  -3   3 -24   -0.66    1.28
   3  -3  24    1.65    1.02
  -3  -3 -24    0.91    1.16
   3   3  24    0.19    1.14
  -3   3 -24    0.27    0.81
   3  -3  24    0.75    1.09
   3   3  24    0.76    0.71
  -3  -3 -25    0.24    1.30
   3   3  25   -1.52    1.25
  -3   3 -25   -0.90    1.33
  -3   3 -25    0.07    0.84
   3  -3  25   -0.58    1.07
   3  -3  25    0.34    1.18
   3   3  26    1.51    1.25
  -3  -3 -26    3.52    1.38
   3  -3  26    5.19    1.37
  -3   3 -26   -0.10    1.22
  -3   3 -26    2.18    1.00
   3  -3  26    3.18    1.31
  -3   3 -27   -1.87    1.22
   3   3  27   -1.04    1.33
  -3   3 -27    0.38    0.93
  -3  -3 -27   -0.13    1.33
   3  -3  27    0.64    1.16
  -3   3 -28   11.48    1.35
  -3   3 -28    8.10    1.57
  -3  -3 -28    9.41    1.68
   3   3  28    8.48    1.63
   3  -3  30   10.82    1.55
   3  -3  31    6.89    1.37
  -3   4  30    0.80    0.88
  -3  -4  30    0.23    1.95
  -3   4  29   13.71    1.27
  -3  -4  29   10.44    2.30
  -3   4  29   12.22    1.71
   3   4 -29   11.76    1.22
  -3   4  28    3.44    0.90
  -3  -4  28    0.42    1.80
  -3   4  28    3.15    1.24
  -3  -4  27    9.95    2.09
  -3   4  27    7.36    0.99
   3   4 -27    8.58    0.98
  -3   4  27    7.00    1.42
  -3  -4  26    4.32    1.82
  -3   4  26    4.23    0.87
  -3   4  26    7.62    1.33
  -3   4  25   15.22    1.11
   3   4 -25   15.83    1.15
  -3  -4  25   13.64    2.20
  -3   4  25   17.37    1.72
   3   4 -25   14.49    1.11
  -3   4  25   12.44    1.35
  -3   4  25   15.18    1.22
  -3   4  24    6.39    0.82
   3   4 -24    5.85    0.80
  -3   4  24    5.44    0.80
  -3   4  24   11.19    1.40
   3   4 -24    6.12    0.75
  -3  -4  24    6.78    1.97
  -3   4  24    6.34    1.07
   3   4 -23    1.85    0.62
  -3   4  23    2.12    0.64
  -3   4  23    1.11    0.71
  -3  -4  23    4.42    1.72
   3   4 -23    1.87    0.62
  -3   4  23    1.85    0.88
  -3   4  23    4.62    1.16
   3   4 -22    4.13    0.64
  -3   4  22    3.50    0.75
   3   4 -22    4.29    0.60
  -3   4  22    5.02    0.70
  -3   4  22    6.95    1.14
  -3   4  22    4.23    0.92
  -3  -4  22    3.42    1.65
  -3  -4  21   72.64    4.04
   3   4 -21   59.43    2.62
  -3   4  21   61.09    2.94
  -3   4  21   66.12    2.78
   3   4 -21   61.71    2.63
  -3   4  21   61.07    2.79
  -3  -4  20   11.04    1.96
  -3   4  20   11.37    0.97
  -3   4  20   10.03    1.03
   3   4 -20    8.92    0.76
  -3   4  20    9.99    0.93
   3   4 -20    9.15    0.76
  -3  -4  19   42.40    3.11
   3  -4 -19   36.27    2.32
  -3   4  19   43.18    2.07
  -3   4  19   40.53    2.03
   3   4 -19   41.66    1.84
  -3   4  19   43.31    2.13
   3   4 -19   42.11    1.84
  -3  -4  18    2.84    1.50
   3  -4 -18    0.44    0.98
  -3   4  18    2.28    0.73
   3   4 -18    2.13    0.47
   3   4 -18    2.51    0.50
  -3   4  18    2.11    0.73
  -3   4  18    2.69    0.73
   3  -4 -17   73.24    3.86
   3   4 -17   86.77    3.44
  -3   4  17   87.49    3.71
   3   4 -17   89.37    3.45
  -3   4  17   87.65    3.74
  -3   4  17   85.31    3.64
  -3  -4  17   98.24    4.76
   3  -4 -16   27.13    1.83
  -3   4  16   32.77    1.74
  -3   4  16   31.64    1.60
   3   4 -16   33.07    1.44
  -3  -4  16   31.45    2.54
  -3  -4  15    8.25    1.44
   3   4 -15    6.43    0.52
   3  -4 -15    4.66    0.86
  -3   4  15    7.69    0.88
  -3   4  15    6.10    0.67
   3   4 -14    0.98    0.35
  -3   4  14    1.41    0.46
   3   4 -14    1.65    0.73
  -3   4  14    2.34    0.75
  -3  -4  14    1.96    1.15
  -3   4  13    3.03    0.76
   3   4 -13    2.91    0.40
  -3  -4  13    4.04    1.24
  -3   4  13    3.66    0.50
   3   4 -13    4.25    0.84
   3   4 -12   45.70    2.35
  -3   4  12   45.47    2.31
   3   4 -12   43.42    1.87
  -3  -4  12   47.68    2.83
  -3   4  12   43.44    1.93
  -3   4  11    8.80    1.01
   3   4 -11    7.42    1.08
  -3  -4  11    6.40    1.25
  -3   4  11    8.34    0.59
   3   4 -10   23.60    1.73
   3   4 -10   23.55    1.75
  -3  -4  10   25.56    2.05
  -3   4  10   26.79    1.21
  -3  -4   9   12.25    1.49
   3   4  -9   12.88    1.34
  -3   4   9   16.45    1.01
   3   4  -9   12.38    1.30
  -3   4   9   14.17    0.76
   3   4  -8   18.12    1.51
  -3  -4   8   18.96    1.77
   3   4  -8   15.81    1.48
  -3   4   8   19.13    1.15
  -3   4   8   19.37    0.91
  -3  -4   7   10.48    1.46
   3   4  -7    8.86    1.18
   3   4  -7    8.24    1.13
  -3   4   7    9.68    0.75
  -3   4   7    9.66    0.56
  -3  -4   6  356.25   14.22
  -3   4   6  346.45   13.47
   3   4  -6  350.41   14.06
  -3   4   6  360.54   13.30
   3   4  -6  364.73   14.06
  -3   4   5    2.93    0.30
  -3   4   5    3.50    0.54
  -3  -4   5    2.03    1.09
   3   4  -5    2.76    1.03
   3   4  -5    2.99    1.11
  -3  -4   5    1.11    0.97
  -3  -4   4  331.91   13.73
   3   4  -4  340.29   13.65
  -3  -4   4  355.65   13.72
  -3   4   4  347.05   13.00
   3   4  -4  339.10   13.57
  -3   4   4  342.79   12.79
   3   4  -3    6.03    1.21
  -3  -4   3    4.41    1.12
  -3  -4   3    4.19    1.19
   3   4  -3    5.05    1.11
  -3   4   3    4.13    0.57
   3   4  -3    4.91    0.65
  -3   4   3    5.59    0.34
  -3   4   2   42.69    1.88
  -3  -4   2   43.57    2.55
  -3  -4   2   47.45    2.68
   3   4  -2   39.33    2.51
   3   4  -2   42.76    2.49
   3   4  -2   43.42    1.94
  -3   4   2   41.96    1.68
  -3   4   1  184.99    7.04
   3   4  -1  188.00    7.27
  -3   4   1  189.79    7.20
   3   4  -1  192.53    7.99
   3   4  -1  182.53    7.88
  -3   4   1  195.60    7.21
  -3  -4   1  186.21    7.88
  -3   4   0   26.11    1.17
   3   4   0   24.71    1.99
  -3   4   0   25.07    1.17
  -3  -4   0   21.29    1.75
   3   4   0   26.33    1.31
   3   4   1    1.82    0.46
  -3  -4  -1    1.37    0.94
   3   4   1    1.78    1.10
  -3   4  -1    0.99    0.28
   3   4   2   30.60    1.43
   3   4   2   29.13    2.13
  -3   4  -2   28.16    1.17
  -3  -4  -2   25.53    1.92
  -3  -4  -3    3.35    0.90
   3   4   3    7.03    0.62
   3   4   3    3.98    1.15
  -3   4  -3    5.35    0.33
   3   4   4    2.01    0.54
  -3  -4  -4    1.81    0.80
   3   4   4    2.56    0.52
  -3   4  -4    2.53    0.23
   3   4   5   73.24    2.91
  -3  -4  -5   69.23    3.21
   3  -4   5   67.29    2.91
   3   4   5   71.81    2.91
  -3   4  -5   66.33    2.64
   3  -4   5   70.85    2.77
   3   4   6  174.61    6.51
   3   4   6  169.15    6.50
   3  -4   6  164.68    6.55
  -3  -4  -6  166.81    6.84
   3  -4   6  169.31    6.43
  -3   4  -6  162.53    6.27
   3   4   7   31.24    1.46
   3  -4   7   26.38    1.38
   3  -4   7   29.10    1.52
  -3  -4  -7   30.24    1.77
   3   4   7   28.90    1.46
  -3   4  -7   29.40    1.23
   3   4   8   74.90    3.04
   3   4   8   72.32    3.04
   3  -4   8   67.68    3.11
   3  -4   8   71.94    3.04
  -3   4  -8   72.08    2.83
  -3  -4  -8   70.66    3.34
   3   4   9  218.79    8.23
   3  -4   9  207.19    8.34
   3  -4   9  215.04    8.30
  -3   4  -9  209.35    8.04
   3   4   9  219.57    8.25
  -3  -4  -9  206.68    8.56
  -3   4 -10    3.16    0.38
   3   4  10    2.38    0.53
  -3  -4 -10    2.72    0.80
   3  -4  10    3.28    0.65
   3  -4  10    2.65    0.68
   3   4  10    2.61    0.57
  -3  -4 -11   26.89    1.79
   3   4  11   30.19    1.50
   3  -4  11   27.07    1.61
  -3   4 -11   26.39    1.26
   3  -4  11   29.60    1.56
   3   4  11   25.73    1.45
  -3   4 -12    1.01    0.37
   3   4  12   -0.90    0.87
   3   4  12    0.22    0.57
   3   4  12    0.17    0.56
  -3  -4 -12    0.08    0.85
   3  -4  12    0.21    0.59
   3   4  12    0.67    0.99
   3  -4  12   -0.12    0.72
  -3   4 -13    2.58    0.47
   3   4  13    2.22    0.87
   3   4  13    2.00    0.65
   3  -4  13    0.81    0.69
  -3   4 -13    1.26    0.80
   3  -4  13    2.33    0.70
   3   4  13    1.08    1.08
  -3   4 -14    0.85    0.46
   3   4  14    0.05    0.58
   3   4  14   -0.33    0.73
   3   4  14    0.94    0.64
   3  -4  14    0.94    0.69
   3  -4  14    0.59    0.73
   3   4  14   -1.01    1.19
  -3   4 -14   -0.06    0.76
   3   4  15   25.88    1.62
  -3   4 -15   23.26    1.57
   3  -4  15   23.75    1.66
   3  -4  15   23.54    1.55
   3   4  15   25.60    2.16
  -3   4 -15   25.11    1.31
  -3   4 -16   15.35    1.22
  -3   4 -16   13.57    1.00
   3  -4  16   12.29    1.27
   3  -4  16   16.72    1.31
   3   4  16   15.77    1.80
   3   4  16   15.24    1.20
  -3   4 -17   16.88    1.29
   3  -4  17   14.94    1.34
   3  -4  17   14.76    1.43
   3   4  17   13.79    1.87
  -3   4 -17   15.44    1.11
   3   4  17   16.74    1.25
  -3   4 -18  111.05    4.75
   3  -4  18  104.36    4.85
   3  -4  18  112.48    4.99
   3   4  18  116.22    5.63
   3   4  18  113.19    4.70
  -3   4 -18  111.03    4.63
   3   4  19    2.68    0.77
  -3   4 -19    0.65    0.72
  -3  -4 -19    0.84    1.21
  -3   4 -19    1.23    0.84
   3  -4  19    1.91    0.90
   3  -4  19    1.16    1.11
   3   4  19    0.46    1.45
   3   4  20   35.77    2.14
  -3   4 -20   40.44    2.15
  -3  -4 -20   31.91    2.49
   3  -4  20   34.96    2.36
   3   4  20   40.47    2.01
   3  -4  20   40.15    2.30
   3   4  20   37.26    2.94
  -3   4 -20   36.45    2.04
  -3  -4 -21   12.77    1.70
   3  -4  21   15.18    1.49
  -3   4 -21   13.39    1.30
   3   4  21   15.55    1.42
   3  -4  21   14.99    1.65
   3   4  21   16.42    2.15
   3   4  21   17.61    1.21
  -3   4 -22   44.08    2.51
  -3   4 -22   49.83    2.53
   3  -4  22   46.71    2.92
  -3  -4 -22   44.37    2.96
  -3   4 -22   54.70    2.61
   3  -4  22   48.73    2.74
   3   4  22   52.62    3.51
   3   4  22   47.27    2.38
   3   4  22   49.91    2.64
  -3   4 -23   23.26    1.77
  -3   4 -23   28.91    1.79
  -3   4 -23   26.57    1.76
  -3  -4 -23   25.34    2.21
   3  -4  23   26.41    1.95
   3  -4  23   26.28    2.15
   3   4  23   28.76    1.63
   3   4  23   21.16    1.82
  -3   4 -24    5.32    1.19
  -3   4 -24    5.95    1.02
   3  -4  24    5.81    1.56
   3   4  24    4.73    1.14
  -3  -4 -24    6.22    1.58
   3  -4  24    6.36    1.28
  -3   4 -25    0.27    1.16
  -3   4 -25    1.92    0.96
   3   4  25    1.63    1.08
  -3  -4 -25    1.50    1.37
   3  -4  25    0.66    1.36
   3  -4  25    1.41    1.02
  -3   4 -26    3.38    1.03
   3   4  26    1.64    1.18
  -3  -4 -26    1.87    1.57
   3  -4  26    3.07    1.49
   3  -4  26    2.53    1.06
   3  -4  26    3.04    1.05
  -3   4 -26    1.77    1.16
  -3   4 -27   -0.74    1.32
  -3   4 -27    1.90    1.04
   3   4  27    0.77    1.24
  -3  -4 -27   -1.96    1.62
   3  -4  27    0.12    1.15
   3  -4  27    1.20    0.97
   3  -4  28   10.96    1.47
  -3   4 -28    6.44    1.15
  -3   4 -28    6.46    1.47
   3  -4  29    8.03    1.39
  -3   4 -30   -0.97    1.55
  -3   5  30    9.14    1.21
  -3  -5  29    2.28    2.02
  -3   5  29    1.42    0.87
  -3  -5  28    1.32    1.80
  -3   5  28   -0.28    0.85
  -3   5  28    3.72    1.30
   3   5 -28    2.21    0.83
  -3   5  27    0.88    0.77
  -3   5  27    2.57    1.26
  -3   5  27    0.38    0.83
  -3  -5  27    1.07    1.72
   3   5 -27    1.91    0.77
  -3   5  26    0.50    0.71
   3   5 -26   -0.04    0.64
  -3   5  26    3.96    1.19
  -3   5  26    0.35    0.77
   3   5 -26    0.52    0.78
  -3  -5  26    0.83    1.76
  -3   5  25   10.79    1.39
  -3   5  25    7.43    0.93
  -3  -5  25    9.01    2.05
  -3   5  25    9.56    1.00
   3   5 -25    9.22    0.84
   3   5 -25    9.67    1.05
  -3   5  24    0.05    0.68
  -3   5  24    0.27    0.66
   3   5 -24    0.32    0.56
   3   5 -24    0.22    0.54
   3   5 -24    0.69    0.74
  -3   5  24   -0.27    0.82
  -3  -5  24   -0.19    1.53
   3   5 -23    0.67    0.52
   3   5 -23    0.86    0.53
  -3   5  23    1.45    0.77
  -3   5  23    0.70    0.67
  -3  -5  23    1.55    1.61
  -3   5  23   -0.19    0.75
  -3  -5  23    0.38    1.63
  -3   5  22   37.12    1.89
   3   5 -22   36.78    1.72
   3   5 -22   37.11    1.73
  -3   5  22   35.05    1.94
  -3  -5  22   31.86    2.96
  -3   5  22   34.63    1.97
  -3  -5  22   43.15    3.16
   3   5 -21    8.67    0.76
  -3   5  21    8.80    1.05
  -3  -5  21   12.81    2.03
  -3   5  21   11.69    1.01
  -3   5  21    9.58    1.01
  -3  -5  21   10.23    1.85
   3   5 -21   10.70    0.80
  -3   5  20   61.90    3.04
  -3  -5  20   70.32    4.20
   3   5 -20   69.52    2.83
  -3  -5  20   75.39    4.40
  -3   5  20   67.06    3.08
   3   5 -20   69.30    2.83
  -3   5  20   64.40    3.01
   3   5 -19  103.03    4.06
  -3   5  19   99.94    4.31
  -3   5  19  102.55    4.37
  -3  -5  19   98.82    5.50
  -3   5  19   96.61    4.19
  -3  -5  19  108.91    5.46
  -3   5  18   30.19    1.73
   3   5 -18   31.39    1.50
  -3   5  18   30.26    1.64
  -3  -5  18   30.89    2.73
   3   5 -17   75.82    3.08
  -3   5  17   73.00    3.39
  -3   5  17   75.72    3.21
  -3  -5  17   75.36    4.27
  -3   5  16  100.62    4.42
   3   5 -16  101.36    4.07
  -3   5  16  101.75    4.17
  -3  -5  16  109.62    5.39
   3   5 -15  159.19    6.28
  -3   5  15  166.46    6.67
  -3  -5  15  169.82    7.46
  -3   5  15  160.72    6.32
   3   5 -15  160.74    6.67
   3   5 -14  121.64    4.88
  -3   5  14  126.76    5.27
   3   5 -14  125.13    5.24
  -3  -5  14  129.30    6.02
  -3   5  14  120.44    4.86
   3   5 -13    0.44    0.77
  -3  -5  13    0.14    1.23
  -3   5  13    0.15    0.81
  -3   5  13    0.68    0.43
  -3  -5  12   15.10    1.69
  -3   5  12   12.48    1.33
   3   5 -12   12.87    1.27
  -3   5  12   13.18    0.83
  -3  -5  11    1.99    1.25
   3   5 -11    1.11    0.85
  -3   5  11    2.18    0.41
  -3  -5  10   11.70    1.59
  -3   5  10   11.66    0.69
   3   5 -10    8.64    1.21
  -3  -5   9   46.23    2.84
   3   5  -9   40.49    2.53
  -3   5   9   46.32    1.92
   3   5  -8    5.81    1.08
  -3   5   8    6.75    0.50
  -3  -5   8    6.56    1.30
  -3  -5   7   26.79    2.11
  -3   5   7   30.29    1.34
   3   5  -7   30.12    2.02
  -3   5   6    1.33    0.35
  -3   5   6    1.49    0.42
  -3  -5   6    0.78    1.03
   3   5  -6    1.34    0.92
   3   5  -5   17.52    1.60
  -3   5   5   16.98    0.95
  -3  -5   5   18.48    1.70
  -3   5   5   16.20    0.86
  -3   5   4  129.39    5.07
  -3  -5   4  131.91    5.93
  -3   5   4  134.44    5.13
   3   5  -4  119.30    5.91
   3   5  -4  142.96    5.96
  -3  -5   3  116.40    5.15
  -3   5   3  105.18    4.22
   3   5  -3  110.45    5.18
   3   5  -3  117.69    5.14
  -3   5   2  601.39   22.34
   3   5  -2  583.83   23.26
   3   5  -2  610.73   23.19
  -3   5   2  583.71   22.54
   3   5  -2  623.47   22.60
  -3  -5   2  576.60   23.12
   3   5  -1   53.51    3.01
   3   5  -1   48.53    3.06
  -3   5   1   50.67    2.37
  -3   5   1   56.49    2.19
  -3  -5   1   47.96    2.88
   3   5   0  659.21   24.78
   3   5   0  666.37   24.13
   3   5   0  649.14   24.89
  -3   5   0  620.12   23.99
  -3  -5   0  626.79   24.64
   3   5   1   61.79    3.33
   3   5   1   64.08    2.75
  -3   5  -1   58.55    2.57
  -3  -5  -1   58.95    3.19
   3   5   1   59.69    3.49
   3   5   2  338.66   13.87
   3   5   2  362.57   13.23
   3   5   2  348.68   14.06
  -3  -5  -2  333.54   13.70
  -3   5  -2  340.35   13.02
  -3  -5  -3  258.40   10.50
  -3   5  -3  259.36    9.80
   3   5   3  263.88   10.86
   3   5   3  254.61   10.68
   3   5   4  152.27    5.99
  -3   5  -4  148.21    5.73
   3  -5   4  149.09    5.95
  -3  -5  -4  152.74    6.51
   3   5   4  147.58    6.61
   3   5   5    0.65    1.02
   3  -5   5    0.14    0.58
  -3   5  -5   -0.44    0.35
  -3  -5  -5    0.10    0.96
   3   5   5    0.98    0.57
   3   5   6  145.03    5.53
   3  -5   6  129.44    5.58
   3   5   6  139.90    5.52
  -3  -5  -6  145.90    6.09
  -3   5  -6  136.08    5.24
   3   5   6  124.25    6.09
   3  -5   7   33.07    1.95
   3   5   7   38.16    1.88
  -3  -5  -7   39.27    2.39
   3  -5   7   39.60    1.65
  -3   5  -7   35.91    1.58
   3   5   7   41.02    1.89
   3  -5   8    1.45    0.30
  -3  -5  -8    0.50    0.97
   3   5   8    0.89    0.57
   3  -5   8    0.61    0.42
   3   5   8    1.00    0.60
   3  -5   8    1.23    0.69
  -3  -5  -8    1.36    0.87
  -3   5  -8    1.31    0.30
  -3  -5  -9   20.30    1.71
   3   5   9   21.15    1.27
   3  -5   9   19.76    1.41
   3  -5   9   19.98    0.99
   3   5   9   21.01    1.25
  -3  -5  -9   20.80    1.58
   3  -5   9   23.44    1.21
  -3   5  -9   21.63    1.01
   3   5  10   43.80    2.03
   3   5  10   44.11    2.01
   3  -5  10   37.21    2.13
   3  -5  10   45.52    2.00
   3  -5  10   39.22    1.75
  -3   5 -10   40.37    1.74
  -3  -5 -10   37.56    2.44
   3   5  11    7.32    0.79
  -3  -5 -11    6.34    1.24
   3   5  11    7.44    0.82
   3  -5  11    6.65    0.95
   3  -5  11    7.39    0.77
  -3   5 -11    6.90    0.55
   3   5  12   18.37    1.18
  -3  -5 -12   14.88    1.64
   3  -5  12   16.31    1.36
   3   5  12   18.28    1.20
   3  -5  12   19.75    1.21
  -3   5 -12   17.72    0.95
   3   5  13    3.53    0.70
   3  -5  13    1.67    0.90
   3  -5  13    3.60    0.67
   3   5  13    2.51    0.65
   3   5  13    1.01    1.10
  -3   5 -13    2.54    0.48
   3   5  14   -0.08    0.96
   3   5  14    0.10    0.66
   3   5  14    0.05    0.61
   3  -5  14    0.08    0.91
   3  -5  14    1.29    0.67
  -3   5 -14    0.82    0.40
  -3   5 -15    0.61    0.44
   3   5  15   -0.89    1.03
   3   5  15    0.41    0.69
  -3   5 -15   -0.93    0.86
   3   5  15    0.33    0.70
   3  -5  15   -1.27    0.95
   3  -5  15    1.04    0.70
  -3   5 -16    5.99    0.63
   3   5  16    5.68    1.06
   3  -5  16    2.95    1.08
  -3   5 -16    1.90    0.92
   3  -5  16    5.93    0.88
  -3   5 -17    3.50    0.65
   3  -5  17    3.21    0.73
   3   5  17    2.16    0.94
   3  -5  17   -0.38    1.06
   3  -5  17    3.93    0.87
  -3   5 -17    0.97    0.90
  -3   5 -18    0.96    0.65
   3   5  18    0.55    0.85
   3  -5  18    1.16    0.69
  -3   5 -18    0.27    0.86
   3  -5  18    2.69    0.87
   3  -5  18    0.10    1.11
   3   5  18   -1.42    1.53
  -3   5 -19    1.97    0.65
   3   5  19    1.72    0.86
   3  -5  19    3.49    0.84
  -3   5 -19    1.02    0.90
   3  -5  19    3.23    0.92
   3  -5  19    2.43    1.34
   3   5  19    1.14    1.51
  -3   5 -20   13.60    1.15
  -3   5 -20   15.40    1.38
  -3  -5 -20   12.95    1.88
   3  -5  20   11.80    1.30
   3   5  20    9.53    1.96
   3  -5  20   12.21    1.18
   3   5  20   15.78    1.28
   3  -5  20   14.59    1.73
   3   5  21   20.44    1.60
  -3  -5 -21   19.30    2.20
   3  -5  21   21.12    1.62
   3  -5  21   19.50    1.45
   3  -5  21   19.18    1.90
  -3   5 -21   21.27    1.55
   3   5  21   19.12    2.34
   3   5  21   22.38    1.49
  -3   5 -21   18.42    1.37
  -3   5 -22   86.15    3.82
   3   5  22   83.74    3.89
   3  -5  22   77.42    4.26
   3  -5  22   76.56    3.71
   3  -5  22   77.97    3.89
   3   5  22   84.30    3.69
  -3   5 -22   83.70    3.73
   3   5  23   77.00    3.64
   3  -5  23   69.19    3.48
   3  -5  23   70.13    4.05
   3  -5  23   74.70    3.64
  -3   5 -23   74.12    3.47
   3  -5  24    7.61    1.74
  -3   5 -24    8.47    1.21
  -3   5 -24   10.19    1.22
  -3  -5 -24    8.91    1.91
   3   5  24    9.53    1.30
   3  -5  24    9.59    1.31
   3  -5  24    9.41    1.22
  -3   5 -25    7.34    1.21
   3   5  25    9.93    1.31
  -3  -5 -25    7.07    1.94
   3  -5  25    7.91    1.24
   3  -5  25    5.70    1.66
   3  -5  25    7.60    1.29
  -3   5 -25    7.46    1.16
  -3   5 -26    2.47    1.05
  -3  -5 -26    4.30    1.89
  -3   5 -26    3.25    0.98
   3   5  26    3.05    1.18
   3  -5  26    2.20    1.05
  -3   5 -27   -0.19    1.13
  -3  -5 -27   -0.17    1.84
   3  -5  27    0.10    0.96
  -3   5 -27    0.70    1.03
  -3   5 -28    6.81    1.47
  -3   5 -29    3.47    1.37
  -3   6  29    1.60    0.94
  -3  -6  29    0.71    2.00
  -3   6  28   -0.14    0.89
  -3  -6  28    0.23    2.00
  -3   6  27    4.72    1.32
  -3   6  27    1.68    0.92
  -3  -6  27    2.22    1.89
   3   6 -27    2.59    0.89
  -3   6  26    0.48    0.73
  -3  -6  26    0.86    2.02
  -3   6  26   -0.12    0.74
   3   6 -26    0.75    0.82
  -3   6  25    2.04    0.84
  -3   6  25    1.51    0.82
  -3  -6  25    2.72    1.76
   3   6 -25    1.90    0.80
   3   6 -25    1.51    0.58
   3   6 -24    0.56    0.52
  -3   6  24    0.70    0.75
  -3   6  24    1.41    0.74
  -3  -6  24   -2.03    1.77
   3   6 -24    0.27    0.77
  -3   6  23    1.41    0.75
   3   6 -23    0.82    0.54
   3   6 -23    1.25    0.58
  -3  -6  23    0.39    1.70
  -3   6  23    0.71    0.73
   3   6 -23    0.49    0.82
  -3   6  23    0.89    0.76
   3   6 -22    0.87    0.54
  -3   6  22    0.06    0.75
   3   6 -22    0.07    0.51
  -3   6  22    0.90    0.74
  -3  -6  22   -1.27    1.72
  -3  -6  22    0.19    1.61
   3   6 -22    0.22    0.83
  -3   6  22    0.11    0.64
   3   6 -21    5.92    0.71
  -3   6  21    6.28    0.97
  -3  -6  21    2.26    1.74
  -3  -6  21    7.82    1.91
   3   6 -21    5.56    1.05
  -3   6  21    5.54    0.83
  -3   6  21    5.50    0.96
  -3   6  20    0.45    0.80
   3   6 -20    0.66    0.52
  -3   6  20    0.65    0.89
  -3  -6  20   -0.18    1.64
   3   6 -20   -1.14    0.95
  -3   6  20    1.58    0.65
  -3  -6  20    0.60    1.61
  -3   6  19    1.11    0.93
   3   6 -19   -0.07    0.59
  -3  -6  19    0.39    1.61
  -3  -6  19    1.06    1.43
   3   6 -19   -0.64    1.08
  -3   6  19    0.81    0.61
  -3  -6  18    9.08    1.88
  -3   6  18    8.41    1.09
   3   6 -18    6.23    0.75
  -3  -6  18    5.47    1.79
   3   6 -18    7.57    1.16
  -3   6  18    7.46    0.85
   3   6 -17   23.38    1.34
  -3   6  17   24.41    1.70
  -3  -6  17   24.71    2.50
  -3  -6  17   30.87    2.74
  -3   6  17   24.27    1.34
  -3   6  16    5.93    1.09
  -3  -6  16    5.79    1.79
   3   6 -16    5.93    0.79
  -3  -6  16    3.55    1.73
  -3   6  16    6.65    0.71
  -3  -6  15   20.66    2.40
  -3   6  15   20.43    1.65
  -3  -6  15   20.95    2.34
   3   6 -15   21.49    1.56
  -3   6  15   23.27    1.25
  -3  -6  14   44.58    3.32
  -3  -6  14   52.52    3.36
   3   6 -14   48.41    2.56
  -3   6  14   48.44    2.74
  -3   6  14   48.25    2.16
  -3   6  13    4.79    1.23
  -3  -6  13    3.06    1.65
   3   6 -13    4.82    1.08
  -3   6  13    7.29    0.69
  -3   6  12    4.00    0.51
  -3  -6  12    4.65    1.41
  -3  -6  12    2.17    1.48
   3   6 -12    3.33    1.03
  -3   6  12    1.02    1.02
  -3  -6  11   22.46    2.14
   3   6 -11   21.63    1.68
  -3   6  11   19.49    1.07
   3   6 -10   38.38    2.48
  -3  -6  10   44.78    2.90
  -3   6  10   43.79    1.91
  -3  -6   9   93.23    4.49
   3   6  -9   85.47    4.14
  -3   6   9   84.99    3.49
  -3   6   8    3.71    0.50
   3   6  -8    5.10    1.09
  -3  -6   8    6.91    1.28
  -3  -6   7  196.98    8.27
  -3   6   7  189.33    7.33
   3   6  -7  188.64    8.06
  -3   6   6   11.45    0.79
   3   6  -6   12.08    1.41
  -3  -6   6   15.70    1.62
  -3   6   5   25.94    1.35
  -3  -6   5   36.97    2.28
   3   6  -5   27.78    2.06
  -3  -6   4   54.62    3.10
  -3   6   4   48.84    2.27
   3   6  -4   59.16    3.15
  -3   6   4   56.29    2.26
  -3   6   3  164.79    6.29
   3   6  -3  173.58    7.28
  -3   6   3  163.12    6.33
  -3  -6   3  162.35    7.19
  -3  -6   2    1.29    0.97
  -3   6   2    1.67    0.71
  -3   6   2    1.89    0.39
   3   6  -2    0.12    1.07
  -3   6   1  291.20   11.98
  -3   6   1  318.22   11.62
   3   6  -1  318.19   12.08
   3   6  -1  309.74   12.64
  -3   6   1  306.12   11.63
  -3  -6   1  315.96   12.58
   3   6   0   20.96    1.43
  -3   6   0   16.53    1.18
  -3  -6   0   21.18    1.77
   3   6   0   15.83    1.73
   3   6   1   96.45    4.61
   3   6   1   90.28    3.93
  -3   6  -1   87.24    3.79
  -3  -6  -1   89.56    4.38
   3   6   2   89.20    4.53
   3   6   2   93.73    3.96
  -3   6  -2   87.70    3.75
   3   6   3    1.28    0.72
  -3   6  -3    1.22    0.52
   3   6   3    0.85    1.26
   3   6   3    1.89    1.05
  -3  -6  -3    3.44    1.09
   3  -6   4   77.86    3.53
   3   6   4   79.10    4.41
  -3   6  -4   80.89    3.37
   3   6   4   82.54    3.59
  -3  -6  -4   85.69    4.08
   3   6   4   84.08    4.25
  -3   6  -5   37.64    1.70
  -3  -6  -5   36.74    2.38
   3  -6   5   35.42    1.95
   3   6   5   37.00    1.95
   3   6   5   35.14    2.47
   3   6   6    1.74    1.04
   3   6   6    1.84    0.67
   3  -6   6    0.84    0.72
  -3  -6  -6   -0.63    1.02
  -3   6  -6    0.97    0.40
   3   6   7   38.89    1.97
  -3  -6  -7   41.68    2.47
  -3   6  -7   35.21    1.65
   3   6   7   34.58    2.53
   3  -6   7   39.34    2.11
   3  -6   8   37.39    2.23
   3   6   8   45.13    2.13
   3   6   8   44.80    2.15
  -3  -6  -8   42.01    2.48
  -3   6  -8   38.95    1.78
   3   6   8   39.22    2.68
   3   6   9   94.96    3.76
   3  -6   9   87.46    3.93
  -3  -6  -9   92.43    4.10
   3  -6   9   98.47    3.44
  -3   6  -9   90.89    3.39
   3   6   9   95.20    3.74
   3   6   9   91.60    4.45
   3   6  10    0.27    1.14
   3  -6  10   -0.31    0.46
   3  -6  10   -0.16    0.82
   3   6  10    0.53    0.73
  -3  -6 -10    1.57    0.94
   3  -6  10    0.59    0.49
   3   6  10    0.41    0.66
  -3   6 -10    0.36    0.39
   3   6  11   45.53    2.18
   3  -6  11   41.24    1.97
   3   6  11   45.62    2.21
   3  -6  11   46.29    2.04
   3   6  11   39.78    2.79
  -3   6 -11   42.11    1.87
   3  -6  11   41.55    2.42
   3   6  12   53.91    2.52
   3   6  12   53.69    2.55
   3  -6  12   51.20    2.36
   3  -6  12   53.68    2.40
   3  -6  12   50.87    2.82
   3   6  12   49.69    3.21
  -3   6 -12   51.89    2.22
   3   6  13    6.69    0.89
   3  -6  13    8.07    0.83
   3   6  13    9.26    1.01
   3  -6  13    8.82    1.29
  -3   6 -13    8.86    0.67
   3  -6  13    8.53    0.84
   3  -6  14   19.40    1.22
   3   6  14   17.25    1.27
   3   6  14   14.80    1.67
   3  -6  14   14.63    1.52
   3   6  14   17.50    1.26
  -3   6 -14   16.07    0.96
   3   6  15   24.22    1.54
   3   6  15   25.46    1.98
   3   6  15   22.48    1.54
   3  -6  15   23.74    1.44
   3  -6  15   24.59    1.87
   3  -6  15   26.01    1.51
  -3   6 -15   24.20    1.27
   3  -6  16    4.15    0.85
  -3   6 -16    2.12    1.03
   3   6  16    0.58    1.12
   3   6  16    2.99    0.84
   3   6  16    3.84    0.88
   3  -6  16    2.35    1.06
   3  -6  16    3.81    0.79
  -3   6 -16    3.81    0.58
   3   6  17   33.99    2.12
   3  -6  17   30.89    1.74
   3  -6  17   24.99    2.05
  -3   6 -17   29.47    1.49
   3  -6  17   27.47    1.67
  -3   6 -17   26.80    1.92
  -3   6 -18    4.05    0.64
   3   6  18    3.31    1.10
  -3   6 -18    2.03    0.98
   3  -6  18    4.32    1.17
   3  -6  18    2.99    0.88
   3  -6  18    3.52    0.87
  -3   6 -19   47.11    2.65
   3  -6  19   51.27    3.02
   3  -6  19   49.51    2.58
   3  -6  19   46.21    2.51
  -3   6 -19   50.59    2.33
   3   6  19   54.95    2.75
  -3  -6 -20   30.37    2.79
   3  -6  20   34.24    2.52
  -3   6 -20   33.21    2.12
   3  -6  20   39.04    2.13
   3  -6  20   33.89    2.07
  -3   6 -20   33.93    1.86
   3   6  20   40.58    2.21
  -3  -6 -21   18.30    2.36
   3  -6  21   24.91    2.12
  -3   6 -21   24.79    1.75
   3  -6  21   27.89    1.83
   3  -6  21   25.33    1.77
  -3   6 -21   25.15    1.57
   3   6  21   29.49    1.85
  -3   6 -22    5.78    0.93
   3   6  22    7.20    1.23
  -3  -6 -22    4.80    1.81
   3  -6  22    8.11    1.19
   3  -6  22    6.61    1.57
   3  -6  22    8.05    1.23
  -3   6 -23    2.32    0.87
   3   6  23    1.32    1.07
   3  -6  23    0.28    1.29
   3  -6  23    2.50    1.05
   3  -6  23    1.86    0.97
  -3  -6 -23    0.66    1.67
   3   6  24   34.33    2.19
   3  -6  24   33.33    2.65
  -3  -6 -24   27.94    2.79
   3  -6  24   29.43    2.13
  -3   6 -24   31.40    1.95
  -3   6 -25    9.06    1.16
  -3  -6 -25    7.51    1.86
   3   6  25    5.54    1.20
   3  -6  25    7.97    1.87
  -3   6 -26    1.22    0.96
  -3   6 -26    1.89    1.07
  -3   6 -27    3.18    1.17
  -3   6 -27    4.16    1.06
  -3   6 -28    0.10    1.04
  -3   6 -29   -0.73    1.33
  -3   7  30    2.27    1.09
  -3   7  29    7.73    1.17
  -3   7  28    8.25    1.16
  -3  -7  28    3.79    1.97
  -3   7  27    0.28    0.91
  -3  -7  27    0.46    1.87
  -3  -7  26    3.82    2.05
  -3   7  26    3.57    0.91
   3   7 -26    4.10    0.96
  -3   7  25    0.79    0.93
  -3  -7  25    0.66    1.97
   3   7 -25   -0.82    0.87
  -3   7  25    0.13    0.82
  -3   7  24    0.58    0.70
  -3   7  24    0.67    0.90
  -3  -7  24   -1.92    2.06
   3   7 -24    1.16    0.60
   3   7 -24   -0.54    0.89
  -3   7  23    0.99    0.82
  -3  -7  23   -1.24    1.90
  -3   7  23    1.17    0.84
   3   7 -23   -0.32    0.91
  -3   7  23    0.75    0.75
  -3   7  22    0.21    0.89
  -3   7  22   -0.21    0.89
   3   7 -22    1.04    0.59
   3   7 -22   -0.65    0.98
  -3   7  22    0.38    0.67
   3   7 -21    1.70    0.62
  -3   7  21    0.80    0.97
  -3  -7  21    2.75    1.81
  -3  -7  21    3.09    1.82
  -3   7  21    0.97    0.97
   3   7 -21    1.75    0.99
  -3   7  21    1.64    0.70
  -3   7  20    8.28    1.19
   3   7 -20    7.36    0.81
  -3  -7  20    7.46    1.88
  -3  -7  20    6.05    1.98
   3   7 -20    5.77    1.20
  -3   7  20    6.69    0.87
   3   7 -19   41.41    2.04
  -3  -7  19   39.36    3.16
   3   7 -19   39.65    2.45
  -3   7  19   43.46    2.06
  -3   7  19   42.32    2.40
  -3  -7  19   41.57    3.46
   3   7 -18   92.84    3.91
  -3  -7  18   96.40    5.42
  -3  -7  18   96.56    5.23
   3   7 -18   87.32    4.36
  -3   7  18   94.71    4.29
  -3   7  18   89.24    3.85
   3   7 -17   57.21    3.09
  -3  -7  17   58.59    3.76
  -3   7  17   54.80    2.93
  -3   7  17   50.22    2.41
  -3  -7  17   55.51    3.92
   3   7 -16    6.57    1.06
  -3   7  16    4.20    1.22
  -3  -7  16    4.24    1.89
   3   7 -16    4.66    1.23
  -3   7  16    6.36    0.77
   3   7 -15    4.18    1.01
  -3  -7  15    1.88    1.53
  -3  -7  15    0.37    1.66
  -3   7  15    1.04    1.27
   3   7 -15    0.76    1.08
  -3   7  15    3.38    0.66
  -3   7  14    1.87    0.57
  -3  -7  14    1.46    1.56
   3   7 -14    2.97    1.00
   3   7 -14    0.34    1.25
  -3  -7  14    2.00    1.78
  -3   7  13   30.07    2.31
  -3  -7  13   33.87    2.70
  -3  -7  13   28.88    2.75
   3   7 -13   24.52    2.27
   3   7 -13   30.10    2.00
  -3   7  13   32.14    1.55
   3   7 -12   65.02    3.82
  -3  -7  12   68.79    4.09
  -3  -7  12   67.78    4.21
   3   7 -12   73.36    3.63
  -3   7  12   72.71    3.02
   3   7 -11   17.02    1.67
  -3  -7  11   20.51    2.23
   3   7 -11   14.32    1.79
  -3  -7  11   19.95    2.09
  -3   7  11   18.34    1.10
  -3   7  10    5.22    0.62
  -3  -7  10    4.23    1.49
   3   7 -10    1.80    1.07
  -3  -7  10    5.38    1.37
  -3  -7   9   14.02    1.86
   3   7  -9    9.71    1.44
  -3  -7   9   12.64    1.70
  -3   7   9   11.57    0.88
  -3   7   8   33.04    1.64
   3   7  -8   31.76    2.23
  -3  -7   8   34.07    2.65
  -3  -7   8   33.91    2.45
  -3   7   7   20.90    1.22
  -3   7   7   21.27    1.24
  -3  -7   7   24.15    2.21
   3   7  -7   19.61    1.77
  -3  -7   7   20.08    1.94
   3   7  -6   -0.45    0.99
  -3  -7   6   -0.46    1.32
  -3  -7   6    1.40    1.14
  -3   7   6    1.59    0.53
  -3   7   6    0.60    0.55
   3   7  -5    5.84    1.27
  -3  -7   5    7.50    1.39
  -3   7   5    5.41    0.66
   3   7  -4   23.92    2.08
  -3   7   4   26.13    1.41
  -3  -7   4   23.62    2.02
   3   7  -3    0.50    1.18
  -3  -7   3   -0.12    1.00
  -3   7   3   -0.17    0.82
  -3   7   3    0.33    0.47
  -3   7   2   27.08    1.15
   3   7  -2   27.68    2.20
  -3   7   2   24.54    1.73
  -3   7   2   24.14    1.27
  -3  -7   2   28.83    2.19
   3   7  -1   45.27    2.88
  -3   7   1   43.58    2.33
  -3   7   1   46.65    1.80
  -3  -7   1   42.60    2.76
  -3   7   1   41.17    1.82
   3   7   0  264.27   10.42
   3   7   0  275.46   11.04
  -3  -7   0  272.14   10.87
  -3   7   0  249.00   10.31
  -3  -7  -1    0.91    0.99
   3   7   1    2.28    1.21
   3   7   1    2.01    0.89
  -3   7  -1    1.08    0.69
   3   7   2   -0.83    0.81
   3   7   2   -0.14    1.17
  -3   7  -2    0.06    0.66
  -3  -7  -2   -0.76    0.97
   3   7   3    1.00    0.75
   3   7   3    0.55    1.20
  -3   7  -3    0.51    0.59
  -3  -7  -3    1.00    1.01
   3   7   4   -0.07    0.78
  -3   7  -4   -0.58    0.65
   3   7   4   -0.14    1.16
  -3  -7  -4    0.78    1.06
   3   7   5   17.25    1.35
   3  -7   5   15.83    1.34
   3   7   5   14.32    1.80
  -3   7  -5   15.04    1.08
   3  -7   6   64.18    3.28
  -3  -7  -6   73.44    3.72
  -3   7  -6   67.62    2.95
   3   7   6   73.74    3.25
   3   7   6   62.22    3.76
   3  -7   7   68.20    3.42
   3   7   7   76.41    3.34
  -3  -7  -7   75.35    3.77
  -3   7  -7   69.66    3.03
   3   7   7   64.54    3.88
   3   7   8  137.31    5.49
   3  -7   8  126.84    5.66
  -3  -7  -8  132.03    5.84
  -3   7  -8  129.31    5.16
   3   7   8  117.91    6.11
   3  -7   9   -0.45    0.96
  -3  -7  -9    2.44    1.09
   3   7   9    1.12    0.82
   3   7   9    1.90    1.40
  -3   7  -9    0.03    0.52
   3   7  10    5.93    1.49
   3   7  10    6.70    1.01
   3  -7  10    3.84    1.16
   3   7  10    5.24    1.00
  -3  -7 -10    5.89    1.22
   3  -7  10    4.15    0.53
  -3   7 -10    4.53    0.62
   3  -7  11   92.27    4.32
   3  -7  11  104.51    3.75
   3  -7  11   83.84    3.67
  -3   7 -11   81.88    3.63
   3   7  11   92.06    3.99
   3   7  11   82.68    4.72
   3   7  11   96.74    4.04
   3   7  12    1.41    1.35
   3   7  12    1.26    0.79
   3  -7  12    0.70    1.09
   3   7  12   -0.06    0.79
   3  -7  12    0.85    0.54
   3  -7  12    0.54    0.55
  -3   7 -12    0.98    0.46
   3   7  13   15.83    2.02
   3   7  13   18.42    1.33
   3   7  13   18.58    1.36
   3  -7  13   16.56    1.12
  -3   7 -13   16.25    1.00
   3  -7  13   16.83    1.71
   3  -7  13   18.57    1.18
   3   7  14    9.30    1.72
   3  -7  14    7.35    0.90
   3   7  14    9.17    1.05
   3   7  14    8.10    1.03
   3  -7  14    5.88    1.33
   3  -7  14    8.33    0.83
  -3   7 -14    8.33    0.72
   3   7  15    0.33    1.46
   3   7  15    0.06    0.75
   3   7  15   -1.58    1.55
   3  -7  15   -0.23    0.79
   3   7  15    0.38    0.81
   3  -7  15    0.46    1.05
   3  -7  15    0.58    0.64
  -3   7 -15    0.55    0.48
   3   7  16   21.09    2.28
   3   7  16   28.95    2.24
   3  -7  16   22.19    1.41
   3  -7  16   19.28    1.46
   3   7  16   22.20    1.56
   3  -7  16   21.60    1.99
  -3   7 -16   21.71    1.22
   3   7  16   26.14    1.58
   3   7  17    1.15    0.81
   3  -7  17    1.38    1.25
   3  -7  17    0.27    0.84
   3  -7  17    1.38    0.71
   3   7  17    0.86    0.84
   3   7  17    1.70    1.33
  -3   7 -17    1.43    0.59
   3   7  17   -0.23    1.30
   3   7  18   15.81    1.65
  -3   7 -18   13.00    1.54
   3  -7  18   12.37    1.65
   3  -7  18   16.66    1.26
   3  -7  18   11.31    1.24
  -3   7 -18   16.58    1.03
   3   7  18   11.85    1.82
  -3   7 -19    0.96    0.60
   3   7  19   -0.30    1.10
  -3   7 -19   -1.22    1.20
   3  -7  19   -0.13    1.30
   3  -7  19    1.85    0.83
   3  -7  19   -1.16    0.97
   3   7  19    1.43    1.40
  -3   7 -20   19.42    1.74
   3  -7  20   23.07    1.74
   3  -7  20   24.33    1.61
   3  -7  20   22.11    2.11
  -3   7 -20   24.26    1.39
   3  -7  21   11.44    1.77
   3  -7  21   10.21    1.39
  -3   7 -21   16.32    1.13
  -3   7 -22    1.55    0.70
   3  -7  22    1.21    1.21
   3  -7  22   -0.75    1.05
  -3   7 -23    1.12    0.72
   3  -7  23    2.37    1.55
   3   7  23    1.96    1.09
  -3   7 -24    0.70    0.79
   3  -7  24    1.64    1.50
  -3   7 -25    0.63    0.81
  -3   7 -26    0.31    0.86
  -3   7 -27    9.09    1.28
  -3   7 -28   -1.08    1.16
  -3  -8  28    0.49    2.04
  -3   8  28    0.92    1.02
  -3  -8  27    4.29    2.18
  -3   8  27    5.56    1.15
  -3  -8  26   -1.17    2.09
  -3   8  26    0.75    0.92
  -3  -8  25    0.23    1.93
  -3   8  25    0.45    1.07
   3   8 -25    2.24    1.01
  -3  -8  24    2.01    1.96
  -3   8  24    2.63    0.98
   3   8 -24    1.55    1.02
  -3  -8  23    1.31    1.95
  -3   8  23    1.39    0.98
  -3   8  23    1.05    1.03
   3   8 -23    2.74    1.07
  -3   8  22    2.01    1.11
  -3  -8  22    0.22    1.82
  -3   8  22    1.86    0.93
   3   8 -22    1.17    1.04
  -3   8  22    2.00    0.80
  -3   8  22    0.65    0.98
  -3  -8  21    3.00    1.89
  -3   8  21    5.89    1.05
   3   8 -21    4.89    0.82
   3   8 -21    2.37    1.14
  -3   8  21    6.63    0.89
  -3   8  20    6.73    1.25
  -3  -8  20    7.41    2.23
   3   8 -20    5.37    0.83
   3   8 -20    7.68    1.33
  -3   8  20    6.82    0.86
   3   8 -19   29.15    1.68
  -3  -8  19   29.77    2.87
  -3  -8  19   22.66    2.82
   3   8 -19   29.62    2.11
  -3   8  19   28.28    1.61
  -3   8  18   45.35    2.67
  -3  -8  18   45.56    3.51
  -3  -8  18   39.81    3.48
   3   8 -18   39.01    2.64
  -3   8  18   42.91    2.12
  -3  -8  17   30.62    2.84
  -3   8  17   33.54    2.33
  -3  -8  17   29.64    3.02
   3   8 -17   29.68    2.29
  -3   8  17   32.74    1.71
  -3   8  16    1.03    0.61
  -3  -8  16    0.18    1.47
  -3   8  16    1.78    1.20
  -3  -8  16   -0.42    1.68
   3   8 -16    1.30    1.20
   3   8 -16    1.62    0.86
  -3   8  15    3.94    0.72
  -3   8  15    1.93    1.40
  -3  -8  15    3.05    1.77
  -3   8  15    2.45    0.84
   3   8 -15    1.72    1.32
   3   8 -15    3.37    0.93
  -3  -8  15    3.79    1.79
   3   8 -14  104.22    4.78
   3   8 -14  112.21    5.32
  -3  -8  14  111.11    5.94
  -3   8  14   93.73    4.54
  -3   8  14  121.34    5.33
  -3   8  14  108.79    4.38
  -3  -8  14  108.58    5.55
  -3  -8  13   78.57    4.28
  -3  -8  13   68.42    4.40
   3   8 -13   66.14    4.00
  -3   8  13   64.80    3.26
  -3   8  13   76.96    4.01
  -3   8  13   75.49    3.14
  -3   8  12  223.16   10.07
  -3  -8  12  275.29   11.12
   3   8 -12  261.41   10.57
  -3  -8  12  261.73   11.40
   3   8 -12  284.41   11.05
  -3   8  12  270.24    9.97
  -3  -8  11   57.48    3.84
  -3  -8  11   60.67    3.63
   3   8 -11   56.26    3.17
   3   8 -11   55.30    3.52
  -3   8  11   47.63    2.63
  -3   8  11   62.24    2.60
  -3   8  10    5.76    0.79
  -3  -8  10    8.17    1.81
   3   8 -10    3.92    1.29
  -3   8  10    6.17    0.82
   3   8 -10    7.77    1.56
  -3  -8  10    5.54    1.57
  -3   8   9    0.37    0.62
  -3  -8   9    1.04    1.44
   3   8  -9    0.77    1.13
  -3  -8   9   -1.14    1.32
   3   8  -9    1.27    1.28
  -3   8   9    0.52    0.65
  -3   8   8   48.72    2.32
  -3  -8   8   49.70    3.15
   3   8  -8   47.10    3.13
  -3  -8   8   50.63    3.42
  -3   8   8   46.66    2.38
   3   8  -8   50.14    2.95
  -3   8   7    3.03    0.72
  -3  -8   7    1.69    1.38
   3   8  -7    4.54    1.57
  -3  -8   7    2.89    1.33
  -3   8   7    3.51    0.80
   3   8  -7    4.96    1.20
  -3  -8   6    7.43    1.44
   3   8  -6    7.06    1.63
  -3  -8   6    9.98    1.75
   3   8  -6    9.26    1.47
  -3   8   6    7.12    0.92
  -3  -8   5    4.91    1.52
  -3  -8   5    2.61    1.25
   3   8  -5    4.27    1.26
   3   8  -5    2.65    1.41
  -3   8   5    4.93    0.81
  -3   8   4   51.94    2.99
  -3  -8   4   49.91    3.43
  -3   8   4   53.58    2.42
   3   8  -4   49.45    3.15
  -3  -8   4   47.44    3.08
  -3   8   3    7.15    0.77
  -3  -8   3    5.41    1.39
  -3   8   3    6.65    1.26
   3   8  -3    6.69    1.44
  -3  -8   2   25.72    2.21
  -3   8   2   28.47    1.98
   3   8  -2   27.01    2.22
  -3  -8   1    1.76    1.11
  -3   8   1    0.80    0.35
  -3   8   1    1.02    0.88
  -3   8   1    1.12    0.28
   3   8  -1    3.30    1.29
  -3  -8   0    2.70    1.31
   3   8   0   -0.39    1.06
  -3   8   0    1.74    0.87
   3   8   0    2.39    1.29
  -3  -8  -1   11.39    1.52
  -3   8  -1    9.65    1.13
   3   8   1   11.44    1.35
   3   8   1   10.00    1.63
   3   8   2   12.66    1.37
  -3   8  -2   13.03    1.26
   3   8   2   11.91    1.73
  -3  -8  -2   12.93    1.58
  -3   8  -3    7.90    0.99
   3   8   3    6.74    1.55
   3   8   3    6.16    1.10
  -3  -8  -3    7.37    1.39
   3   8   4    1.52    1.01
   3   8   4    5.19    1.50
  -3   8  -4    1.34    0.80
  -3  -8  -4    4.07    1.29
  -3   8  -5   -0.93    0.88
   3   8   5   -0.15    1.34
  -3  -8  -5    0.36    1.19
   3   8   5    0.98    0.90
   3   8   6  355.43   13.42
   3  -8   6  322.26   13.47
  -3   8  -6  337.19   13.17
  -3  -8  -6  372.53   13.94
   3   8   6  328.08   14.10
   3   8   7  133.23    5.41
   3  -8   7  123.73    5.54
  -3  -8  -7  128.45    5.77
  -3   8  -7  119.83    5.10
   3   8   7  115.35    6.02
   3   8   8    9.51    1.19
   3  -8   8    7.04    1.39
  -3  -8  -8    6.55    1.39
  -3   8  -8    9.32    0.93
   3   8   9  167.10    6.48
  -3  -8  -9  151.60    6.70
   3  -8   9  155.10    6.73
  -3   8  -9  148.22    6.09
   3   8   9  141.49    7.16
   3   8  10  100.39    4.27
   3  -8  10   93.58    4.61
  -3  -8 -10   96.19    4.56
  -3   8 -10   91.50    3.91
   3   8  10   92.11    5.06
   3  -8  11   15.23    1.69
   3   8  11   15.91    1.40
   3   8  11   13.07    2.06
   3  -8  11   13.68    0.81
  -3   8 -11   13.33    1.00
   3   8  11   14.45    1.36
   3   8  12   18.14    2.17
   3  -8  12   20.12    1.17
  -3   8 -12   20.05    1.19
   3   8  12   19.34    1.57
   3  -8  12   19.20    1.88
   3   8  12   19.81    1.50
   3  -8  12   21.73    1.16
   3   8  13    0.18    1.39
   3  -8  13   -0.33    0.61
   3   8  13    0.82    0.87
   3   8  13    0.50    0.90
   3  -8  13   -0.59    1.18
   3  -8  13    0.72    0.55
  -3   8 -13   -0.11    0.52
   3   8  14   -0.72    1.42
   3  -8  14    1.03    0.64
   3  -8  14   -0.61    1.35
   3   8  14    0.07    0.87
   3   8  14   -0.13    0.84
   3  -8  14    0.52    0.54
  -3   8 -14    1.13    0.57
   3   8  15    0.74    1.50
   3   8  15    0.68    0.83
   3  -8  15    0.29    0.70
   3  -8  15   -0.25    1.18
   3   8  15    0.98    0.91
   3  -8  15    1.10    0.64
  -3   8 -15    0.46    0.51
   3   8  16   43.80    2.27
   3  -8  16   36.46    2.65
   3   8  16   38.59    2.16
   3  -8  16   37.32    1.95
   3   8  16   36.34    3.06
   3  -8  16   35.74    2.07
  -3   8 -16   39.93    1.84
   3   8  17    9.50    1.97
   3  -8  17    8.48    1.62
   3   8  17    8.39    1.12
   3   8  17   12.58    1.28
   3   8  17   12.79    1.95
   3  -8  17    9.96    1.00
   3  -8  17    8.71    1.11
  -3   8 -17   10.97    0.84
   3   8  18   18.60    2.33
   3   8  18   29.35    2.33
   3   8  18   19.43    1.61
   3  -8  18   20.86    2.10
   3  -8  18   19.24    1.54
  -3   8 -18   21.10    1.22
  -3   8 -19    5.02    1.33
   3  -8  19    7.24    1.57
   3  -8  19    7.59    1.15
  -3   8 -19    7.30    0.78
   3  -8  20   -0.62    1.36
  -3   8 -20    1.99    0.64
  -3   8 -21    1.42    0.63
   3  -8  21   -0.32    1.67
  -3   8 -22    2.39    0.68
   3  -8  22    1.51    1.49
  -3   8 -23    2.32    0.74
  -3   8 -24    1.16    0.79
  -3   8 -25    0.20    0.76
  -3   8 -26    1.37    0.88
  -3   9  26    0.08    0.97
  -3  -9  26   -0.51    2.14
  -3   9  25    1.29    1.12
  -3  -9  25    0.49    2.03
  -3  -9  24    1.19    1.96
  -3   9  24    0.27    1.07
   3   9 -24    0.28    1.05
  -3  -9  23    0.46    1.99
  -3   9  23    0.56    1.17
   3   9 -23   -0.19    1.15
  -3  -9  22    0.90    1.68
  -3   9  22    0.75    1.14
   3   9 -22   -0.30    1.12
  -3  -9  21    3.47    2.00
  -3   9  21    2.52    1.05
   3   9 -21    1.06    1.19
  -3   9  21    3.48    0.80
  -3  -9  20    8.39    2.02
  -3   9  20    6.29    1.32
  -3   9  20    3.62    1.05
   3   9 -20    6.11    1.32
  -3   9  20    4.49    0.80
  -3  -9  19    5.07    1.84
  -3   9  19    5.25    1.11
   3   9 -19    9.54    1.49
  -3   9  19    8.46    1.41
  -3   9  19    9.33    0.96
  -3   9  18   17.57    1.76
  -3  -9  18   18.10    2.60
  -3   9  18   12.99    1.37
   3   9 -18   17.48    1.88
  -3   9  18   17.10    1.21
  -3  -9  18   17.28    2.36
  -3  -9  17   12.50    2.45
  -3   9  17   12.12    1.62
  -3   9  17    9.08    1.19
   3   9 -17   10.78    1.67
  -3   9  17   15.14    1.08
  -3  -9  17   12.48    2.17
  -3  -9  16   43.15    3.63
  -3   9  16   50.83    2.97
  -3  -9  16   45.32    3.38
  -3   9  16   35.40    2.31
   3   9 -16   42.05    2.83
   3   9 -16   40.99    2.37
  -3   9  16   45.05    2.12
  -3   9  15    3.34    0.74
  -3   9  15    3.35    1.60
  -3  -9  15    0.87    1.75
   3   9 -15    2.95    0.95
  -3   9  15    2.15    0.99
   3   9 -15    1.23    1.30
  -3  -9  15    3.17    1.62
  -3   9  14    0.84    0.68
  -3   9  14   -0.83    1.71
  -3  -9  14    0.34    1.55
  -3  -9  14   -0.21    1.78
   3   9 -14    0.14    1.33
  -3   9  14   -0.23    0.82
   3   9 -14   -0.09    0.88
  -3   9  13    1.50    0.69
  -3  -9  13    1.24    1.65
   3   9 -13    0.49    1.01
  -3   9  13    0.14    1.55
  -3  -9  13    1.00    1.54
  -3   9  13    1.40    0.94
   3   9 -13    0.74    1.44
  -3  -9  12   43.26    3.20
   3   9 -12   49.38    3.25
   3   9 -12   45.57    2.80
  -3  -9  12   46.68    3.59
  -3   9  12   42.00    2.45
  -3   9  12   48.62    2.28
  -3   9  11    5.68    0.87
   3   9 -11    2.72    1.59
  -3  -9  11    4.71    1.81
  -3  -9  11    4.23    1.52
  -3   9  11    3.92    0.99
   3   9 -11    2.13    1.16
  -3   9  10    0.98    0.67
  -3  -9  10   -0.15    1.44
  -3  -9  10    2.12    1.59
   3   9 -10    0.66    1.19
   3   9 -10    3.61    1.41
  -3   9  10    3.68    1.03
   3   9  -9    1.83    1.14
  -3  -9   9    1.51    1.60
  -3  -9   9    0.15    1.36
   3   9  -9    2.48    1.39
  -3   9   9   -0.06    0.75
  -3   9   9    0.77    0.85
  -3   9   8   -0.24    0.81
  -3  -9   8    0.15    1.30
  -3  -9   8    0.19    1.49
   3   9  -8    1.60    1.33
  -3   9   8    0.76    0.88
   3   9  -8    0.59    1.15
  -3   9   7    0.29    0.84
   3   9  -7   -0.17    1.45
  -3  -9   7   -1.01    1.46
  -3  -9   7    0.18    1.51
   3   9  -7    2.55    1.25
  -3   9   7    0.86    0.84
  -3  -9   6    2.33    1.51
   3   9  -6    0.67    1.44
   3   9  -6   -0.12    1.11
  -3  -9   6   -0.28    1.33
  -3   9   6    0.93    0.72
  -3   9   5    3.64    0.86
   3   9  -5    4.38    1.32
   3   9  -5    2.88    1.49
  -3   9   5    5.05    1.59
   3   9  -4    5.36    1.69
  -3  -9   4    6.67    1.64
   3   9  -4    4.87    1.40
  -3   9   4    5.22    1.50
  -3   9   4    6.10    0.90
   3   9  -3    1.15    1.38
   3   9  -3    1.56    1.55
  -3   9   3    0.66    0.60
  -3   9   3    1.43    1.26
  -3  -9   3   -0.14    1.37
  -3   9   2   60.10    2.61
   3   9  -2   58.42    3.58
  -3   9   2   61.57    3.39
   3   9  -2   51.89    3.84
  -3  -9   2   58.02    3.55
  -3   9   1   90.94    3.41
  -3  -9   1   88.66    4.63
  -3   9   1   86.17    3.53
   3   9  -1   81.01    4.91
   3   9  -1   93.06    4.81
  -3   9   1   87.98    4.32
   3   9   0   46.43    3.33
   3   9   0   34.72    2.33
   3   9   0   39.37    2.89
  -3   9   0   36.40    2.37
  -3  -9   0   39.62    2.70
   3   9   1    1.41    1.26
   3   9   1    3.01    1.80
  -3   9  -1    2.29    1.01
   3   9   1    3.39    1.52
  -3  -9  -1    4.49    1.44
   3   9   2   29.92    2.08
   3   9   2   28.41    2.85
  -3   9  -2   25.32    1.91
   3   9   2   29.95    2.59
  -3  -9  -2   27.39    2.34
   3   9   3  101.69    5.33
  -3   9  -3  100.47    4.55
   3   9   3   99.14    4.70
  -3  -9  -3  105.41    5.08
   3   9   4   21.97    1.83
  -3   9  -4   22.90    1.62
   3   9   4   20.44    2.32
  -3  -9  -4   20.54    2.06
   3   9   5  114.47    5.88
   3   9   5  113.14    5.13
  -3   9  -5  111.52    4.98
  -3  -9  -5  126.20    5.66
   3   9   6   16.64    2.23
   3   9   6   19.96    1.72
  -3   9  -6   22.28    1.59
  -3  -9  -6   23.53    2.10
   3   9   7   35.87    2.16
   3   9   7   32.85    2.81
  -3   9  -7   31.72    1.93
  -3  -9  -7   31.38    2.37
   3   9   8   32.48    2.05
   3   9   8   24.76    2.54
   3  -9   8   28.56    2.17
  -3  -9  -8   31.17    2.23
  -3   9  -8   28.43    1.72
   3  -9   9    0.11    1.13
   3   9   9    1.79    1.08
  -3  -9  -9    1.41    1.13
  -3   9  -9    2.24    0.75
   3   9   9    0.34    1.54
   3   9  10   40.17    2.24
   3  -9  10   33.16    2.48
  -3   9 -10   33.46    1.85
   3   9  10   38.97    3.05
   3   9  11   -0.18    1.47
   3   9  11    1.26    0.94
   3  -9  11    0.85    1.13
  -3   9 -11   -0.46    0.72
   3   9  12    1.31    1.53
   3   9  12    1.33    1.00
   3  -9  12   -0.13    1.17
   3   9  12    0.72    0.98
  -3   9 -12    0.04    0.64
   3   9  13   28.69    1.94
   3   9  13   27.52    1.83
   3   9  13   21.96    2.56
   3  -9  13   22.05    2.11
  -3   9 -13   23.49    1.39
   3   9  14    8.76    1.92
   3   9  14    9.79    1.25
   3  -9  14    8.75    1.55
   3   9  14    9.24    1.26
   3  -9  14    8.15    0.82
   3  -9  14   10.16    0.83
  -3   9 -14    8.76    0.85
   3  -9  15   15.60    1.87
   3   9  15   17.33    1.50
   3   9  15   18.32    2.35
   3   9  15   21.43    1.55
  -3   9 -15   17.21    1.10
   3  -9  15   16.42    1.20
   3  -9  16    2.95    0.83
   3   9  16    2.85    1.63
   3   9  16    5.13    1.05
   3  -9  16    2.74    1.46
   3   9  16    4.18    1.08
  -3   9 -16    3.03    0.63
   3   9  17   10.21    1.26
   3  -9  17    8.64    1.59
  -3   9 -17    7.61    0.79
   3   9  18    2.48    1.04
   3  -9  18    3.37    1.51
  -3   9 -18    2.65    0.63
   3   9  19    1.83    1.00
   3  -9  19    2.06    1.49
  -3   9 -19    1.54    0.61
   3  -9  20   -0.33    1.38
  -3   9 -20    0.86    0.65
  -3   9 -21    0.67    0.64
  -3   9 -22    1.35    0.63
  -3   9 -23    6.58    0.82
  -3 -10  26    6.69    2.30
  -3 -10  25    3.87    2.29
  -3  10  24   -0.51    1.31
  -3 -10  24   -0.24    2.13
  -3  10  23    1.88    1.45
  -3 -10  23    3.46    2.09
   3  10 -22    4.83    1.44
  -3 -10  22    5.61    2.16
   3  10 -21    6.03    1.38
  -3 -10  21    4.57    1.96
  -3  10  20    0.21    0.93
   3  10 -20    2.31    1.21
  -3 -10  20   -1.90    1.66
  -3  10  19    0.84    1.05
   3  10 -19    3.46    1.29
  -3 -10  19    1.43    1.81
  -3  10  19    1.89    0.77
  -3  10  18    3.05    0.77
   3  10 -18    1.07    1.26
  -3  10  18    0.41    0.97
  -3 -10  18   -0.20    1.45
  -3  10  17    3.26    0.74
  -3  10  17    0.39    1.38
   3  10 -17    1.92    1.32
  -3 -10  17    2.12    1.66
  -3  10  17    0.92    0.96
   3  10 -17    3.98    1.00
  -3  10  16    1.58    0.73
   3  10 -16    2.25    0.89
  -3  10  16   -0.28    1.66
  -3 -10  16    0.38    1.56
   3  10 -16    0.57    1.29
  -3  10  16    0.20    1.01
  -3  10  15    1.12    0.66
  -3  10  15    1.73    1.05
  -3 -10  15   -0.23    1.86
   3  10 -15    0.79    0.97
  -3 -10  15    1.09    1.61
   3  10 -15   -1.04    1.48
  -3  10  14   11.31    1.04
  -3  10  14    7.57    1.95
  -3 -10  14    6.13    2.25
  -3 -10  14    7.59    1.89
   3  10 -14   11.46    1.93
  -3  10  14    9.69    1.30
   3  10 -14    9.23    1.28
   3  10 -13   23.14    2.43
  -3  10  13   26.65    2.67
  -3 -10  13   29.42    2.97
   3  10 -13   24.30    1.99
  -3 -10  13   26.05    2.60
  -3  10  13   22.11    1.83
  -3  10  13   28.51    1.62
  -3  10  12    0.12    0.75
  -3 -10  12   -1.95    1.78
   3  10 -12    1.09    1.23
  -3 -10  12   -1.00    1.60
   3  10 -12   -1.44    1.70
  -3  10  12    0.95    1.03
  -3  10  11    2.34    0.79
  -3 -10  11    2.46    1.49
  -3 -10  11    3.81    1.86
   3  10 -11    0.65    1.78
  -3  10  11    2.13    1.01
   3  10 -11    0.89    1.09
  -3 -10  10    8.50    1.75
  -3  10  10    5.41    0.97
  -3 -10  10    7.86    2.02
   3  10 -10    4.85    1.40
   3  10 -10    6.01    1.59
  -3  10  10    5.15    1.12
   3  10  -9    8.61    1.42
  -3 -10   9    9.34    2.03
  -3  10   9    7.20    0.97
   3  10  -9    9.40    1.85
  -3 -10   9    9.08    1.76
  -3  10   9    7.53    1.24
   3  10  -8    4.95    1.35
  -3 -10   8    5.96    1.95
  -3 -10   8    2.43    1.54
   3  10  -8    2.77    1.54
  -3  10   8    3.35    1.01
  -3 -10   7    8.87    1.67
  -3  10   7   14.94    2.26
  -3 -10   7    8.82    2.05
   3  10  -7   12.85    2.02
   3  10  -7   11.70    1.68
  -3  10   6   65.04    4.00
   3  10  -6   51.79    3.68
  -3  10   6   53.22    2.84
   3  10  -6   54.28    3.33
[truncated: 518,425 more chars]
