# Supplementary material for: Crystal structure, Hirshfeld surface analysis and DFT studies of 2-(2,3-di­hydro-1H-perimidin-2-yl)phenol
Source: Acta Crystallogr E Crystallogr Commun. 2020 May 5;76(Pt 6):798–802. doi: 10.1107/S2056989020005939 (PMC7273993; doi:10.1107/S2056989020005939)
Supplement: Supplementary file 2 [file e-76-00798-Isup2.hkl]

data_I                                                                          
_shelx_title ' exp_526_a.res in P2(1)/c'                                        
_shelx_refln_list_code          4                                               
_shelx_F_calc_maximum      246.62                                               
_exptl_crystal_F_000      1104.00                                               
_reflns_d_resolution_high  0.7246                                               
                                                                                
loop_                                                                           
 _space_group_symop_operation_xyz                                               
 'x, y, z'                                                                      
 '-x, y+1/2, -z+1/2'                                                            
 '-x, -y, -z'                                                                   
 'x, -y-1/2, z-1/2'                                                             
                                                                                
_cell_length_a     9.0710                                                       
_cell_length_b    12.0526                                                       
_cell_length_c    24.6120                                                       
_cell_angle_alpha  90.000                                                       
_cell_angle_beta   95.999                                                       
_cell_angle_gamma  90.000                                                       
                                                                                
_shelx_F_squared_multiplier     1.000                                           
                                                                                
loop_                                                                           
 _refln_index_h                                                                 
 _refln_index_k                                                                 
 _refln_index_l                                                                 
 _refln_F_squared_calc                                                          
 _refln_F_squared_meas                                                          
 _refln_F_squared_sigma                                                         
 _refln_observed_status                                                         
   2   0   0       3578.28       3406.88        72.84 o                         
   3   0   0       1541.70       1393.25        26.79 o                         
   4   0   0        163.16        160.83         4.71 o                         
   5   0   0       2300.35       2375.20        45.23 o                         
   6   0   0        192.42        204.21         6.36 o                         
   7   0   0        363.57        350.94         8.17 o                         
   8   0   0        347.81        349.04         8.93 o                         
   9   0   0          0.29         -0.12         1.85 o                         
  10   0   0         13.66         17.31         3.39 o                         
  11   0   0         24.27         20.58         6.74 o                         
  12   0   0          1.30          8.33        10.24 o                         
   1   1   0       3176.85       2698.30        71.33 o                         
   2   1   0       8861.32       8591.24       160.53 o                         
   3   1   0       4980.14       4914.89        60.88 o                         
   4   1   0         92.49         88.98         2.17 o                         
   5   1   0        758.84        822.44        11.93 o                         
   6   1   0         89.41         84.36         2.16 o                         
   7   1   0        118.70        114.77         2.85 o                         
   8   1   0          0.21          1.62         1.38 o                         
   9   1   0          2.61          2.81         1.32 o                         
  10   1   0          1.40          2.38         1.68 o                         
  11   1   0         27.05         21.55         5.43 o                         
  12   1   0         55.33         46.62        11.86 o                         
   0   2   0      11984.21      11272.88       416.84 o                         
   1   2   0       5129.91       4914.23       182.33 o                         
   2   2   0        811.32        729.41        12.69 o                         
   3   2   0        195.58        202.84         3.62 o                         
   4   2   0       2171.91       2323.32        33.62 o                         
   5   2   0       1070.77       1105.20        15.84 o                         
   6   2   0        667.89        669.05        10.26 o                         
   7   2   0        212.00        213.39         3.97 o                         
   8   2   0          1.11          0.52         1.13 o                         
   9   2   0          0.91          1.67         1.38 o                         
  10   2   0        104.86        106.05         5.64 o                         
  11   2   0          2.11          1.27         9.83 o                         
   1   3   0      18590.31      17778.89       464.33 o                         
   2   3   0       2809.12       2815.86        99.40 o                         
   3   3   0        707.49        708.45        12.62 o                         
   4   3   0        141.06        146.46         3.02 o                         
   5   3   0        184.85        202.81         4.27 o                         
   6   3   0        227.80        208.33         4.61 o                         
   7   3   0        108.19        102.01         3.84 o                         
   8   3   0          0.41         -0.68         2.28 o                         
   9   3   0         17.58         24.68         3.11 o                         
  10   3   0         52.51         61.65         3.42 o                         
  11   3   0         16.31          5.38        11.92 o                         
   0   4   0       4840.89       5045.33       108.28 o                         
   1   4   0       1108.56       1066.19        20.98 o                         
   2   4   0         12.01          7.50         2.20 o                         
   3   4   0        156.93        145.95         3.82 o                         
   4   4   0         48.40         59.66         1.90 o                         
   5   4   0         14.50         12.61         1.32 o                         
   6   4   0        161.69        158.45         4.83 o                         
   7   4   0         30.71         25.78         2.22 o                         
   8   4   0          1.82          0.10         2.58 o                         
   9   4   0          2.03         -2.59         2.59 o                         
  10   4   0         34.45         37.34         8.04 o                         
  11   4   0          0.12          4.22        12.15 o                         
   1   5   0         77.40         51.81         3.24 o                         
   2   5   0         38.86         42.32         3.53 o                         
   3   5   0       3513.55       3729.38        63.32 o                         
   4   5   0        393.48        399.97         8.57 o                         
   5   5   0          0.02          1.05         1.68 o                         
   6   5   0         25.81         28.58         3.23 o                         
   7   5   0         36.35         41.17         2.75 o                         
   8   5   0         23.74         28.56         3.18 o                         
   9   5   0         10.11         10.64         3.06 o                         
  10   5   0          4.67          7.98         4.37 o                         
   0   6   0          6.33          0.92         2.63 o                         
   1   6   0         70.92         76.36         3.90 o                         
   2   6   0       1605.24       1733.26        33.71 o                         
   3   6   0        105.21        108.00         8.17 o                         
   4   6   0        323.57        363.32         8.17 o                         
   5   6   0          3.33          1.68         1.24 o                         
   6   6   0        475.85        479.25        10.49 o                         
   7   6   0         17.09         23.28         3.40 o                         
   8   6   0         12.36         13.93         2.96 o                         
   9   6   0         44.99         38.05        13.51 o                         
  10   6   0         12.59          3.45         7.42 o                         
   1   7   0        570.82        583.25        10.61 o                         
   2   7   0          0.87          1.05         1.73 o                         
   3   7   0       1476.31       1533.43        30.79 o                         
   4   7   0        445.09        449.63         9.98 o                         
   5   7   0        139.51        141.38         9.21 o                         
   6   7   0        795.24        764.22        15.42 o                         
   7   7   0        198.33        204.89         6.69 o                         
   8   7   0         29.63         33.64         3.94 o                         
   9   7   0          1.20          3.15         7.31 o                         
  10   7   0          8.13          4.69        10.41 o                         
  11   7   0         20.92         32.91        11.86 o                         
   0   8   0        140.65        170.78         6.44 o                         
   1   8   0          5.65          1.52         2.26 o                         
   2   8   0       1185.64       1143.25        21.37 o                         
   3   8   0          5.06          8.83         3.48 o                         
   4   8   0        678.54        654.38        13.78 o                         
   5   8   0          0.15         -0.07         2.47 o                         
   6   8   0        163.20        162.78         5.22 o                         
   7   8   0         76.91         76.55         5.05 o                         
   8   8   0         15.13         16.48         5.47 o                         
   9   8   0         15.15          7.69        12.09 o                         
  10   8   0         18.63         19.20        12.84 o                         
   1   9   0          4.16          6.13         2.57 o                         
   2   9   0        108.68        101.37         4.84 o                         
   3   9   0        227.25        223.90         9.02 o                         
   4   9   0        560.31        574.17        15.27 o                         
   5   9   0         71.34         68.54         3.40 o                         
   6   9   0         23.67         21.10         2.78 o                         
   7   9   0          5.16          6.70         2.66 o                         
   8   9   0          5.06          1.57         3.63 o                         
   9   9   0         24.96         11.16        12.21 o                         
   0  10   0         80.36         94.77         5.32 o                         
   1  10   0        114.52        119.25         5.56 o                         
   2  10   0        128.35        136.02         5.17 o                         
   3  10   0        308.34        337.85        10.44 o                         
   4  10   0        160.25        153.20         6.29 o                         
   5  10   0          7.68         16.32         2.51 o                         
   6  10   0          2.47          4.60         2.75 o                         
   7  10   0         10.69          9.95         2.54 o                         
   8  10   0          2.35         12.15         9.83 o                         
   1  11   0          0.33          0.26         3.10 o                         
   2  11   0          0.02         -0.86         3.03 o                         
   3  11   0        133.05        116.15         6.51 o                         
   4  11   0         16.34         11.24         3.50 o                         
   5  11   0         60.22         68.10         4.37 o                         
   6  11   0          1.69          0.62         3.55 o                         
   7  11   0         13.00         11.89         4.70 o                         
   0  12   0        125.66        119.61         6.16 o                         
   1  12   0        100.99         87.43         4.70 o                         
   2  12   0          3.87         -1.43         3.08 o                         
   3  12   0         21.88         23.41         4.02 o                         
   4  12   0         30.56         31.80         4.09 o                         
   5  12   0          5.58          3.28         4.29 o                         
   6  12   0          0.21          0.21         6.25 o                         
   7  12   0         38.73         15.85        12.03 o                         
   1  13   0          7.34          0.37         3.81 o                         
   2  13   0         15.47         14.46         5.24 o                         
   3  13   0         29.34         18.72         4.10 o                         
   4  13   0         11.54          4.34         4.54 o                         
   5  13   0         16.27          7.34         4.99 o                         
   6  13   0          1.42         -3.76        11.11 o                         
   0  14   0          1.76          1.39        10.82 o                         
   1  14   0         58.38         75.32         7.49 o                         
   2  14   0         72.07         77.60         7.68 o                         
   3  14   0          0.21          4.86         4.75 o                         
   4  14   0          4.01         -1.28         8.17 o                         
   5  14   0          0.49          4.69        11.11 o                         
   1  15   0         54.32         51.73        10.93 o                         
   2  15   0         30.74         67.97        17.73 o                         
   3  15   0          6.24         16.25         8.27 o                         
   4  15   0          5.37          8.16        10.35 o                         
   0  16   0         15.87         40.67        15.56 o                         
   1  16   0         13.45         21.81        15.10 o                         
 -12   1   1          0.80          2.66        10.99 o                         
 -11   1   1          1.25          7.15         5.91 o                         
 -10   1   1          0.64          0.90         1.68 o                         
  -9   1   1         11.64         13.11         1.38 o                         
  -8   1   1          0.19          1.40         1.33 o                         
  -7   1   1        200.34        198.10         3.72 o                         
  -6   1   1          0.33          0.06         1.03 o                         
  -5   1   1        603.38        568.05         8.67 o                         
  -4   1   1         26.34         26.36         1.09 o                         
  -3   1   1        500.94        478.43         5.98 o                         
  -2   1   1       4394.33       4199.92        78.45 o                         
   2   1   1      13682.37      13376.72       221.33 o                         
   3   1   1         21.51         21.00         0.91 o                         
   4   1   1         19.13         11.14         1.05 o                         
   5   1   1       2533.17       2689.91        34.14 o                         
   6   1   1        719.89        736.62        10.97 o                         
   7   1   1         21.05         21.48         1.50 o                         
   8   1   1          3.89          5.68         1.51 o                         
   9   1   1          0.02         -1.22         1.37 o                         
  10   1   1          0.32          1.65         1.66 o                         
  11   1   1         10.07          5.41         6.59 o                         
  12   1   1          4.13          8.62        10.99 o                         
 -11   2   1          9.03          5.63         9.52 o                         
 -10   2   1          6.05          8.26         2.32 o                         
  -9   2   1         54.95         50.39         1.82 o                         
  -8   2   1          0.08         -0.48         1.48 o                         
  -7   2   1        262.62        264.66         4.97 o                         
  -6   2   1         80.25         76.18         2.31 o                         
  -5   2   1         95.84        104.84         3.32 o                         
  -4   2   1        351.38        347.67         5.26 o                         
  -3   2   1         38.21         42.06         1.69 o                         
  -2   2   1       6029.24       6041.32       129.63 o                         
   0   2   1       2185.83       2056.01        50.41 o                         
   1   2   1        226.54        228.14         9.72 o                         
   2   2   1      14007.95      12663.14       231.77 o                         
   3   2   1         22.32         33.75         1.90 o                         
   4   2   1        749.78        761.89        11.99 o                         
   5   2   1          4.63          1.82         0.89 o                         
   6   2   1        263.73        302.04         7.52 o                         
   7   2   1        139.51        135.34         3.42 o                         
   8   2   1          2.61          1.41         1.84 o                         
   9   2   1        260.37        258.95         5.96 o                         
  10   2   1        105.74        117.37         4.27 o                         
  11   2   1         10.60          2.69         6.74 o                         
 -11   3   1         23.10          1.39        11.22 o                         
 -10   3   1          2.44          3.91         2.62 o                         
  -9   3   1         28.59         30.50         3.13 o                         
  -8   3   1          0.52         -2.54         2.54 o                         
  -7   3   1          9.16          5.42         2.29 o                         
  -6   3   1        934.76        912.74        14.56 o                         
  -5   3   1        351.59        340.87         6.27 o                         
  -4   3   1        447.62        460.03         7.91 o                         
  -3   3   1        102.50         94.73         2.61 o                         
  -2   3   1        157.98        157.22         4.09 o                         
  -1   3   1       1781.20       1683.16        45.65 o                         
   0   3   1        900.30        947.85        21.48 o                         
   1   3   1      18996.08      17423.36       371.56 o                         
   2   3   1        147.44        136.65         4.19 o                         
   3   3   1        765.36        805.09        12.94 o                         
   4   3   1          0.42          1.90         1.57 o                         
   5   3   1          0.19          0.38         1.29 o                         
   6   3   1        243.35        251.12         5.28 o                         
   7   3   1         75.18         75.33         3.45 o                         
   8   3   1          0.14         -1.98         2.30 o                         
   9   3   1        134.76        131.62         4.28 o                         
  10   3   1        142.33        143.34         4.74 o                         
  11   3   1         36.52         31.24        11.86 o                         
 -11   4   1         17.97         27.88        13.13 o                         
 -10   4   1          0.73          1.48         3.69 o                         
  -9   4   1         10.36          6.07         2.90 o                         
  -8   4   1         67.29         66.87         4.17 o                         
  -7   4   1         79.98         69.86         3.09 o                         
  -6   4   1        134.69        149.75         4.91 o                         
  -5   4   1         60.18         57.06         2.38 o                         
  -4   4   1          0.24          1.62         1.20 o                         
  -3   4   1       1013.41       1091.44        16.33 o                         
  -2   4   1       1167.20       1196.78        33.84 o                         
  -1   4   1       1575.98       1449.14        25.25 o                         
   0   4   1        199.45        246.37         4.52 o                         
   1   4   1        657.55        576.63        12.02 o                         
   2   4   1        167.34        142.61         4.30 o                         
   3   4   1          9.05          7.97         1.31 o                         
   4   4   1       2726.66       2735.53        51.53 o                         
   5   4   1         86.30        106.93         2.69 o                         
   6   4   1          3.35          0.89         1.59 o                         
   7   4   1         35.05         34.14         2.64 o                         
   8   4   1          0.01          0.04         3.00 o                         
   9   4   1         59.62         52.40         3.83 o                         
  10   4   1         19.35         18.33         3.78 o                         
  11   4   1         66.26         68.08        14.00 o                         
 -10   5   1          7.12          6.05         5.10 o                         
  -9   5   1          2.71          5.44         2.91 o                         
  -8   5   1        172.23        182.88         7.15 o                         
  -7   5   1         53.05         52.93         4.26 o                         
  -6   5   1          6.24          7.27         1.62 o                         
  -5   5   1        571.93        585.14        12.26 o                         
  -4   5   1       2060.27       2070.40        29.96 o                         
  -3   5   1        281.17        302.10         8.71 o                         
  -2   5   1        324.63        327.56         8.71 o                         
  -1   5   1       1136.55       1291.02        23.03 o                         
   0   5   1        466.43        523.68        10.20 o                         
   1   5   1          9.86         24.51         1.93 o                         
   2   5   1          8.52          7.38         2.58 o                         
   3   5   1        322.37        351.22         7.77 o                         
   4   5   1        981.68       1033.50        24.99 o                         
   5   5   1         35.59         32.82         1.86 o                         
   6   5   1        423.21        442.82         8.23 o                         
   7   5   1          4.60          3.69         2.18 o                         
   8   5   1        124.77        117.50         6.31 o                         
   9   5   1         31.51         26.02         4.66 o                         
  10   5   1         27.42         30.48         5.10 o                         
 -11   6   1          1.59         13.59         8.50 o                         
 -10   6   1          0.31         -0.39         7.64 o                         
  -9   6   1          2.80          2.48         5.79 o                         
  -8   6   1         23.25         28.15         4.99 o                         
  -7   6   1         27.92         25.17         2.89 o                         
  -6   6   1         45.57         46.51         2.56 o                         
  -5   6   1         33.09         42.26         3.33 o                         
  -4   6   1         36.67         42.81         1.65 o                         
  -3   6   1       1725.01       1793.99        28.50 o                         
  -2   6   1        190.76        192.31         7.35 o                         
  -1   6   1       3425.74       3491.59        59.53 o                         
   0   6   1       1878.25       1984.27        31.58 o                         
   1   6   1          8.11         18.93         1.68 o                         
   2   6   1       2432.72       2482.83        55.77 o                         
   3   6   1        559.94        523.92        11.97 o                         
   4   6   1        124.11        148.50         4.29 o                         
   5   6   1        123.08        114.08         3.90 o                         
   6   6   1        115.49        123.03         3.76 o                         
   7   6   1          8.57          5.05         2.86 o                         
   8   6   1        235.13        237.60        10.65 o                         
   9   6   1         44.22         49.38         8.65 o                         
  10   6   1          5.37          3.17         7.18 o                         
 -11   7   1          1.15          5.73        10.07 o                         
 -10   7   1          1.28         -6.22         7.92 o                         
  -9   7   1          0.39         -2.61         9.40 o                         
  -8   7   1         16.40         19.40         2.81 o                         
  -7   7   1         79.15         93.17         4.19 o                         
  -6   7   1        328.72        333.35         6.92 o                         
  -5   7   1         22.31         27.09         4.02 o                         
  -4   7   1         33.48         32.33         2.76 o                         
  -3   7   1        223.66        254.36         5.65 o                         
  -2   7   1        750.63        886.68        16.86 o                         
  -1   7   1        315.34        277.72         7.71 o                         
   0   7   1          9.49         14.67         1.93 o                         
   1   7   1        164.75        126.04         3.52 o                         
   2   7   1          1.71          4.75         1.64 o                         
   3   7   1         11.64          8.69         2.57 o                         
   4   7   1         58.52         64.94         3.14 o                         
   5   7   1        396.14        428.98         9.81 o                         
   6   7   1        366.11        354.20         8.49 o                         
   7   7   1        316.17        288.33        11.85 o                         
   8   7   1          6.85          1.59         3.63 o                         
   9   7   1         95.19         90.87         8.16 o                         
  10   7   1         10.26         14.29        11.28 o                         
 -10   8   1          2.27          6.36        11.74 o                         
  -9   8   1         43.58         21.46        11.57 o                         
  -8   8   1         15.97          7.65         4.32 o                         
  -7   8   1        257.60        247.14         6.66 o                         
  -6   8   1         17.76         10.73         2.38 o                         
  -5   8   1          0.02          1.85         1.34 o                         
  -4   8   1         33.29         24.36         3.17 o                         
  -3   8   1          5.80          7.17         1.94 o                         
  -2   8   1        348.36        321.37         7.84 o                         
  -1   8   1        444.77        413.42         9.26 o                         
   0   8   1          5.21          9.18         1.95 o                         
   1   8   1          1.00          2.19         1.65 o                         
   2   8   1        111.24        115.09         6.75 o                         
   3   8   1         60.84         61.25         3.95 o                         
   4   8   1         11.59         13.88         2.79 o                         
   5   8   1        177.58        179.62         4.35 o                         
   6   8   1         23.51         22.46         2.71 o                         
   7   8   1         15.88         13.06         2.40 o                         
   8   8   1          3.42          4.77         5.06 o                         
   9   8   1          0.27         -6.54        12.09 o                         
  10   8   1         33.04         34.94        12.49 o                         
  -9   9   1         54.35         71.78        11.45 o                         
  -8   9   1         24.59         33.03         5.50 o                         
  -7   9   1          0.00          2.27         2.84 o                         
  -6   9   1         40.99         33.74         4.09 o                         
  -5   9   1        116.42        119.67         3.62 o                         
  -4   9   1          3.05          2.22         3.57 o                         
  -3   9   1        461.59        510.88         9.76 o                         
  -2   9   1        261.77        242.92         6.75 o                         
  -1   9   1        503.10        457.71        10.33 o                         
   0   9   1          2.42          0.89         2.12 o                         
   1   9   1          0.03         -1.21         2.00 o                         
   2   9   1         57.29         60.96         3.26 o                         
   3   9   1         20.13         16.38         3.44 o                         
   4   9   1        828.50        829.45        18.45 o                         
   5   9   1          0.93         -0.78         1.67 o                         
   6   9   1          4.08          3.99         2.68 o                         
   7   9   1          5.26          6.24         2.69 o                         
   8   9   1          4.92          2.60         3.53 o                         
   9   9   1         11.89          7.06        13.36 o                         
  -8  10   1          0.08         -4.45        11.74 o                         
  -7  10   1          4.86          2.30         2.41 o                         
  -6  10   1          2.87          5.15         3.62 o                         
  -5  10   1        151.06        153.00         8.30 o                         
  -4  10   1         40.12         39.19         4.27 o                         
  -3  10   1         68.64         68.68         2.48 o                         
  -2  10   1        268.42        286.68         7.82 o                         
  -1  10   1        121.70        125.01         5.04 o                         
   0  10   1          8.53          6.43         2.44 o                         
   1  10   1          5.10          8.10         2.99 o                         
   2  10   1        165.65        169.09         5.55 o                         
   3  10   1          9.99          6.34         3.67 o                         
   4  10   1          2.84         10.64         4.19 o                         
   5  10   1         19.92         29.05         3.53 o                         
   6  10   1         19.55         12.12         2.94 o                         
   7  10   1         21.13         24.05         3.89 o                         
   8  10   1          2.09          4.32        13.91 o                         
  -7  11   1          2.42          1.24         3.64 o                         
  -6  11   1          2.28          8.07         3.90 o                         
  -5  11   1          1.22          2.25         2.35 o                         
  -4  11   1         55.32         56.81         5.17 o                         
  -3  11   1        371.08        373.75         7.74 o                         
  -2  11   1        182.47        145.78         5.68 o                         
  -1  11   1         12.55         15.53         3.91 o                         
   0  11   1          0.15          2.98         2.53 o                         
   1  11   1          2.84         -0.22         3.18 o                         
   2  11   1          7.30          2.82         2.77 o                         
   3  11   1          0.65          0.53         3.53 o                         
   4  11   1         65.75         65.65         4.45 o                         
   5  11   1         37.83         28.55         3.55 o                         
   6  11   1          9.24         14.95         5.91 o                         
   7  11   1          0.44         -1.54         4.69 o                         
  -7  12   1         17.43         33.61        12.21 o                         
  -6  12   1          1.36          5.12         4.12 o                         
  -5  12   1          0.00          3.20         4.26 o                         
  -4  12   1         16.22         18.88         4.08 o                         
  -3  12   1          3.92         -1.31         4.45 o                         
  -2  12   1         22.14         17.19         3.53 o                         
  -1  12   1          0.12          2.63         3.35 o                         
   0  12   1          1.78          5.42         3.02 o                         
   1  12   1        200.90        168.97         6.02 o                         
   2  12   1         59.24         60.49         5.24 o                         
   3  12   1          5.20          9.26         3.73 o                         
   4  12   1         11.87         12.30         3.60 o                         
   5  12   1          6.47         10.99         4.64 o                         
   6  12   1          1.07          0.20         4.61 o                         
   7  12   1         11.79          9.84         4.34 o                         
  -6  13   1          0.60        -11.97        11.97 o                         
  -5  13   1          4.28          3.57         4.83 o                         
  -4  13   1          0.05         -1.72         5.09 o                         
  -3  13   1          0.14         -4.14         4.71 o                         
  -2  13   1          9.65          4.74         4.97 o                         
  -1  13   1          0.75          0.18         3.45 o                         
   0  13   1          2.23         -1.92         4.30 o                         
   1  13   1         48.78         52.81         6.64 o                         
   2  13   1          4.62          4.59         4.19 o                         
   3  13   1         23.06         22.80         4.24 o                         
   4  13   1          2.14          1.47         4.42 o                         
   5  13   1          1.65          7.78         8.31 o                         
   6  13   1         13.46          8.73        11.74 o                         
  -5  14   1          0.22         -8.21        10.93 o                         
  -4  14   1          0.51          9.43        12.26 o                         
  -3  14   1          4.81          2.60         5.09 o                         
  -2  14   1          1.05         -0.22         4.52 o                         
  -1  14   1          2.02          6.21         4.67 o                         
   0  14   1         36.76         32.22         8.85 o                         
   1  14   1          0.08          2.21         9.34 o                         
   2  14   1          1.05         -1.67         5.71 o                         
   3  14   1          4.68          3.18         4.80 o                         
   4  14   1          4.99         -0.09         7.90 o                         
   5  14   1          0.94         -2.31        10.93 o                         
  -5  15   1          5.22          3.53         9.95 o                         
  -4  15   1          2.41          9.60        10.24 o                         
  -2  15   1          5.69         -3.85         9.98 o                         
  -1  15   1          0.05          5.36         8.97 o                         
   0  15   1          2.32         -3.06         9.08 o                         
   1  15   1          0.36         -0.07         8.77 o                         
   2  15   1         32.63         42.16        10.61 o                         
   3  15   1          0.34          3.12         7.52 o                         
   4  15   1          0.94         -2.89         9.37 o                         
  -1  16   1          1.02          1.74        16.37 o                         
   0  16   1         14.20         15.15        13.80 o                         
   1  16   1         11.58         16.08        15.10 o                         
 -12   0   2          0.25         13.19        12.15 o                         
 -11   0   2          3.66          4.88         6.94 o                         
 -10   0   2         17.37         15.74         2.26 o                         
  -9   0   2         16.77         16.38         2.30 o                         
  -8   0   2         43.37         44.13         2.86 o                         
  -7   0   2        283.74        287.72         6.54 o                         
  -6   0   2       2607.48       2745.78        52.13 o                         
  -5   0   2         89.29        106.02         3.19 o                         
  -4   0   2         97.87         80.66         2.56 o                         
  -3   0   2        850.26        802.27        16.13 o                         
  -2   0   2       9596.64       9543.15       248.75 o                         
  -1   0   2       2386.92       1940.61        72.25 o                         
   1   0   2       8416.97       7426.65       275.00 o                         
   2   0   2       7540.46       6875.87       180.44 o                         
   3   0   2       4933.70       4895.74       105.64 o                         
   4   0   2          8.33          9.67         1.71 o                         
   5   0   2          1.68          0.92         1.65 o                         
   6   0   2        293.43        273.01         8.88 o                         
   7   0   2       2221.38       2210.53        38.06 o                         
   8   0   2         75.56         73.04         4.16 o                         
   9   0   2         11.49          9.13         2.05 o                         
  10   0   2          7.61          6.60         3.26 o                         
  11   0   2         24.13         19.62         6.67 o                         
  12   0   2          2.78         -8.33        12.38 o                         
 -12   1   2          1.74         14.74         9.40 o                         
 -11   1   2          7.97          3.30         5.63 o                         
 -10   1   2         24.67         22.58         2.01 o                         
  -9   1   2         36.46         36.35         1.64 o                         
  -8   1   2         68.42         71.56         2.99 o                         
  -7   1   2         32.48         33.77         1.73 o                         
  -6   1   2         29.22         26.43         1.28 o                         
  -5   1   2         36.81         27.14         1.29 o                         
  -4   1   2        147.16        173.07         3.07 o                         
  -3   1   2         50.45         41.30         1.14 o                         
  -2   1   2       6375.93       5994.00       122.03 o                         
  -1   1   2       9308.80       7678.63       283.56 o                         
   1   1   2      11578.74      10897.93       283.72 o                         
   2   1   2      32903.49      30406.50       672.88 o                         
   3   1   2       2697.94       2682.72        38.27 o                         
   4   1   2         59.67         57.34         1.74 o                         
   5   1   2        981.11       1017.88        13.75 o                         
   6   1   2          0.05          2.44         1.21 o                         
   7   1   2          2.85          3.61         1.42 o                         
   8   1   2        190.53        184.81         5.62 o                         
   9   1   2          3.10          3.72         1.47 o                         
  10   1   2          6.73          8.66         1.75 o                         
  11   1   2          2.01          6.83         9.26 o                         
  12   1   2         35.01         33.32        11.63 o                         
 -11   2   2          0.30          1.83         7.00 o                         
 -10   2   2          4.63          0.87         2.80 o                         
  -9   2   2          4.32          4.24         1.13 o                         
  -8   2   2          5.21          6.13         1.22 o                         
  -7   2   2        174.41        189.92         4.26 o                         
  -6   2   2        908.43        926.23        14.69 o                         
  -5   2   2        952.23       1057.53        14.17 o                         
  -4   2   2         66.54         86.86         1.74 o                         
  -3   2   2         18.27         18.39         0.80 o                         
  -2   2   2       2766.36       2660.58        58.10 o                         
   0   2   2        935.24        918.48        20.41 o                         
   1   2   2      25585.70      24273.61       896.09 o                         
   2   2   2        240.40        228.17         6.26 o                         
   3   2   2        142.32        130.13         2.94 o                         
   4   2   2        159.94        163.01         3.21 o                         
   5   2   2        593.12        573.02         8.16 o                         
   6   2   2        170.94        158.95         3.40 o                         
   7   2   2        343.55        342.01         5.66 o                         
   8   2   2        635.51        675.49        10.68 o                         
   9   2   2         18.90         18.29         2.55 o                         
  10   2   2        115.00        137.26         4.03 o                         
  11   2   2         33.14         27.29         4.22 o                         
 -11   3   2         14.28          8.75         7.45 o                         
 -10   3   2         64.46         62.70         3.83 o                         
  -9   3   2         17.61         14.12         3.01 o                         
  -8   3   2        104.05        104.11         5.01 o                         
  -7   3   2         67.03         73.10         3.54 o                         
  -6   3   2        651.08        691.50        13.66 o                         
  -5   3   2       3207.73       3338.79        44.99 o                         
  -4   3   2        399.88        456.31         8.06 o                         
  -3   3   2        448.65        484.73         9.06 o                         
  -2   3   2        427.18        448.66        14.06 o                         
  -1   3   2         21.83          9.49         3.93 o                         
   0   3   2      13485.19      13166.36       282.21 o                         
   1   3   2       1935.82       1945.86        42.81 o                         
   2   3   2       3233.57       3044.77        85.53 o                         
   3   3   2         80.84         63.69         1.98 o                         
   4   3   2        252.30        273.18         5.41 o                         
   5   3   2         17.02         12.05         1.49 o                         
   6   3   2        520.20        511.30         8.99 o                         
   7   3   2        719.73        715.32        13.36 o                         
   8   3   2        724.17        761.76        14.15 o                         
   9   3   2        147.79        148.08         4.58 o                         
  10   3   2         82.47         84.47         4.18 o                         
  11   3   2         14.30          1.27        10.41 o                         
 -11   4   2         54.77         54.20        14.17 o                         
 -10   4   2         59.92         65.87         4.68 o                         
  -9   4   2          2.07          0.53         4.13 o                         
  -8   4   2         31.58         29.98         3.39 o                         
  -7   4   2         38.47         44.74         3.29 o                         
  -6   4   2          5.73          8.76         1.64 o                         
  -5   4   2       1171.25       1220.51        21.54 o                         
  -4   4   2        216.82        247.94         4.82 o                         
  -3   4   2        218.03        248.23         4.70 o                         
  -2   4   2       2836.35       2932.81        79.66 o                         
  -1   4   2       5927.67       6037.12       113.90 o                         
   0   4   2       1266.43       1201.44        19.22 o                         
   1   4   2        264.21        280.28         5.83 o                         
   2   4   2        553.12        557.27        10.53 o                         
   3   4   2        161.81        165.80         5.04 o                         
   4   4   2       1612.67       1672.31        26.14 o                         
   5   4   2        203.25        259.54         4.89 o                         
   6   4   2         73.80         66.61         2.52 o                         
   7   4   2        195.45        201.92         4.85 o                         
   8   4   2        179.50        182.12         7.77 o                         
   9   4   2          7.80          6.55         2.65 o                         
  10   4   2         32.55         36.69         3.76 o                         
  11   4   2         33.59         22.56        11.22 o                         
 -10   5   2          0.04         -2.03         4.41 o                         
  -9   5   2          2.61          2.51         3.70 o                         
  -8   5   2          7.71         10.63         3.67 o                         
  -7   5   2         34.36         36.35         3.42 o                         
  -6   5   2        148.93        147.59         6.09 o                         
  -5   5   2        256.55        255.04         6.13 o                         
  -4   5   2        830.98        934.42        14.46 o                         
  -3   5   2       3272.61       3454.83        53.92 o                         
  -2   5   2        335.13        316.76        13.50 o                         
  -1   5   2        207.53        227.00         5.53 o                         
   0   5   2       1904.49       2044.12        32.17 o                         
   1   5   2         70.07         68.59         2.44 o                         
   2   5   2        201.95        175.92         6.77 o                         
   3   5   2       1828.57       1996.93        35.08 o                         
   4   5   2       1015.41       1098.44        22.64 o                         
   5   5   2         60.33         54.70         2.12 o                         
   6   5   2        267.94        274.06         5.63 o                         
   7   5   2         29.51         37.08         2.43 o                         
   8   5   2          1.25          3.25         2.77 o                         
   9   5   2         41.48         42.30         5.56 o                         
  10   5   2          9.20          6.73         5.50 o                         
 -11   6   2          0.54         -1.04         8.97 o                         
 -10   6   2          0.18          3.06         7.30 o                         
  -9   6   2         40.23         35.88         5.50 o                         
  -8   6   2        223.91        212.82         6.56 o                         
  -7   6   2          6.52          8.87         2.45 o                         
  -6   6   2         45.79         48.04         2.25 o                         
  -5   6   2          7.56          5.20         1.53 o                         
  -4   6   2        573.73        565.61         9.29 o                         
  -3   6   2         12.39          8.95         1.80 o                         
  -2   6   2         55.73         52.85         2.72 o                         
  -1   6   2       3388.60       3534.92        55.17 o                         
   0   6   2        291.36        299.29         5.74 o                         
   1   6   2        160.45        174.70         4.11 o                         
   2   6   2          5.55          4.29         2.43 o                         
   3   6   2        553.64        522.17        13.50 o                         
   4   6   2         52.50         52.62         2.32 o                         
   5   6   2        208.37        224.17         6.36 o                         
   6   6   2        482.11        476.90        10.33 o                         
   7   6   2        214.21        227.04         9.54 o                         
   8   6   2         16.03         14.45         2.74 o                         
   9   6   2         64.19         61.85         8.79 o                         
  10   6   2          2.73          6.93         7.41 o                         
 -11   7   2          9.13         12.21         9.83 o                         
 -10   7   2          4.71          0.52         8.07 o                         
  -9   7   2          2.32          2.27         9.28 o                         
  -8   7   2          8.68         14.08         2.90 o                         
  -7   7   2        339.53        362.83         9.47 o                         
  -6   7   2        244.90        255.51         5.76 o                         
  -5   7   2          8.44          7.80         1.40 o                         
  -4   7   2         56.36         55.00         1.97 o                         
  -3   7   2        145.62        151.33         5.06 o                         
  -2   7   2       1173.83       1165.44        21.55 o                         
  -1   7   2         27.90         27.81         2.56 o                         
   0   7   2        598.41        688.51        12.22 o                         
   1   7   2        967.72       1006.99        17.05 o                         
   2   7   2         33.06         27.81         3.10 o                         
   3   7   2          0.01         -2.29         2.44 o                         
   4   7   2         58.29         62.86         4.35 o                         
   5   7   2          7.78         10.13         2.57 o                         
   6   7   2        141.78        135.54        10.44 o                         
   7   7   2         61.18         69.54         5.29 o                         
   8   7   2        107.47        108.19        10.47 o                         
   9   7   2          0.22         -1.46         4.42 o                         
  10   7   2          4.69          4.86        11.45 o                         
 -10   8   2          4.17         -1.21        10.93 o                         
  -9   8   2          9.54          6.25        11.05 o                         
  -8   8   2          0.35          0.61         2.98 o                         
  -7   8   2         37.19         36.19         4.64 o                         
  -6   8   2         82.13         79.66         3.58 o                         
  -5   8   2          6.39          9.10         1.27 o                         
  -4   8   2        121.53        110.01         2.97 o                         
  -3   8   2        140.47        157.47         7.11 o                         
  -2   8   2        575.97        591.05        12.37 o                         
  -1   8   2         99.89         82.76         3.73 o                         
   0   8   2          1.29          6.77         1.87 o                         
   1   8   2         78.47         80.36         3.76 o                         
   2   8   2          5.16          5.44         1.58 o                         
   3   8   2         59.47         73.58         4.20 o                         
   4   8   2        126.59        127.16         4.73 o                         
   5   8   2        307.00        268.86         7.53 o                         
   6   8   2          8.87         15.81         3.49 o                         
   7   8   2          4.87          9.53         2.39 o                         
   8   8   2          6.26          3.91         3.78 o                         
   9   8   2        146.19        129.46        16.25 o                         
  10   8   2          0.05          7.87        11.80 o                         
  -9   9   2          1.48          2.99         8.24 o                         
  -8   9   2          8.69         10.22         7.85 o                         
  -7   9   2         10.93         11.82         2.22 o                         
  -6   9   2          5.49          7.86         2.59 o                         
  -5   9   2         47.57         46.34         4.53 o                         
  -4   9   2          0.45          3.80         3.55 o                         
  -3   9   2        337.73        339.42         8.54 o                         
  -2   9   2       1474.38       1401.68        25.99 o                         
  -1   9   2         27.46         32.79         3.16 o                         
   0   9   2          0.11         -0.60         2.14 o                         
   1   9   2        190.17        187.68         4.85 o                         
   2   9   2          5.77          3.21         2.43 o                         
   3   9   2        150.78        162.35         5.90 o                         
   4   9   2        494.74        472.12        11.81 o                         
   5   9   2        114.32        121.96         5.95 o                         
   6   9   2          1.71          2.67         2.64 o                         
   7   9   2         43.93         33.94         6.41 o                         
   8   9   2         10.40         15.51         5.06 o                         
   9   9   2         24.66         35.46        13.88 o                         
  -8  10   2          1.53         -2.84         7.82 o                         
  -7  10   2          7.91         14.60         3.55 o                         
  -6  10   2        106.13        108.40         5.68 o                         
  -5  10   2        358.93        337.89        11.46 o                         
  -4  10   2         24.05         19.31         3.85 o                         
  -3  10   2        671.41        693.75        14.70 o                         
  -2  10   2        433.06        408.72        10.92 o                         
  -1  10   2        495.51        504.61        11.46 o                         
   0  10   2         68.08         61.34         5.47 o                         
   1  10   2         11.95         10.23         2.41 o                         
   2  10   2        244.72        244.88         6.77 o                         
   3  10   2        234.50        225.22         7.19 o                         
   4  10   2        446.00        435.37        11.44 o                         
   5  10   2          6.08         11.19         2.44 o                         
   6  10   2         36.11         28.81         3.19 o                         
   7  10   2          0.27         -1.54         2.41 o                         
   8  10   2          1.39         -3.33         5.65 o                         
  -7  11   2         10.37         10.59         3.76 o                         
  -6  11   2         22.93         30.02         4.31 o                         
  -5  11   2         67.95         64.09         5.72 o                         
  -4  11   2        293.69        304.89        12.90 o                         
  -3  11   2         11.51         16.80         3.03 o                         
  -2  11   2        764.47        683.77        14.80 o                         
  -1  11   2         42.73         39.44         3.75 o                         
   0  11   2        159.68        132.01         8.68 o                         
   1  11   2        446.76        457.26        10.74 o                         
   2  11   2         10.86         13.45         2.65 o                         
   3  11   2          8.50         10.85         4.18 o                         
   4  11   2        146.12        137.08         6.33 o                         
   5  11   2         31.38         27.58         5.87 o                         
   6  11   2          6.84          3.71         3.24 o                         
   7  11   2          3.19          1.81         3.11 o                         
  -7  12   2         17.13         15.56        11.45 o                         
  -6  12   2          0.79          1.98         7.55 o                         
  -5  12   2          0.01         -4.35         4.35 o                         
  -4  12   2          0.56         -0.46         3.96 o                         
  -3  12   2          3.30          7.19         5.65 o                         
  -2  12   2          0.45         -0.84         3.30 o                         
  -1  12   2         53.11         54.63         4.24 o                         
   0  12   2         16.61          7.39         3.19 o                         
   1  12   2          0.64          2.43         2.94 o                         
   2  12   2         20.52         19.67         2.96 o                         
   3  12   2          0.19          3.05         3.88 o                         
   4  12   2         25.61         26.13         3.82 o                         
   5  12   2          1.41         -4.34         9.54 o                         
   6  12   2          0.26         -1.57         3.49 o                         
   7  12   2         20.64         21.06         5.21 o                         
  -6  13   2         24.17         21.29        12.15 o                         
  -5  13   2          3.81          2.66         4.80 o                         
  -4  13   2          0.25          1.84         4.13 o                         
  -3  13   2         14.01         19.46         5.15 o                         
  -2  13   2        120.22        118.41         8.43 o                         
  -1  13   2         82.92         90.60         4.98 o                         
   0  13   2          2.60          1.74         3.04 o                         
   1  13   2          5.15         11.58         3.86 o                         
   2  13   2         19.11         21.12         5.30 o                         
   3  13   2          8.41         15.28         4.05 o                         
   4  13   2          0.07         -1.69         5.96 o                         
   5  13   2          9.90         12.38         8.47 o                         
   6  13   2         30.18         34.61         6.48 o                         
  -5  14   2          0.47         -8.21        11.05 o                         
  -4  14   2         12.11          4.69         7.33 o                         
  -3  14   2         77.55         68.33         6.23 o                         
  -2  14   2         86.98        105.28        11.89 o                         
  -1  14   2         28.64         31.58         5.53 o                         
   0  14   2          0.26         -3.46         8.62 o                         
   1  14   2          8.06         13.95        17.93 o                         
   2  14   2          3.23          3.95         4.29 o                         
   3  14   2         16.25         20.16         5.71 o                         
   4  14   2          0.56         -2.65         7.77 o                         
   5  14   2         10.18         16.60        11.97 o                         
  -4  15   2         33.83         31.24        10.12 o                         
  -2  15   2          3.15          0.75         9.29 o                         
  -1  15   2         13.47         11.82         9.38 o                         
   0  15   2          2.33          0.80         9.67 o                         
   1  15   2         41.94         48.38         9.57 o                         
   2  15   2          2.62         -0.42         8.75 o                         
   3  15   2         14.65         28.75         8.21 o                         
   4  15   2         12.63         22.04         9.66 o                         
  -1  16   2         21.56         23.89        16.20 o                         
   0  16   2         14.64         10.21        10.27 o                         
   1  16   2         36.03         26.03        13.25 o                         
 -12   1   3          0.03         11.16         9.23 o                         
 -11   1   3          2.68          1.75         5.73 o                         
 -10   1   3          1.01          0.84         1.92 o                         
  -9   1   3          2.47          3.21         1.86 o                         
  -8   1   3         70.04         68.17         2.19 o                         
  -7   1   3        341.51        334.44         5.42 o                         
  -6   1   3        594.24        614.12         7.91 o                         
  -5   1   3         10.13          8.31         0.85 o                         
  -4   1   3        512.50        528.04         7.07 o                         
  -3   1   3        401.55        419.05         5.56 o                         
  -2   1   3       6297.93       5963.79       119.15 o                         
  -1   1   3      12188.30      11407.08       421.12 o                         
   1   1   3       3034.44       2671.78        98.92 o                         
   2   1   3       2412.45       2225.14        37.05 o                         
   3   1   3       7244.69       6950.70        97.87 o                         
   4   1   3       4349.11       4148.11        51.73 o                         
   5   1   3        733.89        770.48        10.67 o                         
   6   1   3         17.71         25.60         1.54 o                         
   7   1   3          8.45         11.25         1.56 o                         
   8   1   3          0.40          0.74         1.76 o                         
   9   1   3        110.44        109.48         2.51 o                         
  10   1   3          0.09          3.24         1.87 o                         
  11   1   3         20.00         15.37         5.21 o                         
  12   1   3         38.28         28.06        11.74 o                         
 -11   2   3          0.05         -1.24        11.22 o                         
 -10   2   3         14.15         13.79         2.82 o                         
  -9   2   3         54.58         47.36         1.86 o                         
  -8   2   3         18.02         14.06         1.80 o                         
  -7   2   3         45.64         44.34         2.81 o                         
  -6   2   3        305.24        306.60         5.11 o                         
  -5   2   3        511.40        530.99         8.10 o                         
  -4   2   3        114.96         99.26         1.95 o                         
  -3   2   3        436.09        406.34         7.12 o                         
  -2   2   3       6358.09       6174.80       115.00 o                         
  -1   2   3       1979.15       1854.88        70.63 o                         
   0   2   3       2680.37       2429.96        60.65 o                         
   1   2   3       1958.87       1946.69        72.77 o                         
   2   2   3       2767.98       2592.38        44.37 o                         
   3   2   3        270.33        265.49         4.84 o                         
   4   2   3        147.95        175.16         3.88 o                         
   5   2   3        183.21        185.52         3.41 o                         
   6   2   3        114.84        116.77         2.70 o                         
   7   2   3         36.68         33.83         2.50 o                         
   8   2   3         33.09         37.20         1.92 o                         
   9   2   3          8.61         17.18         2.46 o                         
  10   2   3         19.17         26.84         3.11 o                         
  11   2   3          4.43          2.03         5.67 o                         
 -11   3   3         15.09         17.78         8.30 o                         
 -10   3   3         29.37         32.24         3.23 o                         
  -9   3   3          8.64          4.14         2.31 o                         
  -8   3   3        109.20         97.48         3.91 o                         
  -7   3   3         59.27         55.65         3.02 o                         
  -6   3   3         12.80         12.55         1.22 o                         
  -5   3   3          8.78          9.61         1.25 o                         
  -4   3   3         33.84         29.78         1.49 o                         
  -3   3   3        577.15        522.40         9.76 o                         
  -2   3   3       4668.92       4468.96        95.76 o                         
  -1   3   3       3687.30       3316.53       279.11 o                         
   0   3   3       1567.07       1394.81        30.78 o                         
   1   3   3       4058.74       3718.75        80.66 o                         
   2   3   3        491.57        437.56        13.47 o                         
   3   3   3        234.48        213.34         3.77 o                         
   4   3   3       2892.65       3129.38        45.05 o                         
   5   3   3         42.25         63.66         2.31 o                         
   6   3   3        186.52        184.54         5.69 o                         
   7   3   3         38.28         42.63         3.13 o                         
   8   3   3        148.86        158.05         5.28 o                         
   9   3   3         58.76         69.28         3.36 o                         
  10   3   3         73.79         69.40         3.90 o                         
  11   3   3         18.79         12.63         8.01 o                         
 -11   4   3          1.16          3.07        11.97 o                         
 -10   4   3         98.42        101.57         7.70 o                         
  -9   4   3         25.29         24.24         3.55 o                         
  -8   4   3         10.83         12.80         3.18 o                         
  -7   4   3          0.28          1.35         2.54 o                         
  -6   4   3        289.64        293.18         6.65 o                         
  -5   4   3         20.47         18.55         2.14 o                         
  -4   4   3        551.87        574.10         9.27 o                         
  -3   4   3         21.43         30.01         1.52 o                         
  -2   4   3       1086.76       1225.21        52.03 o                         
  -1   4   3       2884.30       2843.80        48.60 o                         
   0   4   3        244.52        216.92         4.39 o                         
   1   4   3       1459.86       1432.99        27.45 o                         
   2   4   3          7.73         16.51         1.64 o                         
   3   4   3         36.09         32.37         4.63 o                         
   4   4   3        731.55        653.73        10.92 o                         
   5   4   3        114.87        120.11         2.92 o                         
   6   4   3          0.01         -0.18         1.73 o                         
   7   4   3          6.75          4.56         2.05 o                         
   8   4   3         32.84         31.08         3.29 o                         
   9   4   3          1.81         -0.01         2.64 o                         
  10   4   3         26.49         27.26         3.95 o                         
  11   4   3         19.52          4.05        11.45 o                         
 -10   5   3          4.70          3.58         6.75 o                         
  -9   5   3         11.58         17.52         3.42 o                         
  -8   5   3         80.59         65.97         5.68 o                         
  -7   5   3         70.07         65.15         3.41 o                         
  -6   5   3        180.64        186.18         4.93 o                         
  -5   5   3         22.49         23.70         1.58 o                         
  -4   5   3        213.26        227.57         5.67 o                         
  -3   5   3        609.19        647.26        15.41 o                         
  -2   5   3        295.71        304.91         8.62 o                         
  -1   5   3       1115.67       1344.85        24.13 o                         
   0   5   3        851.71        882.73        14.60 o                         
   1   5   3        807.66        774.54        18.24 o                         
   2   5   3       1102.84       1125.52        20.17 o                         
   3   5   3       1412.65       1498.62        30.18 o                         
   4   5   3       2162.84       2315.51        51.47 o                         
   5   5   3        155.56        163.16         4.27 o                         
   6   5   3         35.91         28.37         3.72 o                         
   7   5   3          4.66          1.32         1.88 o                         
   8   5   3          7.30          1.13         2.30 o                         
   9   5   3         44.53         51.21         5.24 o                         
  10   5   3          6.27          1.86         4.71 o                         
 -11   6   3         10.42         13.77         8.39 o                         
 -10   6   3          2.16         -2.47         8.73 o                         
  -9   6   3          1.72          2.16         5.08 o                         
  -8   6   3        171.25        164.97         5.67 o                         
  -7   6   3          7.73          7.67         2.59 o                         
  -6   6   3         95.52        100.20         6.19 o                         
  -5   6   3          0.11          1.04         0.89 o                         
  -4   6   3         89.45         87.42         2.38 o                         
  -3   6   3        841.56        958.90        19.45 o                         
  -2   6   3        204.18        263.68         7.31 o                         
  -1   6   3       8467.86       8649.27       144.52 o                         
   0   6   3         82.95         79.46         3.20 o                         
   1   6   3        988.19       1082.03        17.64 o                         
   2   6   3        677.71        682.83        14.95 o                         
   3   6   3          4.40          9.53         2.10 o                         
   4   6   3         38.03         38.55         4.46 o                         
   5   6   3         26.31         27.41         2.51 o                         
   6   6   3          3.64          2.15         2.88 o                         
   7   6   3          5.67          5.99         5.00 o                         
   8   6   3         31.88         42.72         2.31 o                         
   9   6   3         14.21         25.34         7.66 o                         
  10   6   3         28.35         26.55        10.15 o                         
 -11   7   3          0.94         -1.10        10.35 o                         
 -10   7   3          0.33         -4.61         7.72 o                         
  -9   7   3         27.04          9.18         7.67 o                         
  -8   7   3          7.64          6.49         2.69 o                         
  -7   7   3          4.55          7.80         1.81 o                         
  -6   7   3        208.14        200.39         4.90 o                         
  -5   7   3         64.84         67.82         2.10 o                         
  -4   7   3         76.34         83.19         2.41 o                         
  -3   7   3          0.01          0.89         2.08 o                         
  -2   7   3       1183.01       1201.73        20.54 o                         
  -1   7   3       1049.75        978.23        17.00 o                         
   0   7   3        365.26        411.43         9.64 o                         
   1   7   3         44.89         49.13         2.25 o                         
   2   7   3        247.27        239.07         6.42 o                         
   3   7   3          5.20          4.35         2.30 o                         
   4   7   3        488.71        460.88         9.96 o                         
   5   7   3       1424.25       1437.38        26.87 o                         
   6   7   3        183.92        174.03         6.03 o                         
   7   7   3          1.21          0.81         2.65 o                         
   8   7   3         42.21         38.65         4.58 o                         
   9   7   3         29.07         21.54         4.39 o                         
  10   7   3          1.34         -9.83        12.61 o                         
 -10   8   3          2.61          7.29        10.99 o                         
  -9   8   3         63.18         54.32        12.49 o                         
  -8   8   3        110.03        112.47         5.98 o                         
  -7   8   3        150.81        151.35         4.62 o                         
  -6   8   3         26.19         19.28         1.49 o                         
  -5   8   3          5.49          7.38         1.39 o                         
  -4   8   3         39.19         34.86         2.04 o                         
  -3   8   3         36.71         39.17         3.18 o                         
  -2   8   3        133.58        119.99         4.57 o                         
  -1   8   3          0.20          1.49         2.28 o                         
   0   8   3         64.08         67.16         2.84 o                         
   1   8   3          0.13          0.46         1.70 o                         
   2   8   3         87.94         80.97         3.97 o                         
   3   8   3         38.02         41.56         3.47 o                         
   4   8   3        307.72        289.34         7.54 o                         
   5   8   3        749.85        738.76        13.70 o                         
   6   8   3        983.62        959.37        18.90 o                         
   7   8   3         59.16         67.43         4.44 o                         
   8   8   3         16.78         18.95         6.02 o                         
   9   8   3         26.80         14.75        10.56 o                         
  10   8   3         13.84         13.25        11.80 o                         
  -9   9   3          4.35          3.16         8.28 o                         
  -8   9   3          8.56         16.48         8.01 o                         
  -7   9   3         48.90         47.62         4.14 o                         
  -6   9   3        150.44        150.28         6.25 o                         
  -5   9   3         86.79         90.63         3.37 o                         
  -4   9   3         40.31         40.59         2.72 o                         
  -3   9   3          3.88          5.04         2.62 o                         
  -2   9   3         35.06         29.32         3.57 o                         
  -1   9   3        537.38        474.29        10.70 o                         
   0   9   3        108.41         97.49         4.35 o                         
   1   9   3        199.31        218.86         5.48 o                         
   2   9   3          5.03          5.94         2.37 o                         
   3   9   3        601.58        587.50        14.13 o                         
   4   9   3          0.02          5.12         3.26 o                         
   5   9   3         43.21         41.60         3.95 o                         
   6   9   3         69.02         61.48         3.80 o                         
   7   9   3         17.48         22.78         2.84 o                         
   8   9   3         84.47        104.34         6.26 o                         
   9   9   3         68.53         52.76        14.87 o                         
  -8  10   3          1.20          3.47         8.32 o                         
  -7  10   3          1.78          4.28         3.24 o                         
  -6  10   3          3.51          5.08         3.47 o                         
  -5  10   3        105.89         91.90         3.65 o                         
  -4  10   3        133.34        135.88         3.97 o                         
  -3  10   3          6.04          1.85         3.08 o                         
  -2  10   3        146.23        113.26         6.91 o                         
  -1  10   3         77.70         83.79         4.91 o                         
   0  10   3        516.44        532.62        11.75 o                         
   1  10   3          0.47          1.73         2.11 o                         
   2  10   3        600.53        615.16        17.33 o                         
   3  10   3        454.66        432.50        11.91 o                         
   4  10   3        133.11        109.95         8.20 o                         
   5  10   3         13.69         14.00         2.39 o                         
   6  10   3         22.92         21.21         3.15 o                         
   7  10   3         11.42         11.81         4.48 o                         
   8  10   3          9.64          6.11         3.81 o                         
  -7  11   3         68.27         69.85        10.40 o                         
  -6  11   3         84.52         86.86         9.50 o                         
  -5  11   3         74.29         69.88         6.40 o                         
  -4  11   3         93.32         94.83         6.38 o                         
  -3  11   3         10.83          9.27         3.27 o                         
  -2  11   3        148.64        129.44         5.48 o                         
  -1  11   3        259.73        238.19         7.24 o                         
   0  11   3        148.99        126.07         5.13 o                         
   1  11   3          0.00          3.10         2.29 o                         
   2  11   3         12.94          8.07         2.15 o                         
   3  11   3         54.58         54.59         4.51 o                         
   4  11   3         17.82         20.49         4.18 o                         
   5  11   3          0.15          2.76         2.63 o                         
   6  11   3         33.17         28.78         3.65 o                         
   7  11   3         18.71         25.82         3.37 o                         
  -7  12   3          0.76          1.33        11.05 o                         
  -6  12   3         28.95         32.10        13.48 o                         
  -5  12   3          8.04         15.08         5.80 o                         
  -4  12   3         48.05         31.33         5.30 o                         
  -3  12   3          0.25          6.16         3.22 o                         
  -2  12   3          0.89          0.07         3.38 o                         
  -1  12   3          3.81          1.15         3.39 o                         
   0  12   3         32.17         28.20         3.50 o                         
   1  12   3         22.20         46.56         5.43 o                         
   2  12   3         18.58         20.43         1.90 o                         
   3  12   3          8.83          7.78         3.71 o                         
   4  12   3          3.53          2.55         3.76 o                         
   5  12   3         32.87         41.86         5.91 o                         
   6  12   3          0.91         -3.15         3.97 o                         
   7  12   3         13.55         12.67         5.09 o                         
  -6  13   3          5.33         19.73        10.88 o                         
  -5  13   3          4.73          6.57         4.54 o                         
  -4  13   3         30.37         23.29         4.42 o                         
  -3  13   3         56.27         55.43         5.74 o                         
  -2  13   3         22.34         33.24         4.98 o                         
  -1  13   3         26.04         31.12         4.38 o                         
   0  13   3         12.38         10.85         3.27 o                         
   1  13   3          1.47          7.44         5.40 o                         
   2  13   3         19.39         17.31         4.40 o                         
   3  13   3         13.13         20.37         4.64 o                         
   4  13   3         22.16         42.05         9.32 o                         
   5  13   3          4.58         15.97        10.76 o                         
   6  13   3          0.37          4.82         5.70 o                         
  -5  14   3          1.64         -8.27        11.68 o                         
  -4  14   3          0.52         -8.01         8.01 o                         
  -3  14   3          7.34          7.26         7.73 o                         
  -2  14   3         24.39         31.17         6.34 o                         
  -1  14   3          5.35          4.00         8.38 o                         
   0  14   3          9.60         11.45         8.57 o                         
   1  14   3         10.58         12.83         7.98 o                         
   2  14   3          1.07          6.55         4.22 o                         
   3  14   3          4.87         13.57         8.43 o                         
   4  14   3          0.12          3.30         7.10 o                         
   5  14   3          4.54         17.41        11.40 o                         
   6  14   3         32.48         23.25         6.88 o                         
  -5  15   3          2.97         -9.54        11.11 o                         
  -2  15   3         10.18          8.28         9.72 o                         
  -1  15   3          0.45         -5.42        10.23 o                         
   0  15   3         13.02          8.35         9.45 o                         
   1  15   3         30.83         45.67         9.91 o                         
   2  15   3          1.64         20.59        13.94 o                         
   3  15   3         25.11         45.06         8.85 o                         
   4  15   3          2.62         11.51         8.56 o                         
  -1  16   3          0.16        -11.40        18.63 o                         
   0  16   3          4.22         17.33        10.81 o                         
 -12   0   4         14.30          1.39        11.11 o                         
 -11   0   4          8.82         11.45        11.34 o                         
 -10   0   4          1.31          2.18         2.13 o                         
  -9   0   4        300.88        282.77         6.35 o                         
  -8   0   4         20.14         19.25         1.78 o                         
  -7   0   4        211.08        218.22         7.55 o                         
  -6   0   4        665.78        678.64        13.04 o                         
  -5   0   4        643.76        695.45        12.97 o                         
  -4   0   4        733.01        827.46        17.12 o                         
  -3   0   4        291.78        359.34         8.04 o                         
  -2   0   4      60823.09      56800.67      1488.73 o                         
  -1   0   4       6780.08       6325.52       165.29 o                         
   0   0   4        296.01        294.12         8.06 o                         
   1   0   4      20482.95      18893.64       493.17 o                         
   2   0   4      43619.86      37698.73       778.19 o                         
   3   0   4       8921.45       9030.33       193.85 o                         
   4   0   4       1032.28       1017.12        23.78 o                         
   5   0   4         71.03         61.29         2.96 o                         
   6   0   4         32.78         32.57         2.10 o                         
   7   0   4          9.33         11.66         2.05 o                         
   8   0   4        489.44        476.32        10.04 o                         
   9   0   4         18.96         16.19         2.76 o                         
  10   0   4         14.72         15.06         2.76 o                         
  11   0   4          0.50         -4.25         4.25 o                         
 -12   1   4          0.28          2.11         8.17 o                         
 -11   1   4         21.34         18.81         5.95 o                         
 -10   1   4         16.67         20.62         2.36 o                         
  -9   1   4          0.11         -0.08         1.54 o                         
  -8   1   4        109.82        107.88         2.55 o                         
  -7   1   4        461.49        468.85         6.42 o                         
  -6   1   4          9.85          9.35         0.95 o                         
  -5   1   4       1600.35       1693.03        20.95 o                         
  -4   1   4       2444.65       2540.84        32.00 o                         
  -3   1   4        274.34        217.96         4.00 o                         
  -2   1   4       4871.75       4584.00       148.04 o                         
  -1   1   4      26103.77      23733.22       875.79 o                         
   0   1   4        486.47        465.60        18.28 o                         
   1   1   4         63.50         58.89         2.83 o                         
   2   1   4       4589.59       4148.64        62.69 o                         
   3   1   4       2875.65       2922.82        36.61 o                         
   4   1   4        347.22        333.10         4.98 o                         
   5   1   4        824.53        813.38        10.48 o                         
   6   1   4         14.73         13.07         1.19 o                         
   7   1   4       1203.98       1175.29        15.08 o                         
   8   1   4         82.97         87.99         2.96 o                         
   9   1   4        486.11        465.40         6.62 o                         
  10   1   4          0.82          0.02         1.90 o                         
  11   1   4          9.34          4.09         3.60 o                         
  12   1   4          0.64        -12.03        12.03 o                         
 -11   2   4          0.00          5.84         7.89 o                         
 -10   2   4         49.59         48.27         4.26 o                         
  -9   2   4          3.99          7.44         1.28 o                         
  -8   2   4         78.16         77.33         2.34 o                         
  -7   2   4         12.24         15.19         1.80 o                         
  -6   2   4         18.38         20.36         2.21 o                         
  -5   2   4        761.18        842.99        12.23 o                         
  -4   2   4        957.62       1005.90        15.21 o                         
  -3   2   4       1419.50       1483.20        23.31 o                         
  -2   2   4       2374.06       2199.14        41.64 o                         
  -1   2   4         36.65         35.98         4.11 o                         
   0   2   4       1942.03       1932.57        50.96 o                         
   1   2   4       2597.55       2202.06       363.73 o                         
   2   2   4       7721.55       7737.08       129.14 o                         
   3   2   4          1.07          1.83         1.07 o                         
   4   2   4       4505.72       4817.52        68.67 o                         
   5   2   4        131.76        117.82         2.61 o                         
   6   2   4        555.01        536.11         7.63 o                         
   7   2   4         14.92         19.01         1.50 o                         
   8   2   4        485.16        471.31         4.37 o                         
   9   2   4        115.09        110.59         3.89 o                         
  10   2   4          3.12          5.12         2.21 o                         
  11   2   4         54.03         54.84         6.04 o                         
 -11   3   4        209.28        242.99        15.59 o                         
 -10   3   4          9.21          3.40         3.87 o                         
  -9   3   4         16.75         16.29         2.74 o                         
  -8   3   4         15.60         12.16         2.17 o                         
  -7   3   4        120.61        119.82         4.30 o                         
  -6   3   4          6.33          5.83         1.11 o                         
  -5   3   4        176.11        184.54         3.45 o                         
  -4   3   4        308.62        362.61         5.51 o                         
  -3   3   4       1755.26       1807.02        28.52 o                         
  -2   3   4         23.93         27.50         1.77 o                         
  -1   3   4          8.72          7.44         3.36 o                         
   0   3   4         41.13         35.00         1.96 o                         
   1   3   4         53.03         44.74         2.39 o                         
   2   3   4       5956.70       5827.97        96.43 o                         
   3   3   4       1107.11       1181.08        20.09 o                         
   4   3   4        506.86        571.67        11.23 o                         
   5   3   4        107.68        111.80         3.07 o                         
   6   3   4        262.74        284.90         5.83 o                         
   7   3   4       1602.48       1616.57        24.90 o                         
   8   3   4          2.39          1.19         2.91 o                         
   9   3   4        258.60        253.62         6.11 o                         
  10   3   4          0.00         -0.03         4.32 o                         
  11   3   4          1.21          5.86         4.35 o                         
 -11   4   4          5.09         -6.25        12.96 o                         
 -10   4   4         77.78         79.02         8.70 o                         
  -9   4   4          2.67          5.46         3.13 o                         
  -8   4   4         30.90         32.54         3.26 o                         
  -7   4   4         12.86         13.97         2.68 o                         
  -6   4   4         60.23         54.75         1.92 o                         
  -5   4   4        991.52       1083.22        17.63 o                         
  -4   4   4          6.50         13.93         2.19 o                         
  -3   4   4       1915.06       1984.17        31.63 o                         
  -2   4   4        266.16        257.39        12.26 o                         
  -1   4   4        481.90        447.66         8.90 o                         
   0   4   4       2917.67       2923.52        49.50 o                         
   1   4   4        222.10        235.80         5.33 o                         
   2   4   4          4.52          2.65         1.47 o                         
   3   4   4          9.08         14.12         1.10 o                         
   4   4   4       1626.94       1666.54        28.98 o                         
   5   4   4        104.79        116.54         2.79 o                         
   6   4   4        438.97        432.20         8.12 o                         
   7   4   4          5.24          3.75         2.14 o                         
   8   4   4        277.27        272.19         6.30 o                         
   9   4   4         71.86         81.31         3.76 o                         
  10   4   4         37.38         44.81         4.32 o                         
  11   4   4          7.72         -1.33        13.02 o                         
 -11   5   4          1.66         -5.26         8.73 o                         
 -10   5   4         26.02         37.21         7.66 o                         
  -9   5   4         60.15         74.52         5.83 o                         
  -8   5   4         16.65         15.00         4.08 o                         
  -7   5   4          0.12         -0.06         3.59 o                         
  -6   5   4          1.23          3.76         1.83 o                         
  -5   5   4        174.26        188.65         3.88 o                         
  -4   5   4        861.72        949.90        14.98 o                         
  -3   5   4        692.78        763.49        16.65 o                         
  -2   5   4          3.07          4.69         3.36 o                         
  -1   5   4        161.02        153.71         5.83 o                         
   0   5   4        522.61        597.04        11.44 o                         
   1   5   4        312.25        363.18        11.34 o                         
   2   5   4        111.54        114.34         5.15 o                         
   3   5   4        908.44        867.52        15.86 o                         
   4   5   4        222.44        216.03         5.40 o                         
   5   5   4        423.14        425.46         8.51 o                         
   6   5   4         16.39         16.37         1.95 o                         
   7   5   4        250.47        256.17         7.52 o                         
   8   5   4         88.45         90.19         3.42 o                         
   9   5   4        181.90        185.68         8.91 o                         
  10   5   4          1.75         -3.30         4.09 o                         
 -11   6   4          6.63         14.52         8.16 o                         
 -10   6   4          8.53          4.47         7.08 o                         
  -9   6   4         28.98         31.68         5.58 o                         
  -8   6   4        262.35        315.37        14.41 o                         
  -7   6   4        352.45        383.38        10.90 o                         
  -6   6   4         62.66         63.79         2.49 o                         
  -5   6   4          9.17         12.02         1.21 o                         
  -4   6   4          1.58          0.74         1.33 o                         
  -3   6   4        311.83        314.28        10.49 o                         
  -2   6   4       1603.28       1535.75        33.23 o                         
  -1   6   4       2164.00       2224.41        38.88 o                         
   0   6   4       1035.50       1127.06        20.46 o                         
   1   6   4         80.64         72.15         3.04 o                         
   2   6   4        351.65        340.55         7.61 o                         
   3   6   4        446.80        472.03         9.00 o                         
   4   6   4        531.44        533.55         9.64 o                         
   5   6   4        167.55        167.07         5.97 o                         
   6   6   4        126.69        121.72         6.62 o                         
   7   6   4         34.15         47.36         2.47 o                         
   8   6   4         12.88         13.37         2.24 o                         
   9   6   4         24.25         16.76        11.74 o                         
  10   6   4         13.54          3.64         7.49 o                         
 -11   7   4          0.79         12.61        10.01 o                         
 -10   7   4         23.35         15.27         7.95 o                         
  -9   7   4         63.27         55.24        11.68 o                         
  -8   7   4         77.39         58.66         3.89 o                         
  -7   7   4         46.59         52.73         2.56 o                         
  -6   7   4          0.72          0.74         1.67 o                         
  -5   7   4         85.56         90.05         2.58 o                         
  -4   7   4          2.22          1.06         1.38 o                         
  -3   7   4        127.13        144.83         5.85 o                         
  -2   7   4         81.82         79.75         3.75 o                         
  -1   7   4          8.98         21.32         2.56 o                         
   0   7   4         12.16          6.25         2.05 o                         
   1   7   4        286.78        264.93         5.57 o                         
   2   7   4         16.28         15.96         2.33 o                         
   3   7   4          0.73         -0.46         2.43 o                         
   4   7   4        717.80        672.48        13.54 o                         
   5   7   4       3307.95       3358.65        58.29 o                         
   6   7   4        222.97        215.26         8.02 o                         
   7   7   4         32.08         29.63         3.45 o                         
   8   7   4          4.73          4.11         3.52 o                         
   9   7   4          0.76         -0.80         4.22 o                         
  10   7   4          0.19         -4.97        11.11 o                         
 -10   8   4          2.71          2.37         9.49 o                         
  -9   8   4         12.31          4.80        10.24 o                         
  -8   8   4          0.04          2.86         5.17 o                         
  -7   8   4          8.32          6.31         2.70 o                         
  -6   8   4          9.32         11.57         1.80 o                         
  -5   8   4          3.00          3.32         1.27 o                         
  -4   8   4         61.77         67.36         2.67 o                         
  -3   8   4        271.32        294.80         7.64 o                         
  -2   8   4          0.61          0.90         2.54 o                         
  -1   8   4          0.88          2.75         2.19 o                         
   0   8   4          5.69          6.98         2.07 o                         
   1   8   4         16.08         11.29         1.71 o                         
   2   8   4         67.36         63.65         3.69 o                         
   3   8   4         14.59         15.87         5.34 o                         
   4   8   4       1060.28       1048.47        20.16 o                         
   5   8   4        354.32        339.56         7.53 o                         
   6   8   4          5.93          8.89         2.78 o                         
   7   8   4        191.07        219.84         8.98 o                         
   8   8   4        136.32        134.20         7.69 o                         
   9   8   4          7.82         16.37         5.21 o                         
  10   8   4        107.09         97.24        15.73 o                         
  -9   9   4          9.45         12.84         8.81 o                         
  -8   9   4          0.72         -6.25         7.89 o                         
  -7   9   4          2.89          0.02         1.99 o                         
  -6   9   4        119.91        114.28         2.99 o                         
  -5   9   4          2.11          2.23         1.39 o                         
  -4   9   4        103.23         97.48         6.07 o                         
  -3   9   4         36.10         33.53         3.39 o                         
  -2   9   4          4.06          5.35         2.99 o                         
  -1   9   4        131.45        131.21         4.93 o                         
   0   9   4        456.06        432.75         9.78 o                         
   1   9   4        121.60        102.37         3.45 o                         
   2   9   4         44.32         47.64         3.83 o                         
   3   9   4        118.94        125.97         5.51 o                         
   4   9   4          9.42          5.50         2.94 o                         
   5   9   4        177.75        187.69         6.17 o                         
   6   9   4        171.41        171.47         5.90 o                         
   7   9   4          2.35          4.80         2.73 o                         
   8   9   4          0.03          3.74         3.91 o                         
   9   9   4         13.24          2.89        11.86 o                         
  -8  10   4          6.11          2.12         7.74 o                         
  -7  10   4          0.03          3.24         3.21 o                         
  -6  10   4         53.70         63.32         3.68 o                         
  -5  10   4        119.78        119.11         6.65 o                         
  -4  10   4          4.37          6.19         1.81 o                         
  -3  10   4         45.23         45.10         4.13 o                         
  -2  10   4          0.97          4.20         3.09 o                         
  -1  10   4        433.00        435.40        10.34 o                         
   0  10   4         80.94         70.05         3.95 o                         
   1  10   4         26.35         29.07         2.95 o                         
   2  10   4        115.41        107.66         5.16 o                         
   3  10   4        975.43        983.67        19.67 o                         
   4  10   4         10.30         15.46         3.50 o                         
   5  10   4         30.13         30.26         3.69 o                         
   6  10   4        316.45        286.03         8.00 o                         
   7  10   4         17.03         17.81         4.59 o                         
   8  10   4         41.26         35.87         4.60 o                         
  -7  11   4         33.43         53.22         9.40 o                         
  -6  11   4         95.82         96.26         6.16 o                         
  -5  11   4         74.47         81.21         4.37 o                         
  -4  11   4         10.88         10.65         2.13 o                         
  -3  11   4          3.10          3.53         3.63 o                         
  -2  11   4          0.37          2.12         3.18 o                         
  -1  11   4         69.44         65.13         4.25 o                         
   0  11   4         10.08         10.05         3.70 o                         
   1  11   4        467.28        499.52        10.00 o                         
   2  11   4          0.84          2.52         3.42 o                         
   3  11   4        182.96        189.00         8.81 o                         
   4  11   4          0.20          2.64         3.28 o                         
   5  11   4        189.06        184.96         7.93 o                         
   6  11   4         16.34         14.55         4.53 o                         
   7  11   4          3.76         -0.26         3.98 o                         
  -7  12   4         26.39         31.24        12.09 o                         
  -6  12   4          1.28         13.27         8.33 o                         
  -5  12   4          0.79          4.35         4.20 o                         
  -4  12   4        142.05        134.64         8.86 o                         
  -3  12   4         20.98         13.09         3.56 o                         
  -2  12   4          4.74          5.54         3.34 o                         
  -1  12   4          0.02          0.45         3.31 o                         
   0  12   4          4.32          8.87         3.15 o                         
   1  12   4         73.71         65.83         4.67 o                         
   2  12   4         20.43         16.40         3.60 o                         
   3  12   4          1.31          2.85         3.71 o                         
   4  12   4        190.15        217.51         8.41 o                         
   5  12   4          9.41         13.49         9.46 o                         
   6  12   4          6.74          7.19         4.84 o                         
   7  12   4          4.50          8.27         5.03 o                         
  -6  13   4         21.83         29.62        12.26 o                         
  -5  13   4         20.97         27.35         8.14 o                         
  -4  13   4          0.12          4.35         4.20 o                         
  -3  13   4        123.09        105.48        14.64 o                         
  -2  13   4         11.53         19.48         4.59 o                         
  -1  13   4         78.74         80.74         4.92 o                         
   0  13   4        163.11        166.73         8.47 o                         
   1  13   4         42.67         50.91         6.42 o                         
   2  13   4         19.68         19.00         4.37 o                         
   3  13   4          1.51          3.38         4.84 o                         
   4  13   4          5.05         13.56        10.70 o                         
   5  13   4          1.69         15.27        10.70 o                         
   6  13   4         57.46         72.22         7.24 o                         
  -5  14   4         10.57          8.27        10.24 o                         
  -4  14   4         13.43          7.63         7.79 o                         
  -3  14   4          2.81          2.05         6.15 o                         
  -2  14   4          1.65         -8.31         8.31 o                         
  -1  14   4          6.85          8.02        10.96 o                         
   0  14   4          0.97          4.06         8.19 o                         
   1  14   4          2.90          4.10        10.70 o                         
   2  14   4          0.02         -4.11         5.80 o                         
   3  14   4         10.00         20.66         6.45 o                         
   4  14   4          5.29         13.42         8.27 o                         
   5  14   4          0.63          4.16         9.02 o                         
   6  14   4          2.61          2.43         6.94 o                         
  -5  15   4          0.58         -9.60        11.22 o                         
  -2  15   4          6.67         19.19         9.52 o                         
  -1  15   4         14.77         21.26        16.31 o                         
   0  15   4          5.20         -3.24         9.40 o                         
   1  15   4          1.47          2.12         8.01 o                         
   2  15   4         61.05         82.43        17.76 o                         
   4  15   4          8.83         26.09         9.54 o                         
  -1  16   4         28.12         33.38        18.34 o                         
   0  16   4         41.80         43.77        11.01 o                         
 -12   1   5          1.80         -1.52         8.30 o                         
 -11   1   5          8.19          0.71         6.96 o                         
 -10   1   5          8.52          8.40         2.15 o                         
  -9   1   5          0.89         -0.33         1.39 o                         
  -8   1   5         15.28         11.93         1.44 o                         
  -7   1   5        474.84        465.36         6.42 o                         
  -6   1   5         12.56         16.43         1.59 o                         
  -5   1   5          0.84          0.56         0.84 o                         
  -4   1   5        477.29        442.90         7.29 o                         
  -3   1   5        999.85        895.71        13.53 o                         
  -2   1   5       3993.78       3841.48        82.86 o                         
  -1   1   5        627.42        618.70        16.52 o                         
   0   1   5       1051.14       1044.79        28.00 o                         
   1   1   5        454.19        429.45        16.49 o                         
   2   1   5       4678.32       4454.35        85.00 o                         
   3   1   5        316.94        305.46         4.51 o                         
   4   1   5       3854.41       3931.28        49.14 o                         
   5   1   5         39.24         36.68         1.55 o                         
   6   1   5        248.65        259.70         4.25 o                         
   7   1   5         16.34         13.47         1.47 o                         
   8   1   5         31.65         31.72         1.63 o                         
   9   1   5          1.88          1.28         1.32 o                         
  10   1   5          0.15         -1.70         2.02 o                         
  11   1   5         39.34         41.81         4.58 o                         
  12   1   5         54.81         60.91        12.84 o                         
 -11   2   5         24.88         17.01        11.97 o                         
 -10   2   5         19.21         16.50         3.76 o                         
  -9   2   5         34.19         30.84         3.05 o                         
  -8   2   5         42.06         44.55         2.38 o                         
  -7   2   5          0.12         -0.77         1.15 o                         
  -6   2   5        112.40        110.25         2.91 o                         
  -5   2   5        131.76        147.22         3.28 o                         
  -4   2   5        301.42        296.43         5.30 o                         
  -3   2   5       2138.16       2184.32        37.44 o                         
  -2   2   5        451.98        467.67        11.06 o                         
  -1   2   5         82.48         60.80         4.80 o                         
   0   2   5       2330.93       2182.39        58.16 o                         
   1   2   5       1593.11       1410.40        37.42 o                         
   2   2   5        727.63        689.18        10.93 o                         
   3   2   5        699.09        751.20         9.94 o                         
   4   2   5       5054.57       5273.95        82.28 o                         
   5   2   5        739.71        712.49        10.52 o                         
   6   2   5        236.42        242.73         4.02 o                         
   7   2   5        381.26        384.81         5.87 o                         
   8   2   5        364.13        383.74         5.95 o                         
   9   2   5        159.71        174.70         6.15 o                         
  10   2   5          9.63          7.99         2.50 o                         
  11   2   5         31.21         38.50         9.17 o                         
 -11   3   5          1.48          5.25         8.28 o                         
 -10   3   5          3.50          2.36         3.81 o                         
  -9   3   5         13.52         11.30         2.69 o                         
  -8   3   5         97.80         93.36         3.19 o                         
  -7   3   5         41.83         39.81         1.83 o                         
  -6   3   5        470.76        482.50         7.95 o                         
  -5   3   5        522.02        500.25         8.45 o                         
  -4   3   5        839.34        850.89        15.60 o                         
  -3   3   5        548.79        574.55        11.01 o                         
  -2   3   5       1024.09       1029.27        23.54 o                         
  -1   3   5       3193.43       2878.25        66.03 o                         
   0   3   5        140.16        124.97         3.44 o                         
   1   3   5        313.42        288.18         6.52 o                         
   2   3   5        789.43        835.44        13.27 o                         
   3   3   5       1349.43       1490.49        23.08 o                         
   4   3   5       1983.14       2077.18        32.79 o                         
   5   3   5        100.57        107.63         3.01 o                         
   6   3   5        119.14        123.60         3.58 o                         
   7   3   5          2.31          5.29         2.50 o                         
   8   3   5         58.60         55.56         3.19 o                         
   9   3   5         50.34         54.02         3.29 o                         
  10   3   5         24.17         27.89         3.45 o                         
  11   3   5          0.00         -8.13         8.13 o                         
 -11   4   5         53.34         69.65        16.43 o                         
 -10   4   5         15.37         15.39         5.56 o                         
  -9   4   5         25.16         27.47         3.90 o                         
  -8   4   5          0.41          4.16         2.80 o                         
  -7   4   5         32.02         38.10         4.43 o                         
  -6   4   5        126.99        125.69         3.50 o                         
  -5   4   5         66.51         61.66         2.53 o                         
  -4   4   5       1905.53       2077.05        33.11 o                         
  -3   4   5         20.46         16.78         1.52 o                         
  -2   4   5         54.20         50.00         5.56 o                         
  -1   4   5       3771.96       3746.00        71.05 o                         
   0   4   5        997.71       1018.41        18.15 o                         
   1   4   5       1557.12       1511.37        26.26 o                         
   2   4   5       3280.04       3416.51        61.91 o                         
   3   4   5        350.89        403.73         6.79 o                         
   4   4   5        285.76        285.29         8.75 o                         
   5   4   5         61.84         72.47         2.18 o                         
   6   4   5        419.17        405.30         7.57 o                         
   7   4   5          5.14          4.63         2.14 o                         
   8   4   5          0.16         -0.11         2.55 o                         
   9   4   5        155.49        159.95         5.95 o                         
  10   4   5         83.63         81.57         5.09 o                         
 -11   5   5          8.50         -3.47         8.91 o                         
 -10   5   5         39.05         31.05         7.28 o                         
  -9   5   5          4.76          8.73         4.28 o                         
  -8   5   5         59.95         64.86         6.25 o                         
  -7   5   5        543.64        530.44        14.09 o                         
  -6   5   5         70.20         74.76         3.58 o                         
  -5   5   5          6.46          3.80         0.98 o                         
  -4   5   5        217.36        256.07         6.56 o                         
  -3   5   5         83.92         97.82         3.24 o                         
  -2   5   5       5773.80       5901.94       129.06 o                         
  -1   5   5       2115.55       2200.62        38.23 o                         
   0   5   5        200.76        215.63         5.19 o                         
   1   5   5        509.43        527.03         9.31 o                         
   2   5   5       1124.89       1256.69        25.24 o                         
   3   5   5          0.18          1.00         1.43 o                         
   4   5   5        155.36        165.40         4.41 o                         
   5   5   5        217.68        214.18         5.01 o                         
   6   5   5          0.66          1.00         2.04 o                         
   7   5   5          0.34         -0.95         2.29 o                         
   8   5   5          0.73         -0.04         2.17 o                         
   9   5   5         59.07         53.29         5.01 o                         
  10   5   5          1.40          2.78         5.34 o                         
 -11   6   5          8.62         -5.78        10.01 o                         
 -10   6   5         48.63         57.81         8.42 o                         
  -9   6   5          0.25         -0.52         5.87 o                         
  -8   6   5          7.07         11.91         4.81 o                         
  -7   6   5        237.78        244.89         7.82 o                         
  -6   6   5         50.72         53.16         1.85 o                         
  -5   6   5         75.35         70.46         2.35 o                         
  -4   6   5         29.42         31.17         1.66 o                         
  -3   6   5        175.85        168.82        16.95 o                         
  -2   6   5         64.74         68.32         3.27 o                         
  -1   6   5          8.97          7.63         2.27 o                         
   0   6   5       2839.13       2986.18        51.04 o                         
   1   6   5        930.90        959.45        14.55 o                         
   2   6   5         38.94         45.45         2.71 o                         
   3   6   5        207.87        211.58         5.25 o                         
   4   6   5        164.06        150.25         3.75 o                         
   5   6   5         54.22         55.61         3.38 o                         
   6   6   5        645.30        645.19        16.40 o                         
   7   6   5         50.84         56.84         3.31 o                         
   8   6   5         18.47         11.19         3.60 o                         
   9   6   5         16.25         18.12         7.17 o                         
  10   6   5         29.64         15.53         8.11 o                         
 -11   7   5          3.34         11.51         9.89 o                         
 -10   7   5          2.64          1.04        10.53 o                         
  -9   7   5         39.23         44.02        11.45 o                         
  -8   7   5         77.81         68.62         6.28 o                         
  -7   7   5         24.99         30.40         2.44 o                         
  -6   7   5        275.24        265.46         4.81 o                         
  -5   7   5         76.30         75.28         2.54 o                         
  -4   7   5          4.12          4.11         1.46 o                         
  -3   7   5         28.39         34.10         3.12 o                         
  -2   7   5        700.39        717.75        14.55 o                         
  -1   7   5         11.30          4.68         2.10 o                         
   0   7   5        186.70        204.69         5.42 o                         
   1   7   5          2.85          2.91         1.42 o                         
   2   7   5         65.30         72.59         3.69 o                         
   3   7   5         98.87         91.01         3.84 o                         
   4   7   5        318.47        317.24         7.47 o                         
   5   7   5          5.55         11.59         2.99 o                         
   6   7   5         10.75          5.13         2.50 o                         
   7   7   5         79.40         78.74         6.36 o                         
   8   7   5         34.76         35.03         6.02 o                         
   9   7   5          1.11          1.01         4.29 o                         
  10   7   5          1.67         -3.76        12.44 o                         
 -10   8   5         13.28         12.61         9.95 o                         
  -9   8   5         64.90         66.18        12.67 o                         
  -8   8   5         63.38         65.04         9.26 o                         
  -7   8   5         76.61         72.92         2.95 o                         
  -6   8   5         34.21         30.78         1.81 o                         
  -5   8   5          4.81          6.50         1.22 o                         
  -4   8   5         33.43         30.13         1.97 o                         
  -3   8   5         27.40         24.32         3.00 o                         
  -2   8   5         84.29         85.79         4.03 o                         
  -1   8   5         13.68         14.76         2.54 o                         
   0   8   5         53.91         61.15         3.69 o                         
   1   8   5          1.40          4.45         1.61 o                         
   2   8   5        119.14        111.26         4.49 o                         
   3   8   5          0.69          0.34         2.97 o                         
   4   8   5          0.85          7.26         2.44 o                         
   5   8   5        319.60        329.23         6.97 o                         
   6   8   5          0.77          1.45         2.63 o                         
   7   8   5        161.36        154.56         5.66 o                         
   8   8   5         13.58         15.12         4.63 o                         
   9   8   5          8.82         10.57         4.32 o                         
  10   8   5         19.84         13.48        11.68 o                         
  -9   9   5          5.37          4.48         8.27 o                         
  -8   9   5         64.45         66.99         9.53 o                         
  -7   9   5         16.56         16.22         3.48 o                         
  -6   9   5         52.72         52.08         2.90 o                         
  -5   9   5         35.30         41.10         3.03 o                         
  -4   9   5         46.98         50.68         4.04 o                         
  -3   9   5         29.04         22.65         3.47 o                         
  -2   9   5         34.41         38.06         3.27 o                         
  -1   9   5         18.42         17.29         2.86 o                         
   0   9   5         17.32         12.74         2.55 o                         
   1   9   5         21.24         18.24         2.05 o                         
   2   9   5        612.45        591.06        13.41 o                         
   3   9   5        655.01        671.98        16.20 o                         
   4   9   5         60.62         65.03         3.86 o                         
   5   9   5         65.24         67.41         2.70 o                         
   6   9   5         78.68         74.21         3.97 o                         
   7   9   5         88.63         81.71         4.90 o                         
   8   9   5         26.03         29.37         4.57 o                         
   9   9   5         19.21         17.64        12.78 o                         
  -8  10   5          0.17          3.69         7.90 o                         
  -7  10   5          1.67          0.30         3.85 o                         
  -6  10   5          3.32          9.11         2.96 o                         
  -5  10   5          2.60          3.58         1.62 o                         
  -4  10   5         36.75         32.70         3.44 o                         
  -3  10   5         43.01         37.40         4.03 o                         
  -2  10   5          0.11          1.57         2.99 o                         
  -1  10   5          0.22          4.20         3.06 o                         
   0  10   5        263.37        273.68         7.34 o                         
   1  10   5         84.72         97.78         6.81 o                         
   2  10   5         64.36         73.84         4.51 o                         
   3  10   5          4.98         11.36         3.42 o                         
   4  10   5         10.33         13.80         3.58 o                         
   5  10   5          0.08          0.70         3.48 o                         
   6  10   5          3.18          1.67         3.09 o                         
   7  10   5         16.59         19.74         3.06 o                         
   8  10   5          9.43         -2.77         6.42 o                         
  -7  11   5          4.49         14.92         8.10 o                         
  -6  11   5         78.23         83.42        10.37 o                         
  -5  11   5        113.74        123.33         7.18 o                         
  -4  11   5        214.45        192.77        10.77 o                         
  -3  11   5         25.78         31.09         3.85 o                         
  -2  11   5          6.93          3.05         3.37 o                         
  -1  11   5        193.85        192.19        14.77 o                         
   0  11   5         34.83         37.13         3.94 o                         
   1  11   5         52.73         46.47         3.22 o                         
   2  11   5        152.53        151.12         5.91 o                         
   3  11   5         54.71         55.68         4.15 o                         
   4  11   5          0.03         -0.61         3.26 o                         
   5  11   5         14.43         32.77         4.60 o                         
   6  11   5          1.19          2.75         3.04 o                         
   7  11   5          0.00          5.47         3.12 o                         
  -7  12   5         59.67         59.64        13.65 o                         
  -6  12   5         37.19         52.94         9.71 o                         
  -5  12   5          1.25          3.05         4.22 o                         
  -4  12   5         25.31         20.56         3.63 o                         
  -3  12   5         76.21         72.99         4.83 o                         
  -2  12   5         18.77         10.21         3.44 o                         
  -1  12   5        102.59         96.58         4.96 o                         
   0  12   5         57.44         58.48         4.77 o                         
   1  12   5         93.22        106.19         5.56 o                         
   2  12   5          3.17          7.16         3.63 o                         
   3  12   5          5.69         10.83         4.11 o                         
   4  12   5         13.06         13.15         3.59 o                         
   5  12   5          6.30         10.15         4.98 o                         
   6  12   5         92.63        104.30         7.01 o                         
   7  12   5          1.37          3.30         4.97 o                         
  -6  13   5         75.07         82.72        13.65 o                         
  -5  13   5         14.09         -1.50        10.53 o                         
  -4  13   5         11.36         17.67         4.13 o                         
  -3  13   5          7.49          8.29         4.70 o                         
  -2  13   5          0.24         -0.76         4.52 o                         
  -1  13   5          2.96          5.49         3.61 o                         
   0  13   5         17.04         13.42         4.01 o                         
   1  13   5          4.02         12.80         5.66 o                         
   2  13   5          2.23          6.74         5.26 o                         
   3  13   5         13.35          9.64         4.66 o                         
   4  13   5          9.90         29.09         7.85 o                         
   5  13   5          7.00         27.65        10.24 o                         
   6  13   5          5.91          8.68         6.25 o                         
  -5  14   5         21.36         31.64        11.34 o                         
  -4  14   5          9.13         15.77         7.75 o                         
  -3  14   5          1.10         -2.80         6.31 o                         
  -2  14   5          9.04         11.22         5.44 o                         
  -1  14   5          4.10         10.09         8.63 o                         
   0  14   5         18.89         32.25        14.23 o                         
   1  14   5         49.54         59.75        11.45 o                         
   2  14   5         14.44         16.59         5.99 o                         
   3  14   5          3.43         15.18         6.81 o                         
   4  14   5          0.35          3.41         7.69 o                         
   5  14   5         10.97         23.95        10.41 o                         
  -5  15   5          5.22         -2.43        13.13 o                         
  -2  15   5         33.87         41.21        18.42 o                         
  -1  15   5          8.89          6.67         9.48 o                         
   0  15   5          2.44         11.78         9.17 o                         
   1  15   5          7.59         19.57         8.78 o                         
   2  15   5         10.89          7.17        14.35 o                         
   4  15   5          0.55         18.92         8.68 o                         
  -1  16   5          0.30        -10.24        18.39 o                         
   0  16   5          0.76         10.69         9.35 o                         
 -12   0   6         17.43          7.29        11.57 o                         
 -11   0   6         10.23         15.50        11.51 o                         
 -10   0   6         61.96         44.85         4.54 o                         
  -9   0   6         22.60         23.63         3.84 o                         
  -8   0   6        167.22        155.71         3.75 o                         
  -7   0   6         82.31         82.87         3.49 o                         
  -6   0   6        427.32        442.76         9.03 o                         
  -5   0   6        150.89        183.06         4.49 o                         
  -4   0   6          6.75          0.18         1.91 o                         
  -3   0   6       6696.91       6723.13       112.53 o                         
  -2   0   6      41151.29      39175.85       652.75 o                         
  -1   0   6      16049.73      13933.85       514.65 o                         
   0   0   6       2124.10       2121.50        55.83 o                         
   1   0   6       1729.99       1662.78        62.47 o                         
   2   0   6       7896.17       7499.33       196.99 o                         
   3   0   6       1903.69       2003.41        71.24 o                         
   4   0   6        107.40        138.56         8.64 o                         
   5   0   6        426.76        433.94        13.81 o                         
   6   0   6        138.47        120.10         3.76 o                         
   7   0   6        577.39        563.87        11.37 o                         
   8   0   6          0.76          1.19         1.94 o                         
   9   0   6         43.56         41.26         2.50 o                         
  10   0   6          3.51          5.91         2.94 o                         
  11   0   6         83.97         84.15         6.49 o                         
 -12   1   6         10.75         25.86         9.52 o                         
 -11   1   6         39.34         33.34         6.10 o                         
 -10   1   6         45.45         51.70         5.70 o                         
  -9   1   6         69.55         60.06         1.90 o                         
  -8   1   6         17.50         21.13         1.61 o                         
  -7   1   6         20.82         21.11         1.31 o                         
  -6   1   6         51.21         55.69         1.78 o                         
  -5   1   6         67.41        100.05         2.77 o                         
  -4   1   6        465.86        472.56         8.47 o                         
  -3   1   6       3913.27       4063.09        57.61 o                         
  -2   1   6         13.51         10.56         0.94 o                         
  -1   1   6       5582.73       5162.82       110.49 o                         
   0   1   6         34.55         28.35         2.14 o                         
   1   1   6       1109.36        898.66        39.01 o                         
   2   1   6       2278.16       2187.42        33.58 o                         
   3   1   6        926.56        946.38        15.36 o                         
   4   1   6       3398.81       3552.55        47.34 o                         
   5   1   6       1768.57       1749.83        23.83 o                         
   6   1   6          0.06         -0.01         1.16 o                         
   7   1   6        103.42         99.52         2.48 o                         
   8   1   6        260.70        272.94         4.47 o                         
   9   1   6          0.46          0.09         1.90 o                         
  10   1   6          0.58         -0.93         2.06 o                         
  11   1   6          1.71          2.92         3.73 o                         
  12   1   6          1.69          3.53        10.35 o                         
 -11   2   6          0.46         -8.02         8.02 o                         
 -10   2   6          0.08         -1.60         3.33 o                         
  -9   2   6        184.12        181.25         4.72 o                         
  -8   2   6        334.96        322.62         5.77 o                         
  -7   2   6        175.11        169.88         3.98 o                         
  -6   2   6        612.19        638.27        10.83 o                         
  -5   2   6        789.89        838.22        12.44 o                         
  -4   2   6        184.58        156.51         3.72 o                         
  -3   2   6          3.26          4.64         1.56 o                         
  -2   2   6         99.77        107.03         2.94 o                         
  -1   2   6       1810.51       1477.08        64.23 o                         
   0   2   6        357.92        360.17         6.59 o                         
   1   2   6        457.94        436.85        12.28 o                         
   2   2   6       4263.27       4159.92       100.69 o                         
   3   2   6       4009.62       4156.28        80.88 o                         
   4   2   6        174.78        197.11         3.53 o                         
   5   2   6        333.22        310.85         4.93 o                         
   6   2   6         65.47         61.73         1.79 o                         
   7   2   6        235.95        239.19         4.19 o                         
   8   2   6       1252.84       1227.72        15.95 o                         
   9   2   6         17.70         17.40         2.77 o                         
  10   2   6         55.63         60.51         3.35 o                         
  11   2   6          0.00          5.26         4.57 o                         
 -11   3   6         14.43         13.13        11.57 o                         
 -10   3   6          0.02          0.72         3.67 o                         
  -9   3   6         36.62         30.65         2.54 o                         
  -8   3   6         27.77         26.31         4.93 o                         
  -7   3   6         41.16         46.77         2.59 o                         
  -6   3   6         64.75         69.97         2.28 o                         
  -5   3   6          0.75          1.70         1.12 o                         
  -4   3   6         64.99         69.65         4.52 o                         
  -3   3   6        114.10        122.46         3.38 o                         
  -2   3   6        822.96        810.71        18.85 o                         
  -1   3   6       2739.11       2627.45        50.68 o                         
   0   3   6        720.31        685.44        12.22 o                         
   1   3   6       1314.14       1329.82        29.31 o                         
   2   3   6        353.34        345.12         5.91 o                         
   3   3   6          3.60          4.68         0.89 o                         
   4   3   6         84.51         77.84         2.17 o                         
   5   3   6         11.81          9.27         1.15 o                         
   6   3   6         32.41         42.55         1.91 o                         
   7   3   6          1.13          0.16         2.41 o                         
   8   3   6        453.75        475.31         9.92 o                         
   9   3   6          1.24          2.54         3.01 o                         
  10   3   6        192.43        178.69        10.34 o                         
  11   3   6          0.91         -1.97         5.03 o                         
 -11   4   6         13.11         22.33        13.71 o                         
 -10   4   6        112.34        106.90         7.76 o                         
  -9   4   6         29.82         33.90         3.52 o                         
  -8   4   6          5.38          8.82         4.35 o                         
  -7   4   6        101.94        111.07         4.20 o                         
  -6   4   6          1.09          1.45         2.16 o                         
  -5   4   6        142.84        144.96         3.19 o                         
  -4   4   6        499.69        495.43         8.52 o                         
  -3   4   6       1960.86       2057.86        35.72 o                         
  -2   4   6        225.90        282.16        11.22 o                         
  -1   4   6        111.96        140.10         4.57 o                         
   0   4   6          9.97          6.35         1.49 o                         
   1   4   6         27.91         34.81         2.97 o                         
   2   4   6       3561.03       3813.92        78.11 o                         
   3   4   6        791.38        971.23        15.37 o                         
   4   4   6       1397.45       1414.39        26.58 o                         
   5   4   6          5.81          5.22         1.98 o                         
   6   4   6         22.39         26.21         2.14 o                         
   7   4   6        142.00        150.93         4.04 o                         
   8   4   6        100.58        105.80         3.97 o                         
   9   4   6         94.79         85.01         4.09 o                         
  10   4   6         20.62         22.59         5.11 o                         
 -11   5   6          1.70         -9.14         9.14 o                         
 -10   5   6          7.00          3.52         5.57 o                         
  -9   5   6         21.78         30.38         5.56 o                         
  -8   5   6         42.23         52.85         4.99 o                         
  -7   5   6         67.52         63.87         3.11 o                         
  -6   5   6         52.33         56.86         2.79 o                         
  -5   5   6         57.60         56.99         1.89 o                         
  -4   5   6        177.67        182.44         4.03 o                         
  -3   5   6          5.31          7.64         1.45 o                         
  -2   5   6         12.66         18.80         2.39 o                         
  -1   5   6        645.02        644.89        12.51 o                         
   0   5   6        429.71        426.19         9.63 o                         
   1   5   6         22.34         24.95         2.17 o                         
   2   5   6        484.11        476.20        13.72 o                         
   3   5   6        839.47        794.22        17.70 o                         
   4   5   6        100.03        115.52         3.11 o                         
   5   5   6        198.78        192.03         4.58 o                         
   6   5   6        137.09        138.37         4.65 o                         
   7   5   6         55.80         53.17         3.14 o                         
   8   5   6         40.85         38.92         3.95 o                         
   9   5   6         39.59         34.91         4.43 o                         
  10   5   6          0.08         -3.45         5.24 o                         
 -11   6   6          1.50         -0.93         9.95 o                         
 -10   6   6         46.06         45.71         8.85 o                         
  -9   6   6         11.20         15.78         5.58 o                         
  -8   6   6        288.50        273.12        11.09 o                         
  -7   6   6        205.86        203.14         6.93 o                         
  -6   6   6          0.75          1.31         1.08 o                         
  -5   6   6          4.14          5.67         1.39 o                         
  -4   6   6          7.16         13.00         1.49 o                         
  -3   6   6         75.03         71.80         6.25 o                         
  -2   6   6       1054.60       1077.74        20.18 o                         
  -1   6   6         25.59         31.26         2.54 o                         
   0   6   6         35.05         39.67         2.50 o                         
   1   6   6        512.73        552.88        10.02 o                         
   2   6   6         79.25         86.04         3.39 o                         
   3   6   6          6.88          5.84         1.97 o                         
   4   6   6         56.45         56.94         2.01 o                         
   5   6   6        719.25        741.71        18.49 o                         
   6   6   6          1.91          0.71         2.52 o                         
   7   6   6        375.80        389.49         9.11 o                         
   8   6   6          8.51         11.09         3.78 o                         
   9   6   6          2.22         -4.61         4.61 o                         
  10   6   6         10.11         -7.12        10.88 o                         
 -11   7   6          0.00         -3.12        10.59 o                         
 -10   7   6         30.94         38.76        10.64 o                         
  -9   7   6         93.60         89.78        12.90 o                         
  -8   7   6        105.28        119.64         8.03 o                         
  -7   7   6        103.60         98.43         5.37 o                         
  -6   7   6          0.00          1.39         1.37 o                         
  -5   7   6         20.83         24.75         1.71 o                         
  -4   7   6          2.88          2.26         1.95 o                         
  -3   7   6         12.10          4.11         2.32 o                         
  -2   7   6         29.27         28.65         2.86 o                         
  -1   7   6        681.52        705.53        14.66 o                         
   0   7   6         48.40         46.20         2.73 o                         
   1   7   6          1.20          2.21         1.27 o                         
   2   7   6         58.99         64.67         3.22 o                         
   3   7   6        390.74        396.73        12.58 o                         
   4   7   6          4.63          6.31         2.66 o                         
   5   7   6         37.79         37.44         1.88 o                         
   6   7   6        237.16        247.29         7.91 o                         
   7   7   6         35.08         29.32         4.38 o                         
   8   7   6        151.33        154.05        12.87 o                         
   9   7   6          4.02         -1.58         4.45 o                         
  10   7   6          8.84         14.06        11.28 o                         
 -10   8   6         19.37         16.66        10.30 o                         
  -9   8   6         99.08         73.87        13.65 o                         
  -8   8   6         61.29         63.86        13.19 o                         
  -7   8   6         25.23         26.38         3.54 o                         
  -6   8   6          8.83         13.00         1.62 o                         
  -5   8   6         27.98         31.28         3.74 o                         
  -4   8   6         28.02         28.45         2.01 o                         
  -3   8   6         45.65         46.25         3.44 o                         
  -2   8   6        347.76        345.28         8.54 o                         
  -1   8   6         79.63         67.64         3.54 o                         
   0   8   6        280.10        289.69         7.12 o                         
   1   8   6         58.59         63.90         2.79 o                         
   2   8   6        438.79        400.81        10.06 o                         
   3   8   6       2003.69       1989.35        48.78 o                         
   4   8   6        790.11        778.02        15.61 o                         
   5   8   6        135.25        146.57         5.28 o                         
   6   8   6         43.31         41.20         3.35 o                         
   7   8   6        186.51        183.37         6.72 o                         
   8   8   6        170.45        167.17         8.93 o                         
   9   8   6          0.04         -4.20         4.32 o                         
  10   8   6          9.87          6.83        13.13 o                         
  -9   9   6          2.54          4.92        10.99 o                         
  -8   9   6         79.39         99.89        10.47 o                         
  -7   9   6         11.60          8.32         2.74 o                         
  -6   9   6          3.21          6.14         1.39 o                         
  -5   9   6         46.93         57.39         4.01 o                         
  -4   9   6         15.12         15.98         1.91 o                         
  -3   9   6          6.93          3.92         2.81 o                         
  -2   9   6        179.21        172.94         5.84 o                         
  -1   9   6         32.50         32.45         3.25 o                         
   0   9   6        581.40        554.83        11.77 o                         
   1   9   6        446.16        428.14         8.09 o                         
   2   9   6       1195.90       1185.18        22.72 o                         
   3   9   6        124.24        122.23         7.69 o                         
   4   9   6          4.39          3.19         3.19 o                         
   5   9   6         55.68         44.69         2.23 o                         
   6   9   6        511.23        494.14        11.47 o                         
   7   9   6         54.47         50.46         4.06 o                         
   8   9   6         31.17         37.08        13.71 o                         
   9   9   6          4.95          2.95        12.15 o                         
  -8  10   6          9.94         21.06         8.63 o                         
  -7  10   6         82.18         79.87        17.50 o                         
  -6  10   6          4.97          5.66         4.40 o                         
  -5  10   6         14.11         13.55         1.80 o                         
  -4  10   6        236.08        214.54         8.55 o                         
  -3  10   6        360.00        321.39        10.07 o                         
  -2  10   6          0.94         -1.81         3.14 o                         
  -1  10   6        108.94        117.36         5.20 o                         
   0  10   6          2.67          0.72         3.22 o                         
   1  10   6        783.16        743.23        13.72 o                         
   2  10   6         40.44         40.08         3.81 o                         
   3  10   6         80.88         80.41         4.51 o                         
   4  10   6          0.99          7.36         2.88 o                         
   5  10   6        179.45        172.06         6.05 o                         
   6  10   6         92.22         87.53         6.19 o                         
   7  10   6          5.14          6.01         2.89 o                         
   8  10   6         27.57         32.34        11.31 o                         
  -7  11   6          9.82          9.82         8.28 o                         
  -6  11   6         39.76         31.52         8.47 o                         
  -5  11   6         17.56         23.30         3.50 o                         
  -4  11   6        121.59        108.71         7.74 o                         
  -3  11   6          4.32          9.15         3.51 o                         
  -2  11   6        108.52         92.83         5.80 o                         
  -1  11   6         18.82         30.82         3.62 o                         
   0  11   6          9.47          7.94         3.26 o                         
   1  11   6        636.68        629.04        13.22 o                         
   2  11   6          5.95          3.13         3.42 o                         
   3  11   6         45.44         45.74         4.02 o                         
   4  11   6         33.24         23.79         4.07 o                         
   5  11   6         74.51         75.35         6.83 o                         
   6  11   6         25.55         29.21         3.60 o                         
   7  11   6         15.51         12.51         4.74 o                         
   8  11   6         15.45         22.85         5.44 o                         
  -7  12   6          0.65        -12.96        12.96 o                         
  -6  12   6         13.03         40.09        12.67 o                         
  -5  12   6          4.31          6.26         4.19 o                         
  -4  12   6         37.08         30.39         5.00 o                         
  -3  12   6         38.66         26.15         4.11 o                         
  -2  12   6        118.96        100.29         5.33 o                         
  -1  12   6          5.13          6.15         3.25 o                         
   0  12   6         31.44         23.04         3.40 o                         
   1  12   6         80.93         86.97         4.44 o                         
   2  12   6         96.93         96.46         5.99 o                         
   3  12   6          4.83          3.63         3.48 o                         
   4  12   6         47.68         51.27         4.14 o                         
   5  12   6        140.42        144.44        14.92 o                         
   6  12   6         40.33         47.54         5.44 o                         
   7  12   6          9.40          5.32         5.09 o                         
  -6  13   6          5.46          5.26        11.16 o                         
  -5  13   6          1.01          5.59         7.79 o                         
  -4  13   6          6.36          7.63         5.00 o                         
  -3  13   6          5.12          7.59         7.52 o                         
  -2  13   6          2.73          5.37         4.18 o                         
  -1  13   6          0.15         -3.56         3.56 o                         
   0  13   6          7.87          9.13         3.91 o                         
   1  13   6         41.97         54.15         6.54 o                         
   2  13   6          2.67         -2.92         5.56 o                         
   3  13   6          1.61          6.10         4.42 o                         
   4  13   6          4.19         13.15         7.10 o                         
   5  13   6          2.28         21.58        10.35 o                         
   6  13   6          8.19          3.18         5.96 o                         
   7  13   6          2.99          2.43         5.38 o                         
  -5  14   6          0.34          2.31        10.35 o                         
  -4  14   6          6.40         19.18         7.32 o                         
  -3  14   6         66.67         69.08        14.00 o                         
  -2  14   6          1.05         -2.55         5.84 o                         
  -1  14   6         11.50         19.29         8.44 o                         
   0  14   6         42.17         50.03         9.20 o                         
   1  14   6         38.63         38.52         6.79 o                         
   2  14   6          0.04         -2.93         6.40 o                         
   3  14   6          5.63          8.73        13.13 o                         
   4  14   6         58.11        104.59        12.44 o                         
  -2  15   6          0.17         -2.45         9.41 o                         
  -1  15   6         19.23          9.70        17.67 o                         
   0  15   6          7.04          8.77         8.68 o                         
   1  15   6          4.63          6.60         7.94 o                         
  -1  16   6          8.79         16.89        17.82 o                         
   0  16   6          9.70          8.97        11.05 o                         
 -12   1   7          0.01          3.01        12.21 o                         
 -11   1   7         34.91         34.89         8.60 o                         
 -10   1   7          4.60          5.90         4.82 o                         
  -9   1   7         50.48         55.88         3.27 o                         
  -8   1   7         45.60         43.56         2.00 o                         
  -7   1   7         12.04          8.59         1.47 o                         
  -6   1   7         51.72         49.42         2.21 o                         
  -5   1   7        164.29        157.02         4.53 o                         
  -4   1   7         51.85         40.47         2.07 o                         
  -3   1   7       1940.63       1884.14        32.95 o                         
  -2   1   7        180.74        166.57         2.65 o                         
  -1   1   7         24.90         34.26         1.12 o                         
   0   1   7         92.02         99.55         4.66 o                         
   1   1   7       1038.82        911.64        24.43 o                         
   2   1   7        195.91        204.51         4.20 o                         
   3   1   7         56.04         50.50         1.51 o                         
   4   1   7        215.45        233.78         3.83 o                         
   5   1   7        529.89        529.03         8.10 o                         
   6   1   7        536.22        533.61         8.86 o                         
   7   1   7        417.20        417.48         9.06 o                         
   8   1   7         30.16         33.56         1.70 o                         
   9   1   7        121.28        123.33         3.50 o                         
  10   1   7         18.11         20.08         2.34 o                         
  11   1   7          7.62          2.67         4.11 o                         
 -11   2   7         90.77         98.39         7.38 o                         
 -10   2   7         27.03         32.21         3.77 o                         
  -9   2   7          8.48          9.75         3.20 o                         
  -8   2   7         42.45         44.94         2.24 o                         
  -7   2   7        207.22        214.19         4.60 o                         
  -6   2   7         72.31         76.08         3.32 o                         
  -5   2   7          8.26         10.38         1.23 o                         
  -4   2   7         12.71         11.30         1.38 o                         
  -3   2   7       4875.71       4702.62        77.98 o                         
  -2   2   7        865.68        786.89        20.71 o                         
  -1   2   7       1230.43       1263.25        21.53 o                         
   0   2   7         58.87         64.27         1.94 o                         
   1   2   7          9.78          7.10         1.22 o                         
   2   2   7        894.40        927.97        14.75 o                         
   3   2   7          8.98         13.28         1.06 o                         
   4   2   7        906.28        856.46        14.69 o                         
   5   2   7        572.71        567.54        11.82 o                         
   6   2   7         38.92         41.63         1.87 o                         
   7   2   7        253.52        240.87         4.23 o                         
   8   2   7         32.56         38.95         1.82 o                         
   9   2   7        135.83        120.73         4.20 o                         
  10   2   7          1.51          3.45         2.54 o                         
  11   2   7          0.82          7.40         4.35 o                         
 -11   3   7         31.98         33.04         8.69 o                         
 -10   3   7         55.78         58.73         4.99 o                         
  -9   3   7          2.38          1.46         2.00 o                         
  -8   3   7         28.68         24.67         2.45 o                         
  -7   3   7         56.72         60.10         2.40 o                         
  -6   3   7         29.40         25.03         2.10 o                         
  -5   3   7        587.39        582.30        11.39 o                         
  -4   3   7          7.23          3.70         1.34 o                         
  -3   3   7        640.28        669.07        12.57 o                         
  -2   3   7        669.78        684.88        16.07 o                         
  -1   3   7        422.23        427.19        11.52 o                         
   0   3   7       1113.98       1011.21        19.85 o                         
   1   3   7        136.27        127.15         4.22 o                         
   2   3   7       2595.06       2608.48        48.53 o                         
   3   3   7       1259.49       1402.44        20.48 o                         
   4   3   7          4.61         10.50         2.17 o                         
   5   3   7          8.00          6.97         1.68 o                         
   6   3   7        674.39        686.85        10.02 o                         
   7   3   7       1224.62       1193.61        17.57 o                         
   8   3   7        129.54        146.97         4.49 o                         
   9   3   7         36.32         30.26         4.06 o                         
  10   3   7         20.19         21.35         3.30 o                         
  11   3   7          1.46         -5.73         6.36 o                         
 -11   4   7         39.47         46.97        13.65 o                         
 -10   4   7          1.91          1.64         5.15 o                         
  -9   4   7          2.68          0.96         4.33 o                         
  -8   4   7         17.82         15.96         2.91 o                         
  -7   4   7         54.00         55.46         3.37 o                         
  -6   4   7          1.56          4.26         2.37 o                         
  -5   4   7         47.17         45.43         2.89 o                         
  -4   4   7         18.56         15.73         1.25 o                         
  -3   4   7         52.51         55.01         2.20 o                         
  -2   4   7         62.48         68.23         3.50 o                         
  -1   4   7        527.14        530.51        11.63 o                         
   0   4   7          0.10          0.48         1.40 o                         
   1   4   7       2336.97       2366.07        45.31 o                         
   2   4   7         27.78         50.31         2.56 o                         
   3   4   7        184.02        168.87         3.41 o                         
   4   4   7         72.02         75.53         2.64 o                         
   5   4   7         69.21         72.74         2.57 o                         
   6   4   7        393.69        397.32         9.03 o                         
   7   4   7         14.28          9.55         2.51 o                         
   8   4   7         29.50         33.58         2.81 o                         
   9   4   7        217.54        213.58         9.72 o                         
  10   4   7          1.36         -1.73         4.51 o                         
 -11   5   7          0.06         -3.30         8.85 o                         
 -10   5   7         22.75         30.10         6.36 o                         
  -9   5   7        119.76        129.24         9.72 o                         
  -8   5   7          0.67          0.82         3.73 o                         
  -7   5   7         27.24         21.77         3.06 o                         
  -6   5   7         13.31         16.64         1.47 o                         
  -5   5   7        100.90         90.62         2.28 o                         
  -4   5   7         14.76         16.44         1.51 o                         
  -3   5   7        146.18        170.95         5.71 o                         
  -2   5   7        180.81        196.23         6.09 o                         
  -1   5   7        773.42        778.05        14.71 o                         
   0   5   7         48.92         55.62         2.58 o                         
   1   5   7        301.54        331.87         7.93 o                         
   2   5   7       1881.12       2040.97        35.44 o                         
   3   5   7        230.33        219.42         5.69 o                         
   4   5   7        135.32        139.64         3.06 o                         
   5   5   7         38.87         41.89         2.73 o                         
   6   5   7        657.26        657.18        14.27 o                         
   7   5   7        151.64        160.10         4.92 o                         
   8   5   7          1.90         -0.45         2.48 o                         
   9   5   7          8.62          3.52         4.81 o                         
  10   5   7          0.44         -4.06         5.24 o                         
 -11   6   7         27.60         26.03         9.54 o                         
 -10   6   7         24.78         19.84         8.11 o                         
  -9   6   7          0.83          3.86         5.34 o                         
  -8   6   7          3.90         -1.22         5.33 o                         
  -7   6   7        122.98        117.10         3.66 o                         
  -6   6   7          0.68          2.59         1.06 o                         
  -5   6   7         31.56         30.37         1.78 o                         
  -4   6   7          9.98         16.68         1.95 o                         
  -3   6   7       1044.16       1107.64        26.23 o                         
  -2   6   7        176.27        210.73         5.74 o                         
  -1   6   7         95.69         75.35         3.26 o                         
   0   6   7        269.44        284.07         6.57 o                         
   1   6   7         77.14         83.77         3.24 o                         
   2   6   7        125.92        124.81         3.88 o                         
   3   6   7        207.14        218.68         7.12 o                         
   4   6   7         25.43         31.70         2.41 o                         
   5   6   7          0.03         -0.12         2.50 o                         
   6   6   7         64.17         69.43         4.11 o                         
   7   6   7         72.66         59.06         2.99 o                         
   8   6   7          6.54          0.85         3.39 o                         
   9   6   7         26.18         22.79        13.68 o                         
  10   6   7         63.09         45.70        11.74 o                         
 -11   7   7          2.24         -1.04        10.70 o                         
 -10   7   7          0.50        -11.05        11.05 o                         
  -9   7   7         11.16          7.87         9.43 o                         
  -8   7   7         54.06         51.28         7.40 o                         
  -7   7   7        149.29        167.34         3.84 o                         
  -6   7   7        126.58        116.02         3.59 o                         
  -5   7   7          5.96          6.66         1.63 o                         
  -4   7   7         23.34         26.25         3.23 o                         
  -3   7   7        139.97        122.04         3.98 o                         
  -2   7   7        570.57        601.93        12.59 o                         
  -1   7   7         12.09         18.13         2.54 o                         
   0   7   7          2.39          1.85         1.98 o                         
   1   7   7        488.20        474.63        10.24 o                         
   2   7   7          2.07          1.25         2.14 o                         
   3   7   7        389.75        411.85        11.89 o                         
   4   7   7         70.52         74.57         4.38 o                         
   5   7   7        429.56        438.19        10.86 o                         
   6   7   7         22.63         29.36         3.27 o                         
   7   7   7          3.75          5.99         3.76 o                         
   8   7   7          6.63          9.63         4.70 o                         
   9   7   7          0.11         -1.74         4.53 o                         
  10   7   7          1.18         -2.60        11.74 o                         
 -10   8   7         15.07         17.64        10.53 o                         
  -9   8   7         43.86         65.27        20.48 o                         
  -8   8   7          1.80          3.63         6.76 o                         
  -7   8   7         79.94         82.02         3.62 o                         
  -6   8   7         27.45         29.43         2.98 o                         
  -5   8   7          1.43          1.52         1.77 o                         
  -4   8   7         28.05         31.15         2.05 o                         
  -3   8   7         25.26         19.98         2.43 o                         
  -2   8   7        160.58        163.84         5.50 o                         
  -1   8   7         44.40         58.28         3.55 o                         
   0   8   7         48.71         45.03         2.90 o                         
   1   8   7         22.14         23.29         1.81 o                         
   2   8   7         28.21         29.06         2.96 o                         
   3   8   7        720.18        720.53        15.81 o                         
   4   8   7        891.87        843.70        19.04 o                         
   5   8   7        679.34        709.79        16.48 o                         
   6   8   7        163.42        169.20         5.61 o                         
   7   8   7          0.06          1.98         3.14 o                         
   8   8   7         41.42         35.39         5.12 o                         
   9   8   7          0.56          0.81         5.21 o                         
  10   8   7          9.06          6.94        11.34 o                         
  -9   9   7          4.18          4.74        10.59 o                         
  -8   9   7          5.43          5.96         7.33 o                         
  -7   9   7          1.15          3.76         3.23 o                         
  -6   9   7         30.99         32.81         3.13 o                         
  -5   9   7         15.06         17.61         2.69 o                         
  -4   9   7          1.30          1.81         2.31 o                         
  -3   9   7          7.93          3.01         2.62 o                         
  -2   9   7         16.46         16.48         3.63 o                         
  -1   9   7         66.17         77.76         4.06 o                         
   0   9   7          1.99          2.81         2.68 o                         
   1   9   7       1498.42       1409.83        23.05 o                         
   2   9   7        801.68        807.60        15.07 o                         
   3   9   7        211.14        191.22         6.52 o                         
   4   9   7        200.95        207.51         7.48 o                         
   5   9   7         77.86         79.09         3.60 o                         
   6   9   7        175.24        196.54         6.30 o                         
   7   9   7         81.68         79.35         6.24 o                         
   8   9   7         50.98         73.67         7.26 o                         
   9   9   7         39.76         46.45        14.23 o                         
  -8  10   7         26.25         32.36         8.47 o                         
  -7  10   7         85.32         88.06        10.30 o                         
  -6  10   7          0.07          1.63         2.63 o                         
  -5  10   7         47.94         61.43         4.33 o                         
  -4  10   7         94.11         73.86         3.97 o                         
  -3  10   7         76.19         66.95         5.92 o                         
  -2  10   7         39.71         43.20         3.61 o                         
  -1  10   7         20.29         18.29         3.06 o                         
   0  10   7          0.62          1.02         2.64 o                         
   1  10   7        730.15        675.08        11.71 o                         
   2  10   7        277.97        290.02         8.05 o                         
   3  10   7        197.79        185.31         6.23 o                         
   4  10   7          7.96         11.49         2.77 o                         
   5  10   7         52.21         70.40         4.75 o                         
   6  10   7          3.89          4.17         3.17 o                         
   7  10   7          2.64          7.60         3.08 o                         
   8  10   7         29.79         25.09         5.48 o                         
  -7  11   7          0.24         -0.19         7.86 o                         
  -6  11   7         45.81         54.10        13.62 o                         
  -5  11   7        179.79        178.82        10.88 o                         
  -4  11   7          6.46          5.59         1.98 o                         
  -3  11   7         45.70         40.66         6.19 o                         
  -2  11   7          9.81         12.32         3.51 o                         
  -1  11   7         67.10         61.49         4.22 o                         
   0  11   7          3.28          3.73         2.84 o                         
   1  11   7          9.16          9.72         2.23 o                         
   2  11   7        138.34        113.15         6.11 o                         
   3  11   7         41.10         31.14         3.74 o                         
   4  11   7         13.53          6.49         3.53 o                         
   5  11   7          9.56          9.70         3.53 o                         
   6  11   7          8.24         19.16         8.63 o                         
   7  11   7          0.00          3.69         4.75 o                         
   8  11   7         19.92         13.13         5.44 o                         
  -7  12   7         71.92         63.75        14.00 o                         
  -6  12   7          0.71         -6.48        11.05 o                         
  -5  12   7          0.01          3.61         3.92 o                         
  -4  12   7         76.22         71.11         4.54 o                         
  -3  12   7         15.17         12.49         3.70 o                         
  -2  12   7         60.01         62.34         4.55 o                         
  -1  12   7          0.05         -3.33         3.33 o                         
   0  12   7        191.32        180.95        10.92 o                         
   1  12   7         16.01         24.15         4.76 o                         
   2  12   7          1.07          0.68         4.30 o                         
   3  12   7          2.43          4.16         4.00 o                         
   4  12   7         18.29         27.61         4.12 o                         
   5  12   7          0.25          3.84         8.56 o                         
   6  12   7         39.92         39.31         5.46 o                         
   7  12   7          0.13          6.25         5.26 o                         
  -6  13   7         58.86         62.94        13.54 o                         
  -5  13   7          0.39         -0.71         7.15 o                         
  -4  13   7          8.09         13.48         5.39 o                         
  -3  13   7         72.46         84.35        11.78 o                         
  -2  13   7          0.05          3.01         4.34 o                         
  -1  13   7          5.61          3.77         3.57 o                         
   0  13   7         18.35         11.18         5.44 o                         
   1  13   7         34.98         37.53         8.63 o                         
   2  13   7          1.70          3.64         5.27 o                         
   3  13   7         36.43         55.20         7.58 o                         
   4  13   7         41.08         82.54        19.20 o                         
   5  13   7         27.46         33.68         6.23 o                         
   6  13   7         16.92         20.94         7.00 o                         
  -4  14   7         11.34          9.72         9.89 o                         
  -3  14   7          2.82          4.97         6.17 o                         
  -2  14   7          0.59         -7.23         8.54 o                         
  -1  14   7         21.15         18.30         8.56 o                         
   0  14   7          0.43         10.49         8.04 o                         
   1  14   7          6.28         11.11         7.51 o                         
   2  14   7         54.64         53.44         7.05 o                         
   3  14   7         14.82         12.44        15.10 o                         
   4  14   7         31.29         42.52         9.14 o                         
  -2  15   7          4.35         -7.00         8.62 o                         
  -1  15   7         56.39         76.50        11.75 o                         
   0  15   7         48.44         73.53        15.79 o                         
   1  15   7          4.51         -2.05         8.92 o                         
  -1  16   7          0.59        -17.18        18.68 o                         
   0  16   7          7.50         19.78        11.05 o                         
 -12   0   8          3.30          4.45        11.92 o                         
 -11   0   8        147.91        188.92        19.61 o                         
 -10   0   8         51.61         55.97         4.42 o                         
  -9   0   8         31.90         38.52         2.46 o                         
  -8   0   8       1085.44       1099.25        17.96 o                         
  -7   0   8        483.32        478.46         8.93 o                         
  -6   0   8         17.42         18.57         1.88 o                         
  -5   0   8        128.17        152.96         4.98 o                         
  -4   0   8       5383.45       5514.22        91.72 o                         
  -3   0   8        113.23        134.20         2.77 o                         
  -2   0   8        643.43        614.26        10.66 o                         
  -1   0   8        220.46        253.75         5.98 o                         
   0   0   8       6783.77       6397.48       127.62 o                         
   1   0   8       4177.70       3825.35        71.14 o                         
   2   0   8        605.05        676.98        18.86 o                         
   3   0   8        145.23        128.00         4.95 o                         
   4   0   8        117.67        111.08         3.03 o                         
   5   0   8        426.40        513.35         9.89 o                         
   6   0   8          1.25          0.38         1.69 o                         
   7   0   8         77.37         73.35         2.86 o                         
   8   0   8        133.58        129.26         3.99 o                         
   9   0   8          3.84          3.19         2.50 o                         
  10   0   8        102.81         97.67         4.67 o                         
  11   0   8         16.57         23.90         7.69 o                         
 -12   1   8         17.42          4.34        12.32 o                         
 -11   1   8         54.93         68.16        10.10 o                         
 -10   1   8        264.73        233.28         7.28 o                         
  -9   1   8        276.14        272.38         5.52 o                         
  -8   1   8        218.86        207.61         4.24 o                         
  -7   1   8          9.77          8.33         1.43 o                         
  -6   1   8          1.99          2.56         1.51 o                         
  -5   1   8        656.81        670.00        10.90 o                         
  -4   1   8       2061.32       2041.58        27.90 o                         
  -3   1   8       1475.82       1429.06        22.45 o                         
  -2   1   8       1884.25       1956.70        26.17 o                         
  -1   1   8         28.87         36.67         1.53 o                         
   0   1   8       1856.55       1854.04        28.36 o                         
   1   1   8          0.38          3.52         1.28 o                         
   2   1   8       1770.12       1629.56        27.62 o                         
   3   1   8        409.30        421.32         6.35 o                         
   4   1   8        816.50        834.72        14.95 o                         
   5   1   8          7.89          8.48         1.71 o                         
   6   1   8        148.68        154.28         3.37 o                         
   7   1   8        110.47        113.62         2.57 o                         
   8   1   8         28.72         26.08         1.78 o                         
   9   1   8          3.37          3.61         1.72 o                         
  10   1   8         17.15         16.45         2.38 o                         
  11   1   8          9.63          8.88         4.54 o                         
 -11   2   8          2.30          4.23         5.15 o                         
 -10   2   8         25.43         27.18         3.91 o                         
  -9   2   8        560.26        539.77         8.63 o                         
  -8   2   8         69.61         76.31         4.57 o                         
  -7   2   8         21.05         25.21         1.87 o                         
  -6   2   8        683.10        691.13        10.70 o                         
  -5   2   8         16.79         26.33         2.16 o                         
  -4   2   8        434.07        451.94         9.02 o                         
  -3   2   8       2875.26       2937.41        55.41 o                         
  -2   2   8       1387.82       1423.80        29.39 o                         
  -1   2   8       1160.79       1162.11        22.41 o                         
   0   2   8        418.39        453.24         7.59 o                         
   1   2   8        141.69        135.83         5.74 o                         
   2   2   8       1753.80       1870.00        47.52 o                         
   3   2   8       1206.39       1230.90        19.26 o                         
   4   2   8         29.69         22.25         1.50 o                         
   5   2   8        236.30        245.74         5.44 o                         
   6   2   8       1000.08       1001.28        14.53 o                         
   7   2   8        141.22        126.89         2.89 o                         
   8   2   8        136.69        136.52         3.08 o                         
   9   2   8         45.80         51.90         2.87 o                         
  10   2   8         99.82        100.60         5.28 o                         
  11   2   8          9.67         14.25         5.12 o                         
 -11   3   8          0.30         -8.04        10.90 o                         
 -10   3   8         43.29         42.16         4.30 o                         
  -9   3   8         10.79         11.36         2.23 o                         
  -8   3   8        166.12        163.87         4.07 o                         
  -7   3   8        297.90        300.96         5.89 o                         
  -6   3   8          1.27          1.25         1.50 o                         
  -5   3   8         12.94         11.73         1.62 o                         
  -4   3   8        633.92        750.40        13.94 o                         
  -3   3   8         33.38         26.44         1.51 o                         
  -2   3   8        212.50        220.40         6.25 o                         
  -1   3   8       1424.99       1451.72        24.96 o                         
   0   3   8        425.00        422.11         9.07 o                         
   1   3   8        294.29        322.12         9.94 o                         
   2   3   8       2761.25       3042.06        57.06 o                         
   3   3   8        171.03        182.59         3.46 o                         
   4   3   8        108.42        104.62         4.24 o                         
   5   3   8         31.08         31.52         2.26 o                         
   6   3   8        162.79        172.10         4.03 o                         
   7   3   8         77.97         76.39         2.42 o                         
   8   3   8        216.58        196.64         4.39 o                         
   9   3   8        272.57        272.61         6.92 o                         
  10   3   8         31.07         45.82         7.03 o                         
  11   3   8          2.49          0.39         8.36 o                         
 -10   4   8          8.32         15.23         5.65 o                         
  -9   4   8         78.49         79.10         5.32 o                         
  -8   4   8         30.81         20.73         3.12 o                         
  -7   4   8        459.93        438.10         9.90 o                         
  -6   4   8        350.22        331.33         8.28 o                         
  -5   4   8          0.02          0.63         2.55 o                         
  -4   4   8        540.19        602.68        11.18 o                         
  -3   4   8        140.94        107.98         3.24 o                         
  -2   4   8        174.17        185.68         5.80 o                         
  -1   4   8        240.30        265.63         5.45 o                         
   0   4   8        165.71        184.73         4.55 o                         
   1   4   8        170.37        148.31         4.27 o                         
   2   4   8        286.13        304.44         6.17 o                         
   3   4   8        392.68        414.93         7.22 o                         
   4   4   8          5.69          1.84         1.14 o                         
   5   4   8        128.72        124.03         6.82 o                         
   6   4   8        127.85        134.75         4.44 o                         
   7   4   8          6.28          2.47         2.46 o                         
   8   4   8          0.53         -0.42         3.03 o                         
   9   4   8         69.59         58.48         4.80 o                         
  10   4   8          5.50          8.00         4.82 o                         
  11   4   8          3.04          0.46         5.55 o                         
 -11   5   8          3.00         10.47         8.73 o                         
 -10   5   8         25.45         13.85         7.26 o                         
  -9   5   8         41.55         36.51         5.93 o                         
  -8   5   8          2.67          2.14         2.73 o                         
  -7   5   8          1.54         -0.09         2.81 o                         
  -6   5   8         64.47         57.89         3.62 o                         
  -5   5   8        635.95        650.34         9.98 o                         
  -4   5   8        415.49        407.76         8.15 o                         
  -3   5   8         30.84         38.17         2.48 o                         
  -2   5   8       1158.96       1192.32        24.23 o                         
  -1   5   8          3.45          6.85         1.73 o                         
   0   5   8       2742.02       2866.42        58.21 o                         
   1   5   8        160.84        162.21         5.09 o                         
   2   5   8        761.61        902.21        19.33 o                         
   3   5   8          1.16          6.68         0.94 o                         
   4   5   8         28.69         27.29         1.46 o                         
   5   5   8        108.98         93.79         2.90 o                         
   6   5   8          0.81          3.43         2.32 o                         
   7   5   8         18.16         18.05         2.79 o                         
   8   5   8          8.11          5.44         2.59 o                         
   9   5   8         57.21         48.78         6.33 o                         
  10   5   8          7.91          4.42         5.31 o                         
 -11   6   8          1.46         -5.50        10.30 o                         
 -10   6   8        144.07        124.61        10.92 o                         
  -9   6   8        149.20        138.50         9.74 o                         
  -8   6   8        149.45        157.32         9.71 o                         
  -7   6   8          1.36          1.71         2.43 o                         
  -6   6   8          0.62          2.48         1.01 o                         
  -5   6   8         58.67         54.34         3.42 o                         
  -4   6   8          2.05          3.51         1.72 o                         
  -3   6   8         31.13         26.28         5.12 o                         
  -2   6   8         66.89         52.47         2.92 o                         
  -1   6   8          0.31          1.31         1.95 o                         
   0   6   8        560.63        522.58        10.53 o                         
   1   6   8        140.79        131.28         4.54 o                         
   2   6   8         38.41         38.86         2.21 o                         
   3   6   8        217.92        239.71         7.06 o                         
   4   6   8        739.08        726.89        13.28 o                         
   5   6   8        517.20        507.28         9.17 o                         
   6   6   8        159.54        148.72         4.10 o                         
   7   6   8         48.74         54.01         2.97 o                         
   8   6   8         21.23         16.11         3.83 o                         
   9   6   8          3.60          0.67         4.35 o                         
  10   6   8         25.84         42.52        11.63 o                         
 -11   7   8          3.42         -5.03        11.34 o                         
 -10   7   8          0.84         -8.04        10.53 o                         
  -9   7   8          0.83         -4.92        10.18 o                         
  -8   7   8        157.67        171.67         9.15 o                         
  -7   7   8        317.70        313.89         7.76 o                         
  -6   7   8        162.07        161.76         3.62 o                         
  -5   7   8         22.73         19.25         1.91 o                         
  -4   7   8         78.68         84.31         3.47 o                         
  -3   7   8        207.34        191.47         6.16 o                         
  -2   7   8        333.93        343.34         8.92 o                         
  -1   7   8        202.61        208.99         5.78 o                         
   0   7   8          8.41          7.24         1.99 o                         
   1   7   8         99.60         99.99         4.09 o                         
   2   7   8         45.32         45.34         3.42 o                         
   3   7   8        756.68        748.34        14.55 o                         
   4   7   8          7.31          5.37         1.53 o                         
   5   7   8         33.42         37.72         1.90 o                         
   6   7   8          0.37          0.97         3.81 o                         
   7   7   8          0.02          2.69         4.00 o                         
   8   7   8         21.44         25.48         4.55 o                         
   9   7   8         31.22         33.89         7.50 o                         
  10   7   8         38.98         53.51        14.35 o                         
 -10   8   8         32.44         32.80        11.92 o                         
  -9   8   8         41.75         37.34         8.70 o                         
  -8   8   8         11.76         17.37         7.82 o                         
  -7   8   8          2.66          2.98         1.33 o                         
  -6   8   8        134.82        121.19         3.62 o                         
  -5   8   8         30.73         23.74         3.48 o                         
  -4   8   8        205.20        206.55         5.12 o                         
  -3   8   8        278.94        281.30         6.61 o                         
  -2   8   8        368.19        395.16         9.40 o                         
  -1   8   8         76.18         83.27         4.45 o                         
   0   8   8         17.03          8.86         2.25 o                         
   1   8   8        131.71        131.26         4.59 o                         
   2   8   8          2.15          4.70         2.62 o                         
   3   8   8         50.65         50.04         4.38 o                         
   4   8   8         31.12         32.03         2.32 o                         
   5   8   8          2.22          6.17         2.07 o                         
   6   8   8        135.58        127.19         4.89 o                         
   7   8   8        259.29        257.15         8.60 o                         
   8   8   8          5.07          3.55         4.40 o                         
   9   8   8         10.56          9.20         5.61 o                         
  -9   9   8          9.55          7.00        10.18 o                         
  -8   9   8         97.98        116.15        10.81 o                         
  -7   9   8         93.98        105.57         7.49 o                         
  -6   9   8          0.00          0.60         2.02 o                         
  -5   9   8         48.17         41.54         2.53 o                         
  -4   9   8         72.87         72.31         2.91 o                         
  -3   9   8          4.81          2.69         2.54 o                         
  -2   9   8         49.14         57.10         4.12 o                         
  -1   9   8          0.10          1.30         2.87 o                         
   0   9   8        126.86        111.97         4.37 o                         
   1   9   8        369.14        364.35         9.85 o                         
   2   9   8        218.49        199.28         7.06 o                         
   3   9   8        174.63        170.53         6.58 o                         
   4   9   8        296.85        299.50         7.68 o                         
   5   9   8        135.91        138.40         4.75 o                         
   6   9   8         23.50         22.52         3.96 o                         
   7   9   8          0.06          4.25         3.08 o                         
   8   9   8         10.30         19.23         5.12 o                         
   9   9   8        110.30        122.98         9.66 o                         
  -8  10   8         22.38         27.65        10.61 o                         
  -7  10   8         40.76         39.57        11.51 o                         
  -6  10   8         15.77         16.81         2.92 o                         
  -5  10   8         21.39         20.88         2.51 o                         
  -4  10   8          3.31          2.02         2.14 o                         
  -3  10   8         24.84         22.16         3.58 o                         
  -2  10   8          7.41          9.31         3.20 o                         
  -1  10   8          7.56         10.15         3.07 o                         
   0  10   8        329.63        302.68         7.84 o                         
   1  10   8        139.11        141.97         5.25 o                         
   2  10   8         28.81         23.11         3.63 o                         
   3  10   8        194.56        192.10         6.26 o                         
   4  10   8         27.51         29.55         3.00 o                         
   5  10   8          6.74          6.06         1.65 o                         
   6  10   8         30.92         31.12         3.54 o                         
   7  10   8          2.06          4.16         4.05 o                         
   8  10   8          6.58         14.41         7.20 o                         
  -7  11   8          9.76          7.55         8.29 o                         
  -6  11   8          0.01          2.46         8.97 o                         
  -5  11   8          1.02          4.93         2.35 o                         
  -4  11   8          9.17         10.55         2.01 o                         
  -3  11   8        128.36        116.10         4.49 o                         
  -2  11   8         12.69         14.21         3.36 o                         
  -1  11   8          2.76          3.58         3.16 o                         
   0  11   8          0.76          1.25         2.65 o                         
   1  11   8         65.25         67.38         4.04 o                         
   2  11   8         76.03         67.65         5.19 o                         
   3  11   8         19.74         28.47         3.54 o                         
   4  11   8        103.57        122.06         6.87 o                         
   5  11   8          9.21         13.36         3.68 o                         
   6  11   8         32.21         38.66         7.37 o                         
   7  11   8          1.29          0.17         4.94 o                         
   8  11   8         19.88         18.63         5.73 o                         
  -7  12   8         17.20         24.30        12.78 o                         
  -6  12   8          8.13         -9.26        10.53 o                         
  -5  12   8         23.74         15.52         5.64 o                         
  -4  12   8          0.21          0.33         3.08 o                         
  -3  12   8          1.40          2.15         3.13 o                         
  -2  12   8         26.87         22.84         3.95 o                         
  -1  12   8         37.32         27.87         3.74 o                         
   0  12   8         17.25         17.95         4.10 o                         
   1  12   8         10.22          3.65         2.96 o                         
   2  12   8         19.33         12.50         4.16 o                         
   3  12   8        159.99        160.39         8.41 o                         
   4  12   8          4.79         15.50         7.11 o                         
   5  12   8         17.34         25.92         5.56 o                         
   6  12   8          1.68          6.89         5.90 o                         
   7  12   8         21.27         16.60         5.67 o                         
  -6  13   8         14.23         16.25        11.40 o                         
  -5  13   8          2.85          7.87         7.82 o                         
  -4  13   8          0.09          7.12         5.30 o                         
  -3  13   8         26.36         38.34         6.48 o                         
  -2  13   8          9.12         17.48         4.65 o                         
  -1  13   8          6.39          6.97         3.97 o                         
   0  13   8          8.30         13.95         5.66 o                         
   1  13   8         13.86         12.46         5.93 o                         
   2  13   8         44.08         44.18         6.64 o                         
   3  13   8         75.70         83.28         8.33 o                         
   4  13   8         16.08         28.68         7.75 o                         
   5  13   8          0.00          6.68         5.49 o                         
   6  13   8         52.59         49.69         7.40 o                         
  -5  14   8          0.00          9.95        11.22 o                         
  -4  14   8          6.31          5.50         9.26 o                         
  -3  14   8          6.54          6.55         6.11 o                         
  -2  14   8         14.03         15.11         8.30 o                         
  -1  14   8         13.21         19.00         8.12 o                         
   0  14   8          6.92         11.44         7.20 o                         
   1  14   8          0.01         -5.38         7.28 o                         
   2  14   8         10.92          3.49         6.49 o                         
   3  14   8          3.15         10.82        14.52 o                         
  -2  15   8         10.29          5.86         9.92 o                         
  -1  15   8          0.28          4.56         8.76 o                         
   0  15   8         22.27         28.79         8.95 o                         
   1  15   8         12.19          5.12         7.83 o                         
  -1  16   8          2.16        -13.07        17.59 o                         
   0  16   8          0.14        -12.55        12.55 o                         
 -12   1   9          3.70          3.01        13.19 o                         
 -11   1   9         25.93         15.90        12.15 o                         
 -10   1   9          1.04          5.79         3.32 o                         
  -9   1   9        536.96        582.69         9.02 o                         
  -8   1   9        304.78        292.23         5.34 o                         
  -7   1   9         38.55         36.22         1.79 o                         
  -6   1   9          6.50          6.95         1.61 o                         
  -5   1   9       1143.16       1090.68        15.80 o                         
  -4   1   9       4723.80       4938.29        61.93 o                         
  -3   1   9       4702.67       4760.59        72.08 o                         
  -2   1   9       2281.27       2199.48        31.49 o                         
  -1   1   9       2381.60       2185.22        30.94 o                         
   0   1   9        282.91        249.79         4.33 o                         
   1   1   9        350.33        344.72         5.40 o                         
   2   1   9         15.92         19.28         1.52 o                         
   3   1   9        856.10        830.13        12.50 o                         
   4   1   9        369.29        365.21         5.47 o                         
   5   1   9         21.96         21.42         1.75 o                         
   6   1   9       1193.55       1167.55        16.75 o                         
   7   1   9        256.72        257.12         4.35 o                         
   8   1   9        161.50        162.68         3.63 o                         
   9   1   9         74.39         69.67         2.52 o                         
  10   1   9          0.22          1.20         2.54 o                         
  11   1   9         30.66         37.73         5.43 o                         
 -11   2   9          5.26         -1.19         8.14 o                         
 -10   2   9         56.36         60.70         4.63 o                         
  -9   2   9         15.79         15.45         1.63 o                         
  -8   2   9         37.91         39.10         4.28 o                         
  -7   2   9          5.30          3.22         2.21 o                         
  -6   2   9          0.00          2.47         1.42 o                         
  -5   2   9       1188.48       1189.61        18.56 o                         
  -4   2   9        219.17        213.94         5.04 o                         
  -3   2   9       1227.75       1240.66        17.01 o                         
  -2   2   9        792.07        872.47        12.92 o                         
  -1   2   9         38.07         44.00         1.56 o                         
   0   2   9        368.16        352.31         5.62 o                         
   1   2   9       3500.40       3592.34        60.13 o                         
   2   2   9       3484.91       3690.64        61.95 o                         
   3   2   9         13.97         22.87         1.19 o                         
   4   2   9        957.14        930.31        13.28 o                         
   5   2   9          4.68          4.96         1.23 o                         
   6   2   9        220.24        226.00         4.71 o                         
   7   2   9       1067.48       1128.97        19.04 o                         
   8   2   9         91.35         74.88         2.46 o                         
   9   2   9        196.84        199.43         4.49 o                         
  10   2   9          3.17         12.47         3.70 o                         
  11   2   9          1.57          1.69         3.63 o                         
 -11   3   9          0.03         -6.39         9.13 o                         
 -10   3   9         38.42         36.35         4.02 o                         
  -9   3   9          0.25         -0.61         2.54 o                         
  -8   3   9        211.76        220.20         4.97 o                         
  -7   3   9         75.98         73.96         4.77 o                         
  -6   3   9        585.23        594.98        10.40 o                         
  -5   3   9        369.54        355.04         7.76 o                         
  -4   3   9        296.03        289.64         6.39 o                         
  -3   3   9        151.69        155.61         3.42 o                         
  -2   3   9         44.43         51.05         2.35 o                         
  -1   3   9        585.45        648.76        13.13 o                         
   0   3   9        420.82        434.35         8.41 o                         
   1   3   9       4158.72       4502.02       119.21 o                         
   2   3   9        881.29        966.57        26.45 o                         
   3   3   9          2.98          6.12         1.19 o                         
   4   3   9        293.54        287.20         8.40 o                         
   5   3   9         68.54         67.29         2.34 o                         
   6   3   9        536.50        543.33        12.36 o                         
   7   3   9        907.96        822.04        25.05 o                         
   8   3   9         40.52         41.12         2.84 o                         
   9   3   9         26.74         27.21         4.07 o                         
  10   3   9         23.86         25.75         4.17 o                         
 -10   4   9          0.48         -3.28         8.30 o                         
  -9   4   9         16.05          7.01         4.02 o                         
  -8   4   9         43.25         30.35         3.77 o                         
  -7   4   9        104.89        105.72         4.76 o                         
  -6   4   9          0.34         -1.37         2.06 o                         
  -5   4   9         93.19        105.10         3.41 o                         
  -4   4   9        307.81        338.62         7.08 o                         
  -3   4   9         65.22         82.33         4.32 o                         
  -2   4   9         32.72         43.61         4.63 o                         
  -1   4   9         45.30         42.20         1.98 o                         
   0   4   9        265.38        291.84         5.75 o                         
   1   4   9        572.58        566.99        30.62 o                         
   2   4   9          5.06          7.00         1.42 o                         
   3   4   9       1204.22       1231.90        19.56 o                         
   4   4   9        352.97        338.36         6.34 o                         
   5   4   9         20.15         17.22         1.92 o                         
   6   4   9         46.92         49.08         2.76 o                         
   7   4   9        160.19        140.80         3.71 o                         
   8   4   9          0.06         -0.33         2.77 o                         
   9   4   9        136.44        123.95         5.80 o                         
  10   4   9          6.41          4.06         4.92 o                         
 -11   5   9          0.48          1.56         7.64 o                         
 -10   5   9         66.33         81.23         8.73 o                         
  -9   5   9         26.01         25.48         5.13 o                         
  -8   5   9          5.16          5.29         3.94 o                         
  -7   5   9          4.23          4.02         2.91 o                         
  -6   5   9         31.58         30.75         3.62 o                         
  -5   5   9         49.73         47.16         2.16 o                         
  -4   5   9        607.63        644.89        11.89 o                         
  -3   5   9        249.19        259.16         9.90 o                         
  -2   5   9         80.58         75.11         3.39 o                         
  -1   5   9         94.34        100.54         3.18 o                         
   0   5   9       2288.52       2492.49        43.00 o                         
   1   5   9        111.72        141.95         7.98 o                         
   2   5   9         77.73         83.47         3.39 o                         
   3   5   9        126.95        122.26         2.54 o                         
   4   5   9        145.12        152.22         3.45 o                         
   5   5   9         37.50         38.08         2.19 o                         
   6   5   9        248.86        241.49         7.79 o                         
   7   5   9         28.79         23.73         3.61 o                         
   8   5   9          7.83          3.85         3.34 o                         
   9   5   9          0.80         -0.28         5.07 o                         
  10   5   9          3.53          8.91        13.91 o                         
 -11   6   9          7.05         10.64         9.08 o                         
 -10   6   9          3.75         -6.33         7.54 o                         
  -9   6   9         36.97         40.46         6.32 o                         
  -8   6   9         22.28         17.26         4.35 o                         
  -7   6   9          0.85          2.28         2.66 o                         
  -6   6   9         11.92          9.50         1.16 o                         
  -5   6   9         36.21         38.10         2.01 o                         
  -4   6   9        235.54        244.62         6.04 o                         
  -3   6   9        494.70        505.75        13.91 o                         
  -2   6   9        700.07        689.61        13.75 o                         
  -1   6   9         33.22         41.97         2.52 o                         
   0   6   9          0.96          1.76         1.77 o                         
   1   6   9        107.37        124.18         5.40 o                         
   2   6   9          5.50          6.09         1.62 o                         
   3   6   9        513.90        540.00         8.28 o                         
   4   6   9        144.88        154.33         3.49 o                         
   5   6   9         22.72         17.85         2.17 o                         
   6   6   9        180.53        168.77         5.65 o                         
   7   6   9        155.10        157.47         5.58 o                         
   8   6   9          0.28         -1.38         3.46 o                         
   9   6   9         15.92         17.95         4.44 o                         
  10   6   9          3.79          8.62        10.47 o                         
 -10   7   9          5.23          0.98        10.12 o                         
  -9   7   9          0.04          4.86         9.20 o                         
  -8   7   9          2.49          1.25         4.67 o                         
  -7   7   9         34.08         29.58         2.30 o                         
  -6   7   9         46.69         56.41         2.01 o                         
  -5   7   9         32.28         40.67         3.22 o                         
  -4   7   9          8.47         12.05         1.91 o                         
  -3   7   9         65.32         68.14         4.49 o                         
  -2   7   9        100.93        102.26         3.58 o                         
  -1   7   9          3.09          1.40         2.23 o                         
   0   7   9        168.71        157.60         4.61 o                         
   1   7   9         21.95         15.96         2.52 o                         
   2   7   9        199.03        199.83         6.74 o                         
   3   7   9          3.83          4.53         2.95 o                         
   4   7   9          5.47          3.95         1.56 o                         
   5   7   9        153.95        147.69         3.94 o                         
   6   7   9         52.14         39.42         3.50 o                         
   7   7   9          8.50         13.55         3.81 o                         
   8   7   9          0.23         -1.16         4.31 o                         
   9   7   9         11.75          6.98         4.55 o                         
  10   7   9         11.71         17.18        11.68 o                         
 -10   8   9          0.45        -11.80        11.80 o                         
  -9   8   9          7.59          8.47         7.84 o                         
  -8   8   9         32.50         39.22         8.18 o                         
  -7   8   9          7.63         15.17         3.08 o                         
  -6   8   9          0.46          2.11         1.80 o                         
  -5   8   9          3.13          2.09         1.73 o                         
  -4   8   9          3.65          5.86         2.47 o                         
  -3   8   9          0.11          2.70         2.12 o                         
  -2   8   9         16.61         14.59         2.60 o                         
  -1   8   9        266.24        294.75         7.55 o                         
   0   8   9        940.83        898.52        17.18 o                         
   1   8   9          5.12          6.77         2.56 o                         
   2   8   9        273.34        257.62         6.43 o                         
   3   8   9        868.11        887.58        19.86 o                         
   4   8   9        229.59        227.50         7.48 o                         
   5   8   9        153.21        147.60         5.45 o                         
   6   8   9         22.25         23.61         7.01 o                         
   7   8   9         91.15         91.85         7.01 o                         
   8   8   9          7.28         18.90         4.90 o                         
   9   8   9         10.48          8.52         5.25 o                         
  -9   9   9          0.37         -4.63        12.15 o                         
  -8   9   9         12.92         10.31         7.61 o                         
  -7   9   9         22.14         20.19         5.61 o                         
  -6   9   9          4.91          5.24         2.24 o                         
  -5   9   9        129.38        109.22         3.49 o                         
  -4   9   9         14.86         21.77         2.30 o                         
  -3   9   9          2.59          5.58         2.49 o                         
  -2   9   9          7.75          5.52         3.12 o                         
  -1   9   9         71.78         72.27         4.03 o                         
   0   9   9        756.36        729.83        15.32 o                         
   1   9   9        450.77        460.19        10.42 o                         
   2   9   9         67.06         51.49         8.16 o                         
   3   9   9          5.67          7.68         2.69 o                         
   4   9   9          6.68          8.23         1.97 o                         
   5   9   9          9.61          9.01         1.65 o                         
   6   9   9         13.70         17.67         5.62 o                         
   7   9   9          9.02          6.83         3.01 o                         
   8   9   9          0.36          4.14         7.32 o                         
   9   9   9          2.55          1.79         5.84 o                         
  -8  10   9          2.11          8.56         9.83 o                         
  -7  10   9         54.91         53.06         8.71 o                         
  -6  10   9        133.92        155.79        17.45 o                         
  -5  10   9         56.72         46.77         2.43 o                         
  -4  10   9        136.29        132.39         3.94 o                         
  -3  10   9         44.97         47.26         3.30 o                         
  -2  10   9          0.07         -1.11         3.20 o                         
  -1  10   9        274.93        299.55         8.10 o                         
   0  10   9        132.51        111.71         4.46 o                         
   1  10   9         68.35         56.61         3.69 o                         
   2  10   9          0.71          3.36         3.91 o                         
   3  10   9        130.02        136.13         5.35 o                         
   4  10   9         38.78         48.47         6.77 o                         
   5  10   9          4.79          8.63         1.71 o                         
   6  10   9         22.02         21.87         3.81 o                         
   7  10   9          0.01          1.01         7.46 o                         
   8  10   9          0.66          3.93         5.55 o                         
  -7  11   9          5.13         13.89        14.95 o                         
  -6  11   9          1.22          1.27         9.66 o                         
  -5  11   9          1.93          5.39         2.10 o                         
  -4  11   9         52.70         51.24         3.66 o                         
  -3  11   9         19.29         17.96         3.79 o                         
  -2  11   9         39.11         31.73         3.84 o                         
  -1  11   9        100.17         91.35         4.64 o                         
   0  11   9         45.84         35.65         4.05 o                         
   1  11   9         16.31         12.71         2.97 o                         
   2  11   9        364.55        325.29        10.09 o                         
   3  11   9          9.84          9.31         3.54 o                         
   4  11   9         96.46        101.46         7.54 o                         
   5  11   9        107.99        135.24         7.51 o                         
   6  11   9          0.35          6.76         5.32 o                         
   7  11   9          1.12          4.40         5.55 o                         
   8  11   9          5.22         10.70         6.13 o                         
  -7  12   9         21.36         21.87        13.59 o                         
  -6  12   9         26.98         25.34        13.13 o                         
  -5  12   9         12.05         17.35         5.72 o                         
  -4  12   9          2.00          2.96         3.63 o                         
  -3  12   9          1.21         -0.06         3.07 o                         
  -2  12   9         33.60         44.55         5.00 o                         
  -1  12   9         43.67         49.34         4.53 o                         
   0  12   9         82.02         68.05         4.27 o                         
   1  12   9         68.62         51.67         4.17 o                         
   2  12   9         78.67         86.39        10.55 o                         
   3  12   9         21.14         35.92         5.40 o                         
   4  12   9         28.17         39.22        17.32 o                         
   5  12   9         34.81         53.81         6.44 o                         
   6  12   9         10.03          8.27         5.84 o                         
   7  12   9          9.35         13.02         5.73 o                         
  -6  13   9          5.52         -1.39        12.38 o                         
  -5  13   9          4.57         18.45         7.96 o                         
  -4  13   9         21.39         29.76         5.81 o                         
  -3  13   9         37.03         42.56         7.94 o                         
  -2  13   9         54.46         37.16         6.37 o                         
  -1  13   9         54.13         60.70         5.33 o                         
   0  13   9        122.17        135.88        11.93 o                         
   1  13   9         20.68         22.98         5.79 o                         
   2  13   9          9.61          7.09         5.77 o                         
   3  13   9          1.67         -1.81         5.25 o                         
   4  13   9          2.35         12.49        13.54 o                         
   5  13   9         54.31         72.29         7.14 o                         
  -5  14   9          0.19          2.55        10.41 o                         
  -4  14   9         12.59          6.77        10.12 o                         
  -3  14   9          1.09         -2.92         6.08 o                         
  -2  14   9          9.28         14.75         8.57 o                         
  -1  14   9         33.06         52.92         9.73 o                         
   0  14   9         10.63         13.07         7.58 o                         
   1  14   9          1.37         -2.32         7.86 o                         
   2  14   9          0.08         -2.59         6.65 o                         
  -2  15   9          0.63         -8.33        16.20 o                         
  -1  15   9          8.69         -0.55         9.59 o                         
   0  15   9          5.64         -0.04         8.84 o                         
   1  15   9         20.18          6.77         9.08 o                         
 -11   0  10         56.59         61.14        14.58 o                         
 -10   0  10         26.13         33.51         5.33 o                         
  -9   0  10        194.69        199.68         6.84 o                         
  -8   0  10        241.97        242.78         7.54 o                         
  -7   0  10         16.31         19.68         3.81 o                         
  -6   0  10        123.12        124.33         5.39 o                         
  -5   0  10        200.79        230.80         6.39 o                         
  -4   0  10       3736.02       3839.26        64.02 o                         
  -3   0  10       1357.91       1414.67        26.73 o                         
  -2   0  10        457.20        465.38         9.39 o                         
  -1   0  10       1016.19       1098.44        24.10 o                         
   0   0  10        210.56        226.43         4.87 o                         
   1   0  10        729.19        691.28        12.12 o                         
   2   0  10       1390.85       1344.83        43.30 o                         
   3   0  10        191.82        236.41         8.05 o                         
   4   0  10         84.89         61.42         2.42 o                         
   5   0  10        332.64        338.59        11.42 o                         
   6   0  10          3.21          3.79         1.73 o                         
   7   0  10         49.45         50.66         2.73 o                         
   8   0  10        264.76        251.55         5.71 o                         
   9   0  10         79.35         91.76         4.08 o                         
  10   0  10         85.44         92.52         7.83 o                         
  11   0  10         30.84         36.64         5.60 o                         
 -12   1  10          0.09         -1.56        12.67 o                         
 -11   1  10         12.00          7.39         8.91 o                         
 -10   1  10         69.25         72.33         5.28 o                         
  -9   1  10         21.55         17.64         1.72 o                         
  -8   1  10        350.58        350.21         6.09 o                         
  -7   1  10         15.90         15.70         2.06 o                         
  -6   1  10        136.07        139.45         5.26 o                         
  -5   1  10         92.66        111.72         3.10 o                         
  -4   1  10        125.64        131.61         4.49 o                         
  -3   1  10       6314.56       6530.97        91.54 o                         
  -2   1  10        358.40        331.19         4.47 o                         
  -1   1  10       5219.66       5469.37        90.68 o                         
   0   1  10         45.90         39.23         1.43 o                         
   1   1  10        543.15        606.06         8.96 o                         
   2   1  10         40.40         30.62         1.99 o                         
   3   1  10       1207.32       1278.71        22.34 o                         
   4   1  10         19.94         20.46         1.21 o                         
   5   1  10        209.94        214.09         4.34 o                         
   6   1  10         16.07         11.78         1.47 o                         
   7   1  10        816.90        858.99        12.01 o                         
   8   1  10          9.68         12.26         1.47 o                         
   9   1  10          1.89          4.88         2.00 o                         
  10   1  10         82.03        100.44         4.90 o                         
  11   1  10          8.27         13.52         4.87 o                         
 -11   2  10          1.62         -8.28         8.76 o                         
 -10   2  10         70.27         79.30         6.68 o                         
  -9   2  10        152.06        168.29         3.80 o                         
  -8   2  10         90.93        101.50         3.27 o                         
  -7   2  10          0.02          2.28         1.64 o                         
  -6   2  10         21.53         23.74         2.28 o                         
  -5   2  10       1160.96       1137.19        18.96 o                         
  -4   2  10       1120.98       1023.51        16.86 o                         
  -3   2  10        148.84        152.04         2.99 o                         
  -2   2  10       2647.33       2831.36        43.53 o                         
  -1   2  10        227.15        255.33         4.10 o                         
   0   2  10        795.07        785.74        12.61 o                         
   1   2  10        318.45        341.10         5.90 o                         
   2   2  10        156.07        170.24         4.78 o                         
   3   2  10        407.14        462.49         7.01 o                         
   4   2  10          0.00          3.37         1.14 o                         
   5   2  10        630.92        638.38         9.08 o                         
   6   2  10        748.76        726.75        13.93 o                         
   7   2  10       1028.74        996.84        15.01 o                         
   8   2  10         28.59         23.67         1.74 o                         
   9   2  10          1.54          0.94         2.17 o                         
  10   2  10         36.57         38.85         4.32 o                         
  11   2  10         77.99         89.58         5.61 o                         
 -11   3  10          0.02          3.19         8.59 o                         
 -10   3  10          2.06          5.71         4.25 o                         
  -9   3  10          0.87          3.94         2.31 o                         
  -8   3  10        175.13        162.93         4.60 o                         
  -7   3  10        413.86        403.06         8.03 o                         
  -6   3  10        299.33        287.14         6.43 o                         
  -5   3  10         59.06         48.20         2.48 o                         
  -4   3  10         73.66         62.50         2.49 o                         
  -3   3  10         54.63         51.86         2.05 o                         
  -2   3  10         35.36         43.18         1.92 o                         
  -1   3  10        165.28        178.76         4.26 o                         
   0   3  10       1511.02       1556.36        24.48 o                         
   1   3  10       2515.85       2733.40        59.73 o                         
   2   3  10       1081.96       1209.79        27.20 o                         
   3   3  10        490.63        607.84        12.51 o                         
   4   3  10        116.97        153.42         7.13 o                         
   5   3  10         25.26         29.24         1.86 o                         
   6   3  10        293.48        314.95         6.19 o                         
   7   3  10          6.43          7.39         2.71 o                         
   8   3  10          0.99          4.05         2.25 o                         
   9   3  10        161.08        148.79         5.25 o                         
  10   3  10         81.13         97.68         5.84 o                         
  11   3  10          4.71         -2.72         5.67 o                         
 -10   4  10          2.31          1.80         5.43 o                         
  -9   4  10         20.28         12.82         4.75 o                         
  -8   4  10          5.94         -0.84         2.30 o                         
  -7   4  10         54.15         42.24         2.86 o                         
  -6   4  10          2.17          1.54         2.31 o                         
  -5   4  10         47.49         41.53         3.28 o                         
  -4   4  10         10.61         10.96         1.68 o                         
  -3   4  10        156.29        146.64         4.60 o                         
  -2   4  10        686.03        744.09        18.05 o                         
  -1   4  10        384.66        337.89         6.48 o                         
   0   4  10       1029.60       1147.31        18.61 o                         
   1   4  10         81.63        130.16         4.01 o                         
   2   4  10          1.97          2.05         1.47 o                         
   3   4  10         18.64         16.75         1.30 o                         
   4   4  10        430.05        463.49         7.33 o                         
   5   4  10        341.17        332.71         6.35 o                         
   6   4  10        184.28        177.47         5.19 o                         
   7   4  10         88.55         76.51         3.81 o                         
   8   4  10        102.31         87.99         4.20 o                         
   9   4  10          7.89         12.21         5.01 o                         
  10   4  10         49.69         54.49         8.97 o                         
 -11   5  10         83.65         86.07        10.64 o                         
 -10   5  10         48.90         50.03         6.77 o                         
  -9   5  10         28.73         25.56         5.09 o                         
  -8   5  10         87.08         88.63         9.18 o                         
  -7   5  10          1.40          0.50         3.03 o                         
  -6   5  10         34.81         35.08         3.19 o                         
  -5   5  10         12.60          8.60         2.26 o                         
  -4   5  10          0.81          3.03         1.92 o                         
  -3   5  10         67.81         64.54         4.86 o                         
  -2   5  10         89.72         91.97         3.33 o                         
  -1   5  10        292.82        317.08         6.40 o                         
   0   5  10        866.76        979.81        16.42 o                         
   1   5  10        167.30        171.52         5.12 o                         
   2   5  10        120.12        133.70         3.30 o                         
   3   5  10        249.13        239.62         6.91 o                         
   4   5  10          3.40          3.81         1.31 o                         
   5   5  10        315.37        282.92         5.95 o                         
   6   5  10        309.90        292.72         6.44 o                         
   7   5  10          0.00         -0.02         2.42 o                         
   8   5  10         15.72          8.97         3.11 o                         
   9   5  10          8.36         10.28         5.15 o                         
  10   5  10         20.61         15.80         6.44 o                         
 -11   6  10         50.65         60.74        11.11 o                         
 -10   6  10         34.19         28.92         8.03 o                         
  -9   6  10        102.27         99.51         7.84 o                         
  -8   6  10          2.30         -2.44         5.37 o                         
  -7   6  10          0.35         -0.41         2.77 o                         
  -6   6  10         13.26         11.91         2.62 o                         
  -5   6  10        341.57        330.93         7.11 o                         
  -4   6  10         47.76         51.01         2.62 o                         
  -3   6  10        262.35        246.31        10.37 o                         
  -2   6  10        192.35        209.89         5.65 o                         
  -1   6  10        615.28        624.92        10.42 o                         
   0   6  10         33.36         24.71         2.46 o                         
   1   6  10        726.45        731.99        15.79 o                         
   2   6  10        373.85        391.68         8.19 o                         
   3   6  10          0.22          2.04         1.21 o                         
   4   6  10        131.57        134.20         3.28 o                         
   5   6  10        522.68        515.70         9.64 o                         
   6   6  10         90.36         80.77         3.06 o                         
   7   6  10          4.07          4.97         2.35 o                         
   8   6  10         25.03         23.45         4.02 o                         
   9   6  10         28.10         25.64         4.55 o                         
  10   6  10          3.75         -2.52         7.24 o                         
 -10   7  10         45.88         52.58        11.16 o                         
  -9   7  10         39.01         45.00        11.45 o                         
  -8   7  10         68.82         78.42         6.45 o                         
  -7   7  10         52.10         42.97         3.39 o                         
  -6   7  10         64.45         68.09         3.37 o                         
  -5   7  10        221.94        206.86         4.87 o                         
  -4   7  10         45.80         45.36         4.24 o                         
  -3   7  10         22.51         27.17         3.82 o                         
  -2   7  10         31.99         31.01         2.45 o                         
  -1   7  10          2.11          1.05         1.96 o                         
   0   7  10          0.02         -0.72         2.75 o                         
   1   7  10        204.04        204.27         6.27 o                         
   2   7  10        645.64        644.74        12.68 o                         
   3   7  10         25.74         28.56         2.13 o                         
   4   7  10         40.45         33.00         2.04 o                         
   5   7  10        410.65        372.28         7.74 o                         
   6   7  10         20.65         12.95         3.06 o                         
   7   7  10          6.01          5.86         3.92 o                         
   8   7  10         19.65         22.21         4.69 o                         
   9   7  10          9.31          3.38         5.84 o                         
  10   7  10          1.11          4.05        11.05 o                         
  -9   8  10         12.52         -1.72         7.66 o                         
  -8   8  10         28.83         28.96         6.32 o                         
  -7   8  10         81.50         86.24         5.64 o                         
  -6   8  10        575.27        539.12         9.88 o                         
  -5   8  10          5.19          2.94         3.08 o                         
  -4   8  10         21.16         29.34         5.30 o                         
  -3   8  10         36.79         35.61         2.97 o                         
  -2   8  10         11.43         11.30         2.56 o                         
  -1   8  10          7.44          6.15         2.49 o                         
   0   8  10        300.68        299.11         7.31 o                         
   1   8  10        682.38        661.69        17.29 o                         
   2   8  10          9.38         10.44         2.37 o                         
   3   8  10        549.77        548.96        11.47 o                         
   4   8  10        439.31        436.27         9.78 o                         
   5   8  10        140.59        139.30         4.38 o                         
   6   8  10         32.29         30.72         3.49 o                         
   7   8  10          0.19         -3.79         4.95 o                         
   8   8  10          5.06          5.08         4.18 o                         
   9   8  10         12.09         11.92         5.35 o                         
  -9   9  10         16.21          1.16        11.11 o                         
  -8   9  10          8.45          7.76         8.04 o                         
  -7   9  10          0.33         12.20         5.27 o                         
  -6   9  10          0.11          2.79         1.85 o                         
  -5   9  10         23.63         19.49         3.86 o                         
  -4   9  10          1.39          0.91         1.96 o                         
  -3   9  10         12.23         10.54         3.41 o                         
  -2   9  10         11.12          8.19         3.15 o                         
  -1   9  10        245.45        222.24         6.04 o                         
   0   9  10        503.59        520.09        11.21 o                         
   1   9  10         55.26         50.89         3.61 o                         
   2   9  10        371.37        355.86         8.20 o                         
   3   9  10        216.78        209.45        10.45 o                         
   4   9  10         24.67         27.81         3.31 o                         
   5   9  10          6.76          9.47         1.67 o                         
   6   9  10          0.08          0.28         3.04 o                         
   7   9  10          3.99          5.63         4.12 o                         
   8   9  10         42.41         44.81         6.21 o                         
   9   9  10          5.99          7.92         6.13 o                         
  -8  10  10          0.22          2.25         8.28 o                         
  -7  10  10          4.00          3.97        10.53 o                         
  -6  10  10         29.81         24.62         4.32 o                         
  -5  10  10         45.74         40.56         2.58 o                         
  -4  10  10          0.22          0.49         2.05 o                         
  -3  10  10         34.89         34.95         3.17 o                         
  -2  10  10          0.88         -0.22         2.92 o                         
  -1  10  10          7.43          0.57         3.50 o                         
   0  10  10         23.89         18.39         3.15 o                         
   1  10  10         26.31         21.20         4.01 o                         
   2  10  10         23.00         15.86         3.92 o                         
   3  10  10          0.23          5.10         2.88 o                         
   4  10  10         30.63         28.26         2.69 o                         
   5  10  10         30.79         37.15         4.65 o                         
   6  10  10         22.48         34.57         5.05 o                         
   7  10  10         46.84         65.85         5.81 o                         
   8  10  10         12.67         19.03         6.25 o                         
  -7  11  10         13.67         13.55         9.28 o                         
  -6  11  10         47.93         50.34         8.85 o                         
  -5  11  10         16.20         14.82         2.68 o                         
  -4  11  10          3.13          4.75         2.09 o                         
  -3  11  10         10.52          9.48         2.89 o                         
  -2  11  10          0.44         -2.45         3.35 o                         
  -1  11  10         34.00         24.03         3.72 o                         
   0  11  10         50.04         41.78         4.47 o                         
   1  11  10          0.86          2.84         2.81 o                         
   2  11  10         81.55         76.50         4.75 o                         
   3  11  10          0.32          7.49         3.38 o                         
   4  11  10         47.44         45.79         6.36 o                         
   5  11  10         14.34         21.99         5.33 o                         
   6  11  10          9.55         12.99         4.57 o                         
   7  11  10         22.09         20.88         6.54 o                         
  -6  12  10          0.15        -12.15        12.32 o                         
  -5  12  10          1.40          1.06         7.95 o                         
  -4  12  10          0.00          0.42         3.06 o                         
  -3  12  10          0.06         -2.40         3.03 o                         
  -2  12  10         17.96         17.73         3.55 o                         
  -1  12  10         33.10         27.84         4.55 o                         
   0  12  10          9.89         13.96         2.89 o                         
   1  12  10         33.70         30.75         5.75 o                         
   2  12  10          0.24          0.83         4.90 o                         
   3  12  10         25.93         33.86         5.17 o                         
   4  12  10          0.10         -5.09        12.78 o                         
   5  12  10         37.25         30.65         5.76 o                         
   6  12  10         27.92         29.44         6.77 o                         
  -6  13  10          4.01         23.54        12.38 o                         
  -5  13  10          1.32         -5.09        10.35 o                         
  -4  13  10          0.12         -4.20         5.26 o                         
  -3  13  10         28.06         18.09         3.92 o                         
  -2  13  10         94.10        106.31        12.50 o                         
  -1  13  10          3.02         -1.07         5.56 o                         
   0  13  10          2.92         -1.33         5.71 o                         
   1  13  10          9.44          2.56         5.56 o                         
   2  13  10         20.82         14.37         5.40 o                         
   3  13  10          6.47         19.09        12.96 o                         
  -5  14  10          0.10         -3.88        10.93 o                         
  -4  14  10          0.54          8.04         9.95 o                         
  -3  14  10         17.30         17.79         8.93 o                         
  -2  14  10          2.22          6.68         9.07 o                         
  -1  14  10          1.20         -2.69         8.24 o                         
   0  14  10          8.72          7.00         7.52 o                         
   1  14  10          0.81         -7.03         7.78 o                         
   2  14  10          4.99          5.39         6.85 o                         
  -2  15  10         25.59         18.86        18.28 o                         
  -1  15  10          0.92         -2.56         9.34 o                         
   0  15  10          1.47         -2.22         9.01 o                         
   1  15  10          1.59          0.93         8.85 o                         
 -12   1  11          4.76         12.90        14.58 o                         
 -11   1  11         18.68         22.35         8.99 o                         
 -10   1  11         12.81         16.91         3.36 o                         
  -9   1  11         81.10         91.74         3.28 o                         
  -8   1  11        479.24        495.47         7.31 o                         
  -7   1  11          1.41          3.48         2.06 o                         
  -6   1  11         26.24         24.66         1.50 o                         
  -5   1  11         28.65         27.92         1.68 o                         
  -4   1  11         95.21        109.39         2.91 o                         
  -3   1  11        573.11        645.74         9.78 o                         
  -2   1  11          2.53          1.37         0.73 o                         
  -1   1  11        927.94        981.31        14.21 o                         
   0   1  11        220.98        214.09         3.62 o                         
   1   1  11         14.22         21.15         1.08 o                         
   2   1  11        279.58        290.68         5.78 o                         
   3   1  11        215.36        235.35         5.15 o                         
   4   1  11        128.28        136.96         4.03 o                         
   5   1  11        203.30        177.81         3.72 o                         
   6   1  11          6.90          7.53         1.37 o                         
   7   1  11        286.78        300.19         6.21 o                         
   8   1  11          5.43          3.84         1.62 o                         
   9   1  11        253.87        262.86         5.60 o                         
  10   1  11         28.61         29.79         4.13 o                         
  11   1  11          9.52         22.51         4.10 o                         
 -11   2  11          0.44          5.43        11.89 o                         
 -10   2  11        121.65        142.71         5.70 o                         
  -9   2  11        177.64        169.90         4.42 o                         
  -8   2  11         20.32         28.93         3.25 o                         
  -7   2  11         91.29        103.07         3.71 o                         
  -6   2  11          8.20         11.74         2.33 o                         
  -5   2  11        599.07        532.67         8.98 o                         
  -4   2  11       1645.38       1639.47        25.76 o                         
  -3   2  11         21.01         28.81         1.19 o                         
  -2   2  11        684.44        709.46        12.70 o                         
  -1   2  11        779.23        851.77        11.83 o                         
   0   2  11        600.93        632.53        10.32 o                         
   1   2  11          3.53          3.47         0.95 o                         
   2   2  11        112.11        138.56         3.39 o                         
   3   2  11          4.80          3.58         1.25 o                         
   4   2  11        135.45        133.72         3.31 o                         
   5   2  11        150.35        137.35         2.94 o                         
   6   2  11       1429.73       1429.21        20.25 o                         
   7   2  11          8.64         10.95         1.88 o                         
   8   2  11          2.04          0.57         1.46 o                         
   9   2  11         31.18         38.10         3.57 o                         
  10   2  11          0.53          4.26         4.37 o                         
  11   2  11         14.41          5.44         6.48 o                         
 -11   3  11         19.53         18.63        12.49 o                         
 -10   3  11          2.33          8.51         5.24 o                         
  -9   3  11          1.75          3.41         2.19 o                         
  -8   3  11         18.57         21.27         2.37 o                         
  -7   3  11        349.04        332.53         7.01 o                         
  -6   3  11         28.91         25.80         2.80 o                         
  -5   3  11        333.18        336.00         8.33 o                         
  -4   3  11        169.35        174.44         3.95 o                         
  -3   3  11        120.42         99.25         2.15 o                         
  -2   3  11         97.06         72.05         3.13 o                         
  -1   3  11         20.69         19.77         2.08 o                         
   0   3  11       2945.58       3032.31        46.55 o                         
   1   3  11       1000.57       1173.15        22.80 o                         
   2   3  11        215.37        202.74         6.65 o                         
   3   3  11         30.49         26.15         1.72 o                         
   4   3  11          7.51          6.13         1.42 o                         
   5   3  11        165.74        144.27         3.62 o                         
   6   3  11        976.66        986.45        17.05 o                         
   7   3  11          3.19          9.56         1.93 o                         
   8   3  11        114.03        107.73         4.33 o                         
   9   3  11         68.75         69.82         7.79 o                         
  10   3  11         57.89         53.12         8.46 o                         
 -10   4  11          0.66          0.57         4.74 o                         
  -9   4  11          4.24          3.08         4.46 o                         
  -8   4  11         78.07         68.40         3.35 o                         
  -7   4  11        322.75        300.86        10.54 o                         
  -6   4  11        413.54        426.12         9.54 o                         
  -5   4  11       1032.30       1051.31        25.94 o                         
  -4   4  11         13.30          9.84         1.10 o                         
  -3   4  11         48.05         46.92         2.77 o                         
  -2   4  11         65.00         56.00         2.43 o                         
  -1   4  11        752.23        807.74        14.91 o                         
   0   4  11        865.83        911.85        15.50 o                         
   1   4  11        276.10        298.11         6.50 o                         
   2   4  11        241.28        306.77         8.14 o                         
   3   4  11        164.19        160.02         3.90 o                         
   4   4  11         36.66         40.35         1.78 o                         
   5   4  11         43.92         44.27         2.80 o                         
   6   4  11          8.84          6.49         1.97 o                         
   7   4  11         74.60         71.92         2.94 o                         
   8   4  11         74.03         54.38         3.66 o                         
   9   4  11          3.23          6.62         4.67 o                         
  10   4  11          4.53          9.61        19.26 o                         
 -11   5  11         83.50        116.96        11.74 o                         
 -10   5  11         50.49         58.86         6.92 o                         
  -9   5  11         18.08         19.89         5.40 o                         
  -8   5  11         80.47         81.32         5.06 o                         
  -7   5  11         34.06         35.33         4.61 o                         
  -6   5  11        168.62        156.41         8.86 o                         
  -5   5  11        127.43        133.34         4.38 o                         
  -4   5  11         91.49         80.91         3.04 o                         
  -3   5  11         15.04         11.31         2.05 o                         
  -2   5  11         59.74         62.14         2.58 o                         
  -1   5  11         64.16         61.12         2.42 o                         
   0   5  11        564.22        665.42        11.71 o                         
   1   5  11        379.02        382.83         9.10 o                         
   2   5  11          2.13          1.35         1.40 o                         
   3   5  11         37.43         40.98         1.84 o                         
   4   5  11         82.96         77.02         2.92 o                         
   5   5  11        258.80        303.13         7.64 o                         
   6   5  11          1.15          2.76         2.00 o                         
   7   5  11         96.06         67.46         4.17 o                         
   8   5  11         12.19         10.74         3.85 o                         
   9   5  11          3.15          3.79         5.04 o                         
  10   5  11          0.32         -7.23        10.30 o                         
 -11   6  11          0.02         -4.11         9.20 o                         
 -10   6  11          4.13         -2.55         9.26 o                         
  -9   6  11         18.58         20.00         6.70 o                         
  -8   6  11          0.00          0.23         5.25 o                         
  -7   6  11         13.75         10.95         2.92 o                         
  -6   6  11         70.54         67.66         4.73 o                         
  -5   6  11        233.85        235.19         5.26 o                         
  -4   6  11         80.65         78.62         5.18 o                         
  -3   6  11        122.87        118.79         5.54 o                         
  -2   6  11          0.38          2.35         1.92 o                         
  -1   6  11         54.15         55.11         2.39 o                         
   0   6  11         49.85         46.09         2.61 o                         
   1   6  11         34.30         26.79         2.65 o                         
   2   6  11        551.97        570.25        11.20 o                         
   3   6  11        227.72        251.33         5.47 o                         
   4   6  11         43.78         44.69         1.74 o                         
   5   6  11          9.20          8.08         1.86 o                         
   6   6  11          6.90          7.58         3.77 o                         
   7   6  11          0.02         -2.69         2.88 o                         
   8   6  11         23.85         21.73         4.13 o                         
   9   6  11          9.68         12.24         6.32 o                         
  10   6  11          0.04         -7.20         7.43 o                         
 -10   7  11         14.11         13.25         9.78 o                         
  -9   7  11          1.86         -2.83         9.78 o                         
  -8   7  11          6.31          0.79         4.96 o                         
  -7   7  11          5.09          3.97         2.90 o                         
  -6   7  11        128.26        142.09         3.29 o                         
  -5   7  11          4.55          8.64         2.29 o                         
  -4   7  11         14.14         19.81         3.29 o                         
  -3   7  11        111.81        104.46         5.44 o                         
  -2   7  11         12.24          8.19         2.12 o                         
  -1   7  11         90.65         77.57         2.97 o                         
   0   7  11          0.07         -2.26         2.72 o                         
   1   7  11        120.37        134.05         5.01 o                         
   2   7  11         95.48         95.96         3.77 o                         
   3   7  11        523.82        528.51        15.46 o                         
   4   7  11         60.94         64.71         3.02 o                         
   5   7  11          6.27          9.32         1.80 o                         
   6   7  11        116.87        105.66         6.03 o                         
   7   7  11         44.47         44.23         6.98 o                         
   8   7  11          2.37         -1.21         4.31 o                         
   9   7  11          1.94         -0.63         5.47 o                         
  10   7  11          9.18          4.11        10.99 o                         
  -9   8  11          0.00         -4.77         7.99 o                         
  -8   8  11         20.02         25.87         6.07 o                         
  -7   8  11         20.03         22.36         4.65 o                         
  -6   8  11         65.55         59.01         2.72 o                         
  -5   8  11        401.86        410.56         9.02 o                         
  -4   8  11          3.51          9.00         3.71 o                         
  -3   8  11        347.84        328.18         9.14 o                         
  -2   8  11          6.64          2.87         2.58 o                         
  -1   8  11          0.35         -2.00         2.32 o                         
   0   8  11        362.60        352.36         9.77 o                         
   1   8  11         45.72         51.53         3.89 o                         
   2   8  11        392.44        394.40         8.85 o                         
   3   8  11         72.60         81.69         2.84 o                         
   4   8  11        123.89        125.23         4.98 o                         
   5   8  11         79.83         79.51         3.07 o                         
   6   8  11         18.17         12.70         4.14 o                         
   7   8  11         29.41         22.79        11.97 o                         
   8   8  11          9.18          7.97         4.18 o                         
   9   8  11          9.14          8.94         7.40 o                         
  -8   9  11         43.90         30.55         8.23 o                         
  -7   9  11          0.00         -5.27         5.27 o                         
  -6   9  11          7.34          7.74         2.83 o                         
  -5   9  11         26.82         19.08         4.88 o                         
  -4   9  11         67.37         57.94         2.72 o                         
  -3   9  11         25.86         25.11         2.82 o                         
  -2   9  11         37.13         30.72         3.51 o                         
  -1   9  11        153.47        132.85         4.62 o                         
   0   9  11        411.02        422.40        11.38 o                         
   1   9  11        896.72        825.69        18.60 o                         
   2   9  11        576.08        589.96        13.47 o                         
   3   9  11          4.00          1.92         2.79 o                         
   4   9  11         39.53         45.67         3.36 o                         
   5   9  11          5.89          9.72         1.78 o                         
   6   9  11          6.33          8.90         3.17 o                         
   7   9  11          5.88          6.42         4.39 o                         
   8   9  11          3.22         -1.32         4.62 o                         
   9   9  11          2.43         -5.38         6.07 o                         
  -8  10  11          5.37         -2.37        12.03 o                         
  -7  10  11          4.26         -2.94         8.28 o                         
  -6  10  11         31.25         14.70         4.70 o                         
  -5  10  11         24.54         28.34         2.42 o                         
  -4  10  11         39.20         41.65         2.96 o                         
  -3  10  11         12.27         11.64         2.73 o                         
  -2  10  11          2.83         -1.35         3.16 o                         
  -1  10  11        141.99        133.35         6.36 o                         
   0  10  11         53.61         45.38         4.30 o                         
   1  10  11        359.90        339.75         8.59 o                         
   2  10  11         31.61         28.61         3.09 o                         
   3  10  11         45.23         55.26         5.38 o                         
   4  10  11         15.04         17.04         2.39 o                         
   5  10  11          0.75          1.12         4.05 o                         
   6  10  11          9.81          8.82         5.32 o                         
   7  10  11         41.59         49.04         8.19 o                         
   8  10  11         40.15         60.16         7.58 o                         
  -7  11  11         15.96         10.63         8.07 o                         
  -6  11  11         48.80         38.35         8.56 o                         
  -5  11  11          7.29          1.26         3.83 o                         
  -4  11  11          0.87          1.63         2.55 o                         
  -3  11  11          6.62          4.10         2.77 o                         
  -2  11  11         41.18         48.47         3.72 o                         
  -1  11  11         26.42         20.64         3.16 o                         
   0  11  11          8.75          2.35         3.69 o                         
   1  11  11          5.03          1.46         2.80 o                         
   2  11  11         43.74         43.94         4.21 o                         
   3  11  11          8.75         12.69         4.26 o                         
   4  11  11          0.02          0.78         3.05 o                         
   5  11  11         79.32         88.33         9.98 o                         
   6  11  11          4.87         13.63         4.44 o                         
   7  11  11         22.49         29.15         6.31 o                         
  -5  12  11          0.96         -2.13         7.21 o                         
  -4  12  11          0.98         -0.45         3.09 o                         
  -3  12  11          0.05          1.72         3.12 o                         
  -2  12  11          1.55          1.21         3.90 o                         
  -1  12  11         24.01         24.41         3.50 o                         
   0  12  11         23.97         28.61         4.05 o                         
   1  12  11         21.13         31.13         5.64 o                         
   2  12  11         22.10         23.35         5.05 o                         
   3  12  11         68.36         80.55         6.94 o                         
   4  12  11         35.93         35.58         7.69 o                         
   5  12  11          0.23          4.10         5.72 o                         
   6  12  11          0.81         -6.02         6.02 o                         
  -6  13  11          1.18         -7.00        13.02 o                         
  -5  13  11         21.97         15.39        10.82 o                         
  -4  13  11         48.16         46.36        11.33 o                         
  -3  13  11         15.82         18.75         4.15 o                         
  -2  13  11          1.54         -3.20         5.69 o                         
  -1  13  11          9.11          6.09         5.54 o                         
   0  13  11         26.66         10.43         5.56 o                         
   1  13  11         11.66          5.79         5.26 o                         
   2  13  11         19.78         30.80         6.20 o                         
   3  13  11          3.04          7.00        12.44 o                         
   4  13  11          4.31          7.98         6.88 o                         
  -5  14  11          3.25          3.88        11.40 o                         
  -3  14  11          0.89         -3.65         9.09 o                         
  -2  14  11         17.99         15.40         8.98 o                         
  -1  14  11         30.81         29.54         7.95 o                         
   0  14  11          5.04          8.36         7.46 o                         
   1  14  11          2.61          2.23         7.30 o                         
  -2  15  11          5.05         18.74        18.39 o                         
  -1  15  11          8.90          0.91         9.49 o                         
   0  15  11          6.02          4.97        10.07 o                         
 -11   0  12         60.32         38.70        14.35 o                         
 -10   0  12        185.19        179.61        14.46 o                         
  -9   0  12         13.14         19.46         3.14 o                         
  -8   0  12         21.00         22.40         3.12 o                         
  -7   0  12          7.57          5.24         2.92 o                         
  -6   0  12        168.87        193.45         6.00 o                         
  -5   0  12        300.60        284.32        10.22 o                         
  -4   0  12        557.50        551.04        12.33 o                         
  -3   0  12         91.21         80.78         2.88 o                         
  -2   0  12       3939.60       4034.40        75.35 o                         
  -1   0  12      12542.84      13620.38       290.79 o                         
   0   0  12       1967.27       2007.39        37.87 o                         
   1   0  12        542.09        508.68         9.28 o                         
   2   0  12        789.32        835.44        16.60 o                         
   3   0  12        495.13        558.42        16.66 o                         
   4   0  12          1.63          3.72         1.65 o                         
   5   0  12        768.11        705.61        23.04 o                         
   6   0  12        726.31        716.09        17.02 o                         
   7   0  12          1.83          6.17         1.98 o                         
   8   0  12        551.89        524.61        11.84 o                         
   9   0  12         36.49         29.60         5.37 o                         
  10   0  12          4.18         -0.46         5.96 o                         
 -11   1  12          0.04         -4.65         8.69 o                         
 -10   1  12         40.74         42.29         4.50 o                         
  -9   1  12        100.32        102.45         5.02 o                         
  -8   1  12         74.90         75.82         2.99 o                         
  -7   1  12        153.31        152.64         4.35 o                         
  -6   1  12         43.67         48.12         2.85 o                         
  -5   1  12        128.55        128.64         3.85 o                         
  -4   1  12         68.43         70.29         1.83 o                         
  -3   1  12          0.33          4.72         0.84 o                         
  -2   1  12        576.60        652.69         8.70 o                         
  -1   1  12       2050.43       2288.51        32.43 o                         
   0   1  12       1976.00       2056.02        29.29 o                         
   1   1  12       1280.98       1316.55        17.88 o                         
   2   1  12         25.01         35.33         1.41 o                         
   3   1  12        300.50        329.46         7.65 o                         
   4   1  12        850.62        801.72        12.47 o                         
   5   1  12         28.23         28.59         1.55 o                         
   6   1  12         29.74         27.90         1.78 o                         
   7   1  12          8.38         13.35         1.82 o                         
   8   1  12        131.46        128.82         3.64 o                         
   9   1  12         28.27         33.85         2.93 o                         
  10   1  12         18.33         23.43         5.29 o                         
  11   1  12         93.81        115.17        10.35 o                         
 -11   2  12          2.21          1.95         8.87 o                         
 -10   2  12         10.16          4.39         4.14 o                         
  -9   2  12         30.32         33.26         3.86 o                         
  -8   2  12          4.66          7.38         2.02 o                         
  -7   2  12        902.81        912.43        14.13 o                         
  -6   2  12          7.26         10.09         2.62 o                         
  -5   2  12        692.51        678.46        11.02 o                         
  -4   2  12        165.74        165.13         6.69 o                         
  -3   2  12        132.26        156.57         2.75 o                         
  -2   2  12        285.39        352.96         6.21 o                         
  -1   2  12       2978.45       3109.94        44.16 o                         
   0   2  12        499.22        555.12         9.21 o                         
   1   2  12        264.40        296.81         5.36 o                         
   2   2  12        354.84        379.13         7.89 o                         
   3   2  12        519.52        487.46         9.11 o                         
   4   2  12          3.38          4.88         1.34 o                         
   5   2  12         19.36         17.01         1.56 o                         
   6   2  12         37.44         38.23         2.96 o                         
   7   2  12         12.11         10.86         1.69 o                         
   8   2  12         75.27         70.51         2.84 o                         
   9   2  12         41.03         53.45         4.62 o                         
  10   2  12          3.66          9.69         4.52 o                         
  11   2  12          9.72         14.52         7.52 o                         
 -11   3  12          0.19          2.95        11.11 o                         
 -10   3  12          6.21         13.56         6.92 o                         
  -9   3  12          2.27          5.00         2.45 o                         
  -8   3  12        105.59         96.53         3.71 o                         
  -7   3  12          9.12         15.61         2.55 o                         
  -6   3  12         13.41         11.40         2.18 o                         
  -5   3  12         12.04         16.42         1.89 o                         
  -4   3  12         49.83         48.63         2.13 o                         
  -3   3  12          6.47          3.50         0.97 o                         
  -2   3  12        102.47        117.32         4.95 o                         
  -1   3  12        261.36        251.29         4.55 o                         
   0   3  12       3802.24       4111.36        58.18 o                         
   1   3  12       1334.45       1369.91        19.97 o                         
   2   3  12         93.89        104.26         3.32 o                         
   3   3  12        198.09        203.41         5.14 o                         
   4   3  12          1.06          5.01         1.50 o                         
   5   3  12          7.81          6.30         1.66 o                         
   6   3  12         80.31         90.16         2.98 o                         
   7   3  12        348.34        343.43         6.78 o                         
   8   3  12         63.68         60.42         3.24 o                         
   9   3  12          8.86         15.17         3.64 o                         
  10   3  12          2.54          9.97         3.89 o                         
 -10   4  12         10.95         14.97         5.15 o                         
  -9   4  12         21.88         17.07         4.75 o                         
  -8   4  12         31.84         28.26         2.84 o                         
  -7   4  12        225.61        220.85         7.74 o                         
  -6   4  12        172.61        177.29         5.43 o                         
  -5   4  12        234.01        239.49         6.13 o                         
  -4   4  12          3.05          2.48         0.95 o                         
  -3   4  12        245.89        258.82         5.65 o                         
  -2   4  12          0.14          3.57         1.50 o                         
  -1   4  12         63.79         88.08         4.03 o                         
   0   4  12        166.47        186.70         4.88 o                         
   1   4  12        720.24        788.22        16.77 o                         
   2   4  12         39.02         42.86         2.61 o                         
   3   4  12          1.18          1.53         1.23 o                         
   4   4  12         10.07         10.05         1.48 o                         
   5   4  12        122.90        119.09         4.67 o                         
   6   4  12        114.13        108.25         4.85 o                         
   7   4  12         53.71         44.37         2.47 o                         
   8   4  12         36.14         28.64         3.59 o                         
   9   4  12          0.10         -0.21         3.82 o                         
  10   4  12          2.79          3.59         4.49 o                         
 -11   5  12         20.21         19.78         7.98 o                         
 -10   5  12          1.94         -1.22         5.36 o                         
  -9   5  12         19.24         24.75         5.66 o                         
  -8   5  12          1.52         -0.49         3.33 o                         
  -7   5  12         41.01         33.48         4.33 o                         
  -6   5  12        162.07        168.83         5.42 o                         
  -5   5  12         33.57         30.96         3.76 o                         
  -4   5  12        467.95        483.69         9.50 o                         
  -3   5  12         71.58         76.64         3.35 o                         
  -2   5  12         88.15         94.94         3.06 o                         
  -1   5  12        115.59        113.72         3.70 o                         
   0   5  12        140.59        162.87         7.20 o                         
   1   5  12         89.95         96.77         4.30 o                         
   2   5  12         85.19         94.89         6.30 o                         
   3   5  12        101.12        103.68         3.23 o                         
   4   5  12         77.19         77.96         3.04 o                         
   5   5  12        167.62        159.45         5.51 o                         
   6   5  12          0.66          3.02         2.15 o                         
   7   5  12         58.28         45.10         3.18 o                         
   8   5  12          0.27          0.17         3.86 o                         
   9   5  12          0.08         -0.14         5.25 o                         
  10   5  12          0.01         -1.68         9.14 o                         
 -11   6  12         34.34         38.99         9.83 o                         
 -10   6  12          0.76         -4.92         8.97 o                         
  -9   6  12          8.55         -3.32         6.07 o                         
  -8   6  12          0.54         -3.85         5.04 o                         
  -7   6  12          5.15          4.03         2.92 o                         
  -6   6  12        125.79        123.01         7.12 o                         
  -5   6  12       1086.88       1008.30        16.11 o                         
  -4   6  12        996.43       1030.03        19.41 o                         
  -3   6  12         12.39         20.21         3.25 o                         
  -2   6  12        293.03        296.97         6.52 o                         
  -1   6  12        418.12        447.06         8.73 o                         
   0   6  12         76.39         80.20         3.11 o                         
   1   6  12        397.78        396.37         9.70 o                         
   2   6  12        303.24        302.66         6.85 o                         
   3   6  12        289.95        302.72         5.54 o                         
   4   6  12         27.20         24.89         1.65 o                         
   5   6  12        391.81        375.93         8.34 o                         
   6   6  12         49.95         47.66         3.95 o                         
   7   6  12          3.33          2.23         3.08 o                         
   8   6  12         57.87         49.94         4.67 o                         
   9   6  12          7.75          6.19         5.78 o                         
  10   6  12         32.18         34.59        11.22 o                         
 -10   7  12         36.44         21.11         9.54 o                         
  -9   7  12         27.03         34.07        10.24 o                         
  -8   7  12         11.01         15.86         5.78 o                         
  -7   7  12         27.14         22.36         3.18 o                         
  -6   7  12         78.30         72.38         3.20 o                         
  -5   7  12       1000.66        972.68        17.61 o                         
  -4   7  12        214.37        208.22        10.30 o                         
  -3   7  12        393.03        405.96         9.51 o                         
  -2   7  12         66.02         59.26         2.75 o                         
  -1   7  12        241.87        238.73         5.29 o                         
   0   7  12         94.82         98.17         3.68 o                         
   1   7  12         59.65         71.05         7.26 o                         
   2   7  12        100.16        102.61         4.22 o                         
   3   7  12          6.16          4.55         1.44 o                         
   4   7  12          3.65          5.25         1.38 o                         
   5   7  12          4.02          3.30         1.48 o                         
   6   7  12          0.16         -0.12         2.36 o                         
   7   7  12         53.88         61.05         7.51 o                         
   8   7  12          0.79          0.13         5.08 o                         
   9   7  12         15.08          6.54         5.44 o                         
  -9   8  12         14.40         14.23        10.30 o                         
  -8   8  12         23.22         20.00         6.11 o                         
  -7   8  12         94.55         96.90         9.87 o                         
  -6   8  12        113.70        103.52         3.44 o                         
  -5   8  12         24.17         15.26         3.83 o                         
  -4   8  12         71.97         78.38         3.96 o                         
  -3   8  12       1570.12       1522.58        36.06 o                         
  -2   8  12        531.00        552.77        11.30 o                         
  -1   8  12         34.78         36.49         2.64 o                         
   0   8  12        438.57        429.31         9.95 o                         
   1   8  12        352.35        326.97         9.03 o                         
   2   8  12        295.41        280.10         8.40 o                         
   3   8  12        110.90        116.67         3.08 o                         
   4   8  12         39.83         46.13         2.52 o                         
   5   8  12         18.16         16.86         1.88 o                         
   6   8  12          3.19          2.02         3.33 o                         
   7   8  12          4.82         11.21         5.11 o                         
   8   8  12          0.49          3.89         4.98 o                         
   9   8  12          0.37          0.52         6.71 o                         
  -8   9  12          1.30         -1.24         8.00 o                         
  -7   9  12          0.15         -1.06         5.11 o                         
  -6   9  12          4.19          1.48         2.63 o                         
  -5   9  12        190.93        167.72        14.30 o                         
  -4   9  12        348.90        303.84        12.04 o                         
  -3   9  12        245.11        266.21         6.65 o                         
  -2   9  12         43.43         39.63         3.11 o                         
  -1   9  12        335.16        345.04         8.61 o                         
   0   9  12        833.90        800.76        16.27 o                         
   1   9  12         81.94         77.28         5.87 o                         
   2   9  12        411.18        406.29        12.36 o                         
   3   9  12          4.24          3.26         2.44 o                         
   4   9  12         10.29         16.15         2.22 o                         
   5   9  12         18.75         17.29         2.92 o                         
   6   9  12          0.01          5.03         4.01 o                         
   7   9  12         52.36         54.59        11.08 o                         
   8   9  12          1.82          2.77         5.02 o                         
  -7  10  12          1.90          0.25         8.47 o                         
  -6  10  12         56.64         50.69         8.03 o                         
  -5  10  12        273.91        239.17        11.37 o                         
  -4  10  12         59.42         63.67         4.60 o                         
  -3  10  12          0.71         -0.71         2.82 o                         
  -2  10  12         20.19         18.49         3.00 o                         
  -1  10  12        123.64        108.40         4.12 o                         
   0  10  12         25.40         22.93         3.92 o                         
   1  10  12         40.20         31.92         3.51 o                         
   2  10  12        138.59        128.42         5.23 o                         
   3  10  12         11.30          8.91         2.95 o                         
   4  10  12          0.23          2.53         2.13 o                         
   5  10  12          2.60          4.90         5.07 o                         
   6  10  12          8.56         12.28         5.81 o                         
   7  10  12         51.93         59.00         7.92 o                         
  -7  11  12         37.15         39.91        13.77 o                         
  -6  11  12         22.87         25.80        11.97 o                         
  -5  11  12         12.32          5.68        10.85 o                         
  -4  11  12        157.21        152.78         6.76 o                         
  -3  11  12         21.54         21.52         4.70 o                         
  -2  11  12         50.46         51.47         3.44 o                         
  -1  11  12         45.17         53.54         3.32 o                         
   0  11  12        106.05         93.82         6.55 o                         
   1  11  12          0.03          0.68         2.95 o                         
   2  11  12          6.17          6.17         3.73 o                         
   3  11  12          5.04          2.10         3.56 o                         
   4  11  12         12.38         13.21         3.09 o                         
   5  11  12         15.05         20.54         5.91 o                         
   6  11  12          9.06         14.11         6.02 o                         
  -6  12  12          0.90        -10.53        10.53 o                         
  -5  12  12          6.24         -7.75         7.75 o                         
  -4  12  12          8.21          4.99         3.27 o                         
  -3  12  12         32.14         27.96         3.89 o                         
  -2  12  12         16.96         19.56         3.37 o                         
  -1  12  12         12.39         15.30         4.01 o                         
   0  12  12          0.04         -3.92         3.92 o                         
   1  12  12         16.17          8.26         4.89 o                         
   2  12  12          0.13         -0.92         4.12 o                         
   3  12  12          2.69         15.17         9.08 o                         
   4  12  12          2.43          2.72         6.65 o                         
   5  12  12        100.25         81.56         9.02 o                         
  -6  13  12         20.16         42.75        14.69 o                         
  -5  13  12          0.24          1.27        11.22 o                         
  -4  13  12         18.20         13.25         5.15 o                         
  -3  13  12          0.84         -1.55         4.19 o                         
  -2  13  12          2.05          1.46         4.43 o                         
  -1  13  12          1.99          3.52         5.46 o                         
   0  13  12          0.20         -4.47         4.88 o                         
   1  13  12          0.01         -1.90         5.23 o                         
   2  13  12          7.94         16.16         5.86 o                         
   3  13  12          0.56         -7.06        12.73 o                         
  -5  14  12         30.99         42.05        13.77 o                         
  -3  14  12          0.45         -9.72        16.25 o                         
  -2  14  12         25.95         22.65         8.91 o                         
  -1  14  12         15.65          5.24         8.43 o                         
   0  14  12          1.08         -1.91         7.15 o                         
   1  14  12          3.23         -5.09         6.90 o                         
  -2  15  12          7.95         28.75        19.09 o                         
  -1  15  12         56.76         55.65        19.67 o                         
   0  15  12          1.40         -2.83         9.20 o                         
 -11   1  13          0.16          8.59         9.43 o                         
 -10   1  13         10.04          8.81         4.31 o                         
  -9   1  13         28.59         34.33         2.35 o                         
  -8   1  13        239.18        254.08         5.44 o                         
  -7   1  13        135.69        136.51         3.32 o                         
  -6   1  13        359.16        343.28         5.50 o                         
  -5   1  13        668.44        696.66         9.76 o                         
  -4   1  13        137.10        139.67         2.93 o                         
  -3   1  13        773.22        851.00        11.92 o                         
  -2   1  13        295.65        274.47         4.05 o                         
  -1   1  13        326.16        379.73         6.02 o                         
   0   1  13          1.41          1.50         1.38 o                         
   1   1  13        634.60        673.86         9.02 o                         
   2   1  13        119.35        124.22         2.49 o                         
   3   1  13        294.21        337.63        10.33 o                         
   4   1  13        931.30        936.67        14.44 o                         
   5   1  13        943.08        942.50        13.65 o                         
   6   1  13        374.34        371.36         6.25 o                         
   7   1  13         13.01         18.18         1.77 o                         
   8   1  13         77.48         80.63         3.15 o                         
   9   1  13        115.24        120.80         5.61 o                         
  10   1  13        110.98        122.72         7.40 o                         
 -11   2  13          7.51         10.59        11.97 o                         
 -10   2  13         98.68         87.55         5.67 o                         
  -9   2  13         67.22         61.51         3.59 o                         
  -8   2  13         19.46         20.07         1.85 o                         
  -7   2  13         11.49         14.89         2.31 o                         
  -6   2  13        105.36        119.60         3.90 o                         
  -5   2  13         77.57         69.03         2.37 o                         
  -4   2  13        985.74       1029.85        16.92 o                         
  -3   2  13        451.98        435.73         5.95 o                         
  -2   2  13        136.73        150.84         2.84 o                         
  -1   2  13       2150.91       2277.05        30.53 o                         
   0   2  13       1247.14       1313.73        20.71 o                         
   1   2  13        239.39        248.01         4.32 o                         
   2   2  13         48.50         51.98         2.60 o                         
   3   2  13          0.09         -0.02         1.56 o                         
   4   2  13         10.78          7.28         1.49 o                         
   5   2  13          4.13          1.27         1.51 o                         
   6   2  13          3.78          2.32         1.67 o                         
   7   2  13         30.42         25.97         1.92 o                         
   8   2  13          0.00          2.15         1.95 o                         
   9   2  13          1.17          8.90         5.31 o                         
  10   2  13          0.01          8.97         4.62 o                         
 -11   3  13          3.86         -3.01        12.32 o                         
 -10   3  13          0.03          2.09         4.15 o                         
  -9   3  13          2.31          4.57         2.69 o                         
  -8   3  13        238.80        241.93         6.74 o                         
  -7   3  13        308.89        316.88         6.74 o                         
  -6   3  13        527.96        519.46         9.94 o                         
  -5   3  13        179.53        181.33         4.51 o                         
  -4   3  13         22.87         25.01         1.23 o                         
  -3   3  13         48.16         51.17         1.38 o                         
  -2   3  13         48.14         46.44         1.86 o                         
  -1   3  13        588.18        597.05         9.33 o                         
   0   3  13        200.45        191.65         4.12 o                         
   1   3  13        143.64        164.79         3.30 o                         
   2   3  13          2.67          0.76         1.33 o                         
   3   3  13          3.89          3.74         1.28 o                         
   4   3  13          3.55          1.77         1.67 o                         
   5   3  13        185.13        170.74         4.05 o                         
   6   3  13          4.73          6.84         2.04 o                         
   7   3  13         13.54         13.14         2.10 o                         
   8   3  13        385.24        361.96         9.12 o                         
   9   3  13         63.54         61.55         4.47 o                         
  10   3  13         28.45         21.72         5.73 o                         
 -10   4  13         62.25         80.06         6.39 o                         
  -9   4  13         29.06         30.09         6.70 o                         
  -8   4  13         17.39         13.86         2.60 o                         
  -7   4  13         45.56         46.29         3.37 o                         
  -6   4  13          0.01          3.15         2.72 o                         
  -5   4  13        206.58        188.47         7.36 o                         
  -4   4  13          2.81          1.81         1.10 o                         
  -3   4  13         23.98         19.64         1.54 o                         
  -2   4  13         13.90         15.84         2.31 o                         
  -1   4  13         52.81         41.63         2.25 o                         
   0   4  13        184.19        173.10         3.94 o                         
   1   4  13        252.05        275.99         5.43 o                         
   2   4  13        267.94        250.36         7.12 o                         
   3   4  13          9.39         11.34         1.50 o                         
   4   4  13         29.33         32.32         2.08 o                         
   5   4  13         10.13          4.66         2.09 o                         
   6   4  13        147.63        116.12         3.69 o                         
   7   4  13          1.21         -1.76         2.05 o                         
   8   4  13          4.71          6.07         4.56 o                         
   9   4  13         45.01         36.54         5.34 o                         
  10   4  13         44.16         30.72         8.62 o                         
 -11   5  13         13.48         22.62         7.81 o                         
 -10   5  13          2.80         -1.67         5.53 o                         
  -9   5  13          3.18         13.73         5.02 o                         
  -8   5  13          1.78          5.05         3.57 o                         
  -7   5  13          3.12          2.16         3.43 o                         
  -6   5  13         57.19         53.08         4.36 o                         
  -5   5  13        240.45        207.96         5.77 o                         
  -4   5  13         59.91         55.16         2.14 o                         
  -3   5  13          1.94          2.50         1.90 o                         
  -2   5  13         56.35         55.05         2.39 o                         
  -1   5  13        270.29        259.89         6.15 o                         
   0   5  13         58.75         52.45         2.41 o                         
   1   5  13        115.34        120.77         5.45 o                         
   2   5  13          9.83         11.28         1.77 o                         
   3   5  13         23.28         15.96         2.12 o                         
   4   5  13         56.95         54.69         2.28 o                         
   5   5  13        188.52        186.04         7.09 o                         
   6   5  13        216.94        185.47         5.70 o                         
   7   5  13          2.35          5.68         2.41 o                         
   8   5  13         74.08         72.79         7.25 o                         
   9   5  13          5.65          6.40         5.21 o                         
  10   5  13          0.70          5.96         8.91 o                         
 -10   6  13         43.47         52.70        10.12 o                         
  -9   6  13          6.99          4.23         6.29 o                         
  -8   6  13          0.73          4.44         5.15 o                         
  -7   6  13          0.01          0.11         3.00 o                         
  -6   6  13         73.52         74.84         5.09 o                         
  -5   6  13          2.13          7.16         2.58 o                         
  -4   6  13       1428.05       1507.58        36.05 o                         
  -3   6  13         23.94         36.06         5.92 o                         
  -2   6  13        111.49        113.50         3.64 o                         
  -1   6  13        132.22        139.82         4.03 o                         
   0   6  13          7.75          8.87         1.98 o                         
   1   6  13         84.49         86.08         3.54 o                         
   2   6  13          7.06          7.47         2.18 o                         
   3   6  13         44.95         48.80         2.05 o                         
   4   6  13        130.39        110.90         3.69 o                         
   5   6  13         38.91         37.15         2.24 o                         
   6   6  13          0.59          1.54         2.13 o                         
   7   6  13        128.91        126.36         7.03 o                         
   8   6  13          3.40          2.05         4.09 o                         
   9   6  13         71.89         52.17         8.48 o                         
 -10   7  13          1.39          3.53         9.14 o                         
  -9   7  13          3.34          5.83         7.28 o                         
  -8   7  13          0.03         -5.97         5.97 o                         
  -7   7  13         36.79         41.19         4.81 o                         
  -6   7  13          4.57         -1.24         2.94 o                         
  -5   7  13        474.23        493.74        10.31 o                         
  -4   7  13       1329.83       1349.33        27.30 o                         
  -3   7  13        168.82        176.07         5.74 o                         
  -2   7  13        225.69        208.04         5.08 o                         
  -1   7  13        408.04        400.04         9.54 o                         
   0   7  13         55.97         66.46         3.24 o                         
   1   7  13         70.87         80.83         3.73 o                         
   2   7  13          0.47          1.95         1.93 o                         
   3   7  13        109.14        100.57         2.82 o                         
   4   7  13        421.87        401.29         8.85 o                         
   5   7  13         29.60         23.00         1.76 o                         
   6   7  13         23.40         36.14        15.24 o                         
   7   7  13         65.66         62.63         5.45 o                         
   8   7  13         38.83         44.72         5.38 o                         
   9   7  13          4.16          1.25         5.77 o                         
  -9   8  13          0.16          8.85         9.83 o                         
  -8   8  13          0.00         -5.55         5.55 o                         
  -7   8  13         16.77         14.43         5.23 o                         
  -6   8  13         63.34         61.70         3.68 o                         
  -5   8  13         19.19         19.76         2.69 o                         
  -4   8  13          2.29         11.84         3.88 o                         
  -3   8  13        418.00        416.08        13.65 o                         
  -2   8  13        516.36        513.61         9.46 o                         
  -1   8  13        412.30        424.32         9.05 o                         
   0   8  13        238.95        250.63         6.95 o                         
   1   8  13        247.52        238.77         7.44 o                         
   2   8  13        374.01        354.41         8.96 o                         
   3   8  13          0.48          1.06         1.58 o                         
   4   8  13          1.77          2.06         1.99 o                         
   5   8  13         15.47         12.20         2.29 o                         
   6   8  13         25.91         17.30         3.70 o                         
   7   8  13         89.03         93.93         7.68 o                         
   8   8  13          5.19          2.70         5.38 o                         
  -8   9  13          0.64         -6.61         8.05 o                         
  -7   9  13          8.55          8.89         6.70 o                         
  -6   9  13         34.94         30.18         3.05 o                         
  -5   9  13         21.20         29.84         3.41 o                         
  -4   9  13         32.87         38.66         3.00 o                         
  -3   9  13          0.67          5.84         2.38 o                         
  -2   9  13        227.78        213.36         5.46 o                         
  -1   9  13         38.92         40.21         2.89 o                         
   0   9  13         22.75         22.29         3.15 o                         
   1   9  13         21.69         26.59         3.62 o                         
   2   9  13         50.17         50.89         3.22 o                         
   3   9  13        146.09        145.52         8.02 o                         
   4   9  13         14.30         20.49         2.28 o                         
   5   9  13          0.84          4.78         2.04 o                         
   6   9  13          2.03          6.18         9.98 o                         
   7   9  13         12.01         12.65         7.00 o                         
   8   9  13          9.01          1.45         5.32 o                         
  -7  10  13          0.00         -2.91         7.83 o                         
  -6  10  13          1.70         -4.89         4.89 o                         
  -5  10  13          0.61          3.16         2.01 o                         
  -4  10  13         55.91         59.66         3.44 o                         
  -3  10  13        152.43        149.49         5.14 o                         
  -2  10  13         66.96         64.90         4.86 o                         
  -1  10  13         72.09         79.46         5.62 o                         
   0  10  13         69.82         65.62         3.90 o                         
   1  10  13        113.33        130.06         5.78 o                         
   2  10  13          7.81         12.87         2.54 o                         
   3  10  13          7.07          4.09         2.72 o                         
   4  10  13         24.39         17.37         2.85 o                         
   5  10  13          1.75          0.72         4.86 o                         
   6  10  13          2.78          0.83         5.26 o                         
   7  10  13          4.27         -0.93         5.96 o                         
  -7  11  13         30.93          7.64        11.86 o                         
  -6  11  13          7.48         22.39        12.90 o                         
  -5  11  13         25.24         23.58         3.77 o                         
  -4  11  13          2.04          2.50         2.81 o                         
  -3  11  13          0.04          0.47         2.68 o                         
  -2  11  13          1.90          0.48         2.74 o                         
  -1  11  13         29.24         32.87         4.41 o                         
   0  11  13         42.60         42.90         5.39 o                         
   1  11  13          9.48         10.60         3.32 o                         
   2  11  13        129.63        109.62         6.43 o                         
   3  11  13         13.78          9.11         3.93 o                         
   4  11  13          6.14          2.95         6.25 o                         
   5  11  13         27.91         27.16         5.99 o                         
   6  11  13          4.12          8.68         6.13 o                         
  -6  12  13          4.53         -7.00        11.40 o                         
  -5  12  13          3.03         -1.62        12.99 o                         
  -4  12  13         24.05         16.04         5.45 o                         
  -3  12  13          6.74          3.22         3.63 o                         
  -2  12  13          6.56          4.03         3.09 o                         
  -1  12  13         17.30         10.75         4.30 o                         
   0  12  13         18.84         18.31         5.03 o                         
   1  12  13          6.30          6.81         4.51 o                         
   2  12  13          0.13          1.91         4.21 o                         
   3  12  13          0.00         -5.06         5.06 o                         
   4  12  13         18.71         21.40         7.46 o                         
  -3  13  13         25.29         35.54         4.75 o                         
  -2  13  13          5.23          3.31         8.12 o                         
  -1  13  13          0.48          3.84         7.65 o                         
   0  13  13          5.92          7.27         5.12 o                         
   1  13  13          4.65         10.35         5.10 o                         
   2  13  13         26.06         39.70         6.71 o                         
  -3  14  13          0.18         -7.52        17.35 o                         
  -2  14  13         11.58         19.73         8.92 o                         
  -1  14  13         10.28         10.23         8.01 o                         
   0  14  13         17.34         15.26         7.53 o                         
   1  14  13          3.03          5.84         6.92 o                         
  -2  15  13         27.99         54.14        18.63 o                         
   0  15  13          1.47         11.68         9.72 o                         
 -11   0  14         53.31         93.31        17.06 o                         
 -10   0  14          5.33          7.82        16.78 o                         
  -9   0  14         24.15         22.59         5.95 o                         
  -8   0  14         11.84         15.90         2.96 o                         
  -7   0  14        296.25        275.10         7.89 o                         
  -6   0  14       1239.22       1233.32        29.62 o                         
  -5   0  14        424.94        441.75         9.84 o                         
  -4   0  14         27.69         19.70         2.61 o                         
  -3   0  14         35.98         28.91         1.77 o                         
  -2   0  14        109.65         98.21         3.19 o                         
  -1   0  14       1578.75       1835.39        40.15 o                         
   0   0  14         26.30         24.05         1.49 o                         
   1   0  14       1429.38       1457.24        25.07 o                         
   2   0  14          0.47          1.24         1.24 o                         
   3   0  14         77.99        107.41         6.39 o                         
   4   0  14          4.72          5.13         3.30 o                         
   5   0  14        348.89        354.81         9.88 o                         
   6   0  14        539.87        503.81        11.75 o                         
   7   0  14         18.87         21.79         2.39 o                         
   8   0  14        281.13        284.78         8.13 o                         
   9   0  14        341.42        408.87        18.63 o                         
  10   0  14        319.14        382.13        19.44 o                         
 -11   1  14         54.27         53.31        10.51 o                         
 -10   1  14          0.42          1.57         3.56 o                         
  -9   1  14         19.30         21.42         2.56 o                         
  -8   1  14          0.12          1.89         1.99 o                         
  -7   1  14        110.53        107.83         5.48 o                         
  -6   1  14       1736.36       1704.25        22.09 o                         
  -5   1  14        189.44        203.23         3.78 o                         
  -4   1  14          6.46          8.60         1.03 o                         
  -3   1  14         84.09         67.30         1.71 o                         
  -2   1  14        201.30        191.05         3.07 o                         
  -1   1  14        124.10        131.14         3.10 o                         
   0   1  14       1254.17       1341.10        20.38 o                         
   1   1  14        570.27        578.54         7.89 o                         
   2   1  14         12.26         22.01         1.18 o                         
   3   1  14        170.83        166.36         3.74 o                         
   4   1  14         87.63         76.07         2.84 o                         
   5   1  14        681.47        713.82        10.68 o                         
   6   1  14        108.69        101.35         2.88 o                         
   7   1  14         64.92         54.10         2.59 o                         
   8   1  14         11.94         16.17         2.12 o                         
   9   1  14         12.45         16.46         3.91 o                         
  10   1  14         21.72         20.14         5.35 o                         
 -11   2  14          7.73         15.44        12.38 o                         
 -10   2  14          3.42         -1.56         3.80 o                         
  -9   2  14          7.33          5.30         2.64 o                         
  -8   2  14         61.66         61.94         2.33 o                         
  -7   2  14        133.00        155.33         3.77 o                         
  -6   2  14       1287.60       1263.18        18.40 o                         
  -5   2  14        124.85        120.26         3.33 o                         
  -4   2  14        312.82        318.42         6.69 o                         
  -3   2  14        112.81        126.28         2.29 o                         
  -2   2  14        509.15        572.25         8.75 o                         
  -1   2  14          1.89          2.35         0.91 o                         
   0   2  14        104.78        118.11         2.81 o                         
   1   2  14         29.05         21.60         1.39 o                         
   2   2  14          2.96          5.12         1.29 o                         
   3   2  14        452.68        453.46         8.25 o                         
   4   2  14        652.78        632.31        11.18 o                         
   5   2  14        370.38        384.11         6.52 o                         
   6   2  14         65.75         51.70         2.35 o                         
   7   2  14         39.22         44.68         2.20 o                         
   8   2  14          4.65          5.93         2.29 o                         
   9   2  14         26.59         24.43         5.63 o                         
  10   2  14          7.76         10.53         7.17 o                         
 -11   3  14          0.04         -3.07        11.97 o                         
 -10   3  14         58.59         59.30         5.56 o                         
  -9   3  14          0.02          4.14         2.97 o                         
  -8   3  14        126.89        112.93         3.52 o                         
  -7   3  14         19.79         23.19         2.67 o                         
  -6   3  14       2013.64       1981.79        31.73 o                         
  -5   3  14        499.52        462.56         8.83 o                         
  -4   3  14         23.62         19.70         1.26 o                         
  -3   3  14         91.98         70.15         1.78 o                         
  -2   3  14         92.13        104.90         2.67 o                         
  -1   3  14         98.85         83.97         2.21 o                         
   0   3  14        408.00        453.31         7.42 o                         
   1   3  14          5.67          5.02         1.12 o                         
   2   3  14         32.31         35.51         1.83 o                         
   3   3  14        295.01        313.33         6.18 o                         
   4   3  14          0.09          2.47         1.77 o                         
   5   3  14         71.84         77.68         2.80 o                         
   6   3  14         77.23         67.04         3.11 o                         
   7   3  14        115.95        129.76         6.18 o                         
   8   3  14          0.03          2.20         2.94 o                         
   9   3  14          4.56          6.55         5.53 o                         
  10   3  14         62.73         49.05         9.08 o                         
 -10   4  14          0.18          3.64         5.21 o                         
  -9   4  14         26.38         27.49         4.94 o                         
  -8   4  14         30.26         35.35         3.29 o                         
  -7   4  14        141.64        129.13         4.39 o                         
  -6   4  14        473.12        500.96         9.88 o                         
  -5   4  14        132.05        125.46         3.58 o                         
  -4   4  14        104.38         89.47         2.29 o                         
  -3   4  14          6.64          8.73         1.39 o                         
  -2   4  14        173.16        196.40         5.00 o                         
  -1   4  14        438.50        446.33         8.11 o                         
   0   4  14         59.72         54.26         2.27 o                         
   1   4  14          1.19          2.19         1.28 o                         
   2   4  14         29.76         34.62         2.56 o                         
   3   4  14          0.25          2.05         1.35 o                         
   4   4  14         82.84         86.22         3.00 o                         
   5   4  14        399.65        361.94         7.57 o                         
   6   4  14        125.70        102.74         3.45 o                         
   7   4  14         13.85         13.30         2.64 o                         
   8   4  14         12.76         14.03         4.38 o                         
   9   4  14          4.23         -4.99         6.12 o                         
  10   4  14          3.01          3.07         7.98 o                         
 -11   5  14          1.54          5.21         7.40 o                         
 -10   5  14         48.24         55.73        11.66 o                         
  -9   5  14         13.85         15.76         5.48 o                         
  -8   5  14         10.59         11.21         3.87 o                         
  -7   5  14         17.56         19.70         3.67 o                         
  -6   5  14        275.06        301.10         9.51 o                         
  -5   5  14         90.34         83.87         3.65 o                         
  -4   5  14         23.78         23.26         1.67 o                         
  -3   5  14        718.72        718.92        13.47 o                         
  -2   5  14        122.18        117.18         3.85 o                         
  -1   5  14        150.22        164.99         4.61 o                         
   0   5  14        134.28        135.52         3.70 o                         
   1   5  14         39.74         43.42         2.22 o                         
   2   5  14         17.65         17.41         2.05 o                         
   3   5  14          0.47          2.62         1.46 o                         
   4   5  14         11.80          9.81         1.81 o                         
   5   5  14        303.45        277.45         8.67 o                         
   6   5  14        108.42         94.21         3.38 o                         
   7   5  14          6.08          6.32         4.40 o                         
   8   5  14          6.02          5.88         3.66 o                         
   9   5  14         19.13         10.68         6.44 o                         
 -10   6  14          0.14          8.50         7.35 o                         
  -9   6  14          1.12         -0.44         5.78 o                         
  -8   6  14          7.40          5.44         4.65 o                         
  -7   6  14          1.27         -0.73         2.92 o                         
  -6   6  14          1.45         -0.77         2.75 o                         
  -5   6  14        494.25        516.87        12.61 o                         
  -4   6  14         56.73         67.27         7.85 o                         
  -3   6  14        273.97        280.41         7.02 o                         
  -2   6  14        819.21        852.59        14.95 o                         
  -1   6  14        155.01        156.63         4.30 o                         
   0   6  14         12.98         11.52         2.07 o                         
   1   6  14         23.99         19.98         2.14 o                         
   2   6  14         40.08         30.14         2.97 o                         
   3   6  14         74.82         98.03         3.73 o                         
   4   6  14        351.39        332.92         5.78 o                         
   5   6  14         13.95         18.22         2.05 o                         
   6   6  14          1.27          0.92         2.26 o                         
   7   6  14         34.08         29.89         6.45 o                         
   8   6  14          8.14          6.93         6.80 o                         
   9   6  14          1.75         -1.68         7.77 o                         
 -10   7  14          6.74         10.18         8.79 o                         
  -9   7  14         14.05         12.02        10.30 o                         
  -8   7  14          6.53          6.94         5.00 o                         
  -7   7  14         37.90         33.60         3.94 o                         
  -6   7  14         37.39         30.30         3.22 o                         
  -5   7  14          5.97         10.96         2.79 o                         
  -4   7  14       1078.46       1136.70        21.17 o                         
  -3   7  14          3.85         10.45         2.48 o                         
  -2   7  14        489.73        460.29         9.48 o                         
  -1   7  14         14.31         16.72         2.47 o                         
   0   7  14         41.10         31.20         3.03 o                         
   1   7  14        185.82        186.82         7.34 o                         
   2   7  14          5.42          5.75         2.34 o                         
   3   7  14         57.03         47.34         2.13 o                         
   4   7  14         11.29          8.35         1.68 o                         
   5   7  14         14.50         13.60         1.71 o                         
   7   7  14          4.76          4.85         5.29 o                         
   8   7  14          2.80          3.64         5.84 o                         
   9   7  14          1.04         -0.53         6.49 o                         
  -9   8  14         12.03          4.74         8.79 o                         
  -8   8  14          5.32          1.53         5.47 o                         
  -7   8  14          0.23          1.80         4.83 o                         
  -6   8  14         67.08         70.21         5.74 o                         
  -5   8  14        145.49        149.27         5.02 o                         
  -4   8  14         68.08         78.85         4.43 o                         
  -3   8  14        690.32        626.27        13.25 o                         
  -2   8  14        265.49        249.50         7.27 o                         
  -1   8  14        616.47        630.33        17.70 o                         
   0   8  14         13.32         12.88         2.84 o                         
   1   8  14        217.61        246.70        16.03 o                         
   2   8  14         26.78         23.51         2.50 o                         
   3   8  14          2.87          2.28         1.62 o                         
   4   8  14         73.77         71.40         2.37 o                         
   5   8  14          0.02          0.52         1.99 o                         
   6   8  14          6.50          0.40         5.38 o                         
   7   8  14         12.39         11.66         6.59 o                         
   8   8  14          0.89          6.43         5.32 o                         
  -8   9  14          1.57          8.11         7.85 o                         
  -7   9  14         44.91         55.27         6.38 o                         
  -6   9  14         81.64         81.76         4.42 o                         
  -5   9  14         10.01         11.05         2.49 o                         
  -4   9  14        272.49        237.03        10.88 o                         
  -3   9  14          0.61          0.52         2.26 o                         
  -2   9  14         90.53         91.91         3.69 o                         
  -1   9  14          7.45          8.87         3.07 o                         
   0   9  14        239.18        241.61        10.71 o                         
   1   9  14         11.79          9.60         3.22 o                         
   2   9  14          4.08          3.91         2.33 o                         
   3   9  14         53.67         52.95         2.31 o                         
   4   9  14          6.24         10.31         2.11 o                         
   5   9  14         23.50         26.37         2.98 o                         
   6   9  14         49.74         63.54        12.67 o                         
   7   9  14          6.93         -4.92        13.36 o                         
  -7  10  14         20.80         14.06         8.06 o                         
  -6  10  14         50.17         34.52        10.28 o                         
  -5  10  14        130.63        114.26         4.39 o                         
  -4  10  14          9.32         14.18         2.70 o                         
  -3  10  14         55.28         57.27         4.14 o                         
  -2  10  14        319.74        329.94         7.65 o                         
  -1  10  14          5.05          5.31         3.23 o                         
   0  10  14         87.63         97.76         4.72 o                         
   1  10  14        129.06        136.49         9.19 o                         
   2  10  14        108.72         90.85         3.97 o                         
   3  10  14          1.69          2.64         2.86 o                         
   4  10  14          0.78          4.75         4.48 o                         
   5  10  14          0.10         -2.20         5.50 o                         
   6  10  14          0.05          1.12         5.41 o                         
  -7  11  14         27.43         25.16        14.52 o                         
  -6  11  14          1.29         -7.17        11.68 o                         
  -5  11  14         28.66         32.39         4.52 o                         
  -4  11  14         33.65         27.23         3.47 o                         
  -3  11  14         78.64         65.24         4.20 o                         
  -2  11  14        158.36        161.46         9.16 o                         
  -1  11  14         52.66         50.15         4.34 o                         
   0  11  14         59.84         62.43         4.58 o                         
   1  11  14          6.78          8.62         3.41 o                         
   2  11  14          0.33          1.23         3.69 o                         
   3  11  14         72.13         61.24         4.89 o                         
   4  11  14          1.53          0.98         6.25 o                         
   5  11  14          6.01          0.86         5.34 o                         
  -6  12  14          0.82          4.28        13.42 o                         
  -5  12  14          0.29          5.32         7.56 o                         
  -4  12  14        155.39        170.62         7.45 o                         
  -3  12  14        103.80        118.67         7.93 o                         
  -2  12  14          1.14          1.79         3.38 o                         
  -1  12  14          5.17          2.31         3.81 o                         
   0  12  14          4.38          5.01         4.99 o                         
   1  12  14          0.47         -0.11         4.56 o                         
   2  12  14          0.32          2.80         6.42 o                         
   3  12  14          0.85          0.19         3.73 o                         
   4  12  14         14.10         19.96         7.23 o                         
  -5  13  14          1.55          1.27        10.70 o                         
  -4  13  14          4.15         -1.16        10.01 o                         
  -3  13  14          4.66          2.92         6.78 o                         
  -2  13  14          8.60         11.68         9.14 o                         
  -1  13  14         41.54         51.25        10.53 o                         
   0  13  14          4.92          6.09         5.94 o                         
   1  13  14          2.77          8.22         5.14 o                         
   2  13  14          0.10          4.45         4.97 o                         
  -3  14  14         70.82         85.26        18.28 o                         
  -2  14  14          3.68        -13.83        13.83 o                         
  -1  14  14         14.18         35.55         8.52 o                         
   0  14  14         11.76          7.29         6.86 o                         
   1  14  14          3.79          2.78         7.06 o                         
   0  15  14         24.38         21.29         9.14 o                         
 -11   1  15          4.18         -3.18        12.44 o                         
 -10   1  15          0.42          3.55         4.22 o                         
  -9   1  15         17.60         24.61         3.01 o                         
  -8   1  15         78.46         78.45         3.68 o                         
  -7   1  15          2.27          3.67         1.97 o                         
  -6   1  15         96.02        103.23         3.11 o                         
  -5   1  15         91.86         94.27         2.83 o                         
  -4   1  15        105.33        115.41         3.26 o                         
  -3   1  15        289.53        287.55         4.71 o                         
  -2   1  15        118.05         99.83         2.02 o                         
  -1   1  15          0.09          1.23         1.17 o                         
   0   1  15        378.14        417.14         6.65 o                         
   1   1  15          2.06          0.93         0.99 o                         
   2   1  15        514.31        481.35         6.86 o                         
   3   1  15        302.51        309.34         5.86 o                         
   4   1  15         87.28         83.17         4.10 o                         
   5   1  15        541.40        553.24         9.08 o                         
   6   1  15         93.51         94.08         2.95 o                         
   7   1  15         52.60         61.38         2.34 o                         
   8   1  15         75.86         74.83         3.57 o                         
   9   1  15          2.34          3.56         4.10 o                         
 -11   2  15          1.17        -13.13        13.13 o                         
 -10   2  15         13.87         18.77         4.35 o                         
  -9   2  15         10.18         13.82         2.44 o                         
  -8   2  15         39.15         35.63         1.95 o                         
  -7   2  15         21.19         22.84         2.75 o                         
  -6   2  15       1531.15       1521.52        20.34 o                         
  -5   2  15          0.37          3.89         1.37 o                         
  -4   2  15        134.93        127.31         2.67 o                         
  -3   2  15        133.59        136.56         2.45 o                         
  -2   2  15        197.63        187.82         3.76 o                         
  -1   2  15          1.46          1.98         0.86 o                         
   0   2  15        432.15        441.20         7.72 o                         
   1   2  15         36.81         29.56         1.52 o                         
   2   2  15         80.15         76.38         2.22 o                         
   3   2  15        327.31        323.26         6.32 o                         
   4   2  15        422.22        399.27         8.52 o                         
   5   2  15        726.23        727.65        11.74 o                         
   6   2  15         56.01         50.52         2.21 o                         
   7   2  15          0.00          0.42         1.65 o                         
   8   2  15          3.78          3.11         2.81 o                         
   9   2  15          2.08          8.33         4.35 o                         
 -11   3  15          1.22         10.76        12.73 o                         
 -10   3  15         19.20         23.27         4.93 o                         
  -9   3  15         65.22         64.85         4.11 o                         
  -8   3  15          2.81          7.80         1.94 o                         
  -7   3  15        911.34        891.85        13.80 o                         
  -6   3  15        338.10        307.84         6.71 o                         
  -5   3  15          6.68         10.60         2.60 o                         
  -4   3  15        121.45        114.52         2.77 o                         
  -3   3  15        190.46        172.71         3.22 o                         
  -2   3  15       1354.30       1320.87        21.22 o                         
  -1   3  15       1393.19       1475.66        20.19 o                         
   0   3  15       1523.43       1524.17        22.32 o                         
   1   3  15         48.00         42.62         1.69 o                         
   2   3  15        485.73        457.68         7.14 o                         
   3   3  15          3.07          4.47         1.54 o                         
   4   3  15        107.89        108.17         3.48 o                         
   5   3  15          0.79          1.78         2.04 o                         
   6   3  15          8.90          9.34         2.38 o                         
   7   3  15          0.17          1.78         2.38 o                         
   8   3  15         73.59         77.89         4.53 o                         
   9   3  15         56.85         51.32         6.00 o                         
 -10   4  15         11.60         21.13         9.43 o                         
  -9   4  15          8.05          2.05         4.38 o                         
  -8   4  15         90.81         92.25         5.35 o                         
  -7   4  15         24.43         26.30         3.74 o                         
  -6   4  15          2.39          3.17         2.78 o                         
  -5   4  15         38.52         41.46         3.43 o                         
  -4   4  15        482.82        467.14         6.68 o                         
  -3   4  15         31.18         37.61         3.04 o                         
  -2   4  15         56.56         60.94         2.49 o                         
  -1   4  15        180.13        189.65         4.08 o                         
   0   4  15        218.31        207.49         3.93 o                         
   1   4  15         13.33         12.07         1.48 o                         
   2   4  15         16.01         16.68         1.86 o                         
   3   4  15        146.70        141.82         3.76 o                         
   4   4  15          5.06          5.40         1.71 o                         
   5   4  15         65.34         59.29         3.07 o                         
   6   4  15         24.05         17.66         2.33 o                         
   7   4  15         12.77         11.63         3.20 o                         
   8   4  15          1.64          4.10         4.29 o                         
   9   4  15          3.32          2.13         4.23 o                         
 -10   5  15          4.40          5.83         6.88 o                         
  -9   5  15         37.27         50.89         6.92 o                         
  -8   5  15         69.35         80.12         5.29 o                         
  -7   5  15         28.85         32.01         3.49 o                         
  -6   5  15          0.01         -0.95         2.56 o                         
  -5   5  15        191.13        203.43         7.10 o                         
  -4   5  15        159.46        156.56         3.59 o                         
  -3   5  15        975.66        943.21        17.18 o                         
  -2   5  15         32.57         24.51         2.16 o                         
  -1   5  15         12.89         14.18         2.07 o                         
   0   5  15          1.80          2.53         1.59 o                         
   1   5  15        280.03        303.29         6.70 o                         
   2   5  15         76.74         82.88         3.90 o                         
   3   5  15          2.43          0.39         1.83 o                         
   4   5  15         46.48         47.78         2.16 o                         
   5   5  15         43.34         43.78         3.93 o                         
   6   5  15          1.54         -2.01         2.29 o                         
   7   5  15         28.03         25.26         4.02 o                         
   8   5  15         34.30         21.24         5.43 o                         
   9   5  15         21.60         13.37         6.92 o                         
 -10   6  15         16.78         22.73         8.50 o                         
  -9   6  15         11.67          3.58         6.17 o                         
  -8   6  15          4.80          9.34         5.10 o                         
  -7   6  15         24.25         25.53         3.17 o                         
  -6   6  15          0.13          0.05         2.83 o                         
  -5   6  15          0.06         -1.44         1.44 o                         
  -4   6  15        191.19        198.09         4.73 o                         
  -3   6  15        121.13        126.33         4.34 o                         
  -2   6  15        516.38        509.06        10.82 o                         
  -1   6  15        618.94        593.38        10.94 o                         
   0   6  15        172.45        164.82         4.45 o                         
   1   6  15          3.81          5.65         1.95 o                         
   2   6  15        106.13         96.89         3.92 o                         
   3   6  15        141.68        140.82         3.38 o                         
   4   6  15         21.51         16.78         1.92 o                         
   5   6  15        127.79        126.54         6.03 o                         
   6   6  15          2.11          6.34         4.28 o                         
   7   6  15         92.46         97.35         7.15 o                         
   8   6  15          0.07          0.44         4.94 o                         
   9   6  15          6.70          2.06        10.93 o                         
  -9   7  15         17.53         32.22         9.37 o                         
  -8   7  15         11.00         14.31         5.27 o                         
  -7   7  15         17.73         13.44         3.56 o                         
  -6   7  15        228.96        238.96        12.37 o                         
  -5   7  15         65.60         59.59         4.01 o                         
  -4   7  15        436.76        448.50        20.29 o                         
  -3   7  15          6.98         14.56         3.68 o                         
  -2   7  15         36.97         40.59         3.26 o                         
  -1   7  15         75.27         79.63         4.03 o                         
   0   7  15        137.64        134.89         4.54 o                         
   1   7  15         41.57         36.58         2.45 o                         
   2   7  15        112.08        112.40         4.53 o                         
   3   7  15          2.84          1.16         1.58 o                         
   4   7  15         64.98         53.81         2.27 o                         
   5   7  15         61.12         51.39         2.62 o                         
   6   7  15          8.31         20.01         5.78 o                         
   7   7  15         14.65         13.88         5.84 o                         
   8   7  15         12.04         18.16         7.17 o                         
  -8   8  15          2.74          7.40         5.29 o                         
  -7   8  15         49.03         45.48         5.67 o                         
  -6   8  15         42.52         39.43         4.50 o                         
  -5   8  15         12.06         13.66         2.94 o                         
  -4   8  15        105.54        106.78         6.47 o                         
  -3   8  15         11.33         18.07         2.32 o                         
  -2   8  15        575.79        573.90        13.20 o                         
  -1   8  15        497.70        485.19         9.97 o                         
   0   8  15         32.13         34.15         3.24 o                         
   1   8  15        130.13        136.17         5.05 o                         
   2   8  15         13.19         10.75         2.76 o                         
   3   8  15          0.95          3.44         1.66 o                         
   4   8  15          6.85          7.82         1.64 o                         
   5   8  15         23.28         21.69         3.76 o                         
   6   8  15         22.09         19.38         6.19 o                         
   7   8  15         12.63         10.68         6.88 o                         
   8   8  15         43.56         26.49        13.71 o                         
  -8   9  15          0.00         -4.97         9.20 o                         
  -7   9  15         31.68         32.23         5.54 o                         
  -6   9  15         49.02         56.98         5.68 o                         
  -5   9  15         12.98         14.10         2.63 o                         
  -4   9  15        128.12        123.46         6.88 o                         
  -3   9  15         15.34         15.22         2.43 o                         
  -2   9  15          7.38         20.44         3.22 o                         
  -1   9  15        252.99        233.13         7.96 o                         
   0   9  15        591.15        610.90        21.99 o                         
   1   9  15        157.90        156.13         5.62 o                         
   2   9  15          0.32         -0.77         2.29 o                         
   3   9  15        109.75        102.57         3.73 o                         
   4   9  15        117.02        114.86         4.72 o                         
   5   9  15          1.49          5.26         5.21 o                         
   6   9  15          8.27         10.59         5.84 o                         
   7   9  15          8.65         15.39         5.78 o                         
  -7  10  15         84.40         77.19         9.96 o                         
  -6  10  15         18.19          8.63         4.67 o                         
  -5  10  15          2.36          5.58         2.07 o                         
  -4  10  15          0.99          5.62         2.35 o                         
  -3  10  15          0.55          4.35         2.49 o                         
  -2  10  15         80.33         81.73         4.96 o                         
  -1  10  15         16.26         11.95         3.09 o                         
   0  10  15         15.93         19.06         3.18 o                         
   1  10  15          0.26          3.26         3.12 o                         
   2  10  15          0.05         -2.26         3.00 o                         
   3  10  15        147.47        125.77         5.56 o                         
   4  10  15          6.20         10.96         2.82 o                         
   5  10  15         63.26         86.71         8.79 o                         
   6  10  15          3.85          2.83         5.78 o                         
  -6  11  15          2.19         -1.50        11.45 o                         
  -5  11  15         14.50         13.23         3.85 o                         
  -4  11  15          7.17         10.53         3.45 o                         
  -3  11  15          5.40          6.97         2.91 o                         
  -2  11  15         10.63         13.61         2.92 o                         
  -1  11  15          7.06         10.15         3.55 o                         
   0  11  15         10.36          2.25         3.47 o                         
   1  11  15          3.57          8.00         4.86 o                         
   2  11  15          1.71         -1.99         4.29 o                         
   3  11  15          7.16          4.97         3.34 o                         
   4  11  15          2.16         -0.46         5.90 o                         
   5  11  15          0.14          6.19         6.25 o                         
  -6  12  15         10.65         14.81        12.78 o                         
  -5  12  15         25.65         35.29        11.80 o                         
  -4  12  15         14.43         20.15         5.29 o                         
  -3  12  15         60.03         60.72         4.37 o                         
  -2  12  15         23.11         22.50         3.93 o                         
  -1  12  15         45.85         47.56         5.35 o                         
   0  12  15          0.13          1.99         4.85 o                         
   1  12  15         39.52         49.44        10.38 o                         
   2  12  15         10.62          4.86         5.55 o                         
   3  12  15         64.74         88.33         9.95 o                         
  -5  13  15          9.45          1.33        12.15 o                         
  -4  13  15          8.50         -6.02        11.74 o                         
  -3  13  15          2.00         -4.11         9.95 o                         
  -2  13  15         33.31         26.15        10.35 o                         
  -1  13  15          0.92          7.46         8.16 o                         
   0  13  15          9.43          7.98         7.69 o                         
   1  13  15         17.32         37.25         7.92 o                         
   2  13  15          7.39          7.75         6.07 o                         
  -3  14  15         14.70         27.59        14.87 o                         
  -2  14  15         11.15         -1.68        12.67 o                         
  -1  14  15          0.14         10.59         7.11 o                         
   0  14  15         15.80         15.44         8.79 o                         
   1  14  15         43.31         65.31         9.14 o                         
 -10   0  16          3.92          3.68         7.49 o                         
  -9   0  16          2.23          1.01         3.99 o                         
  -8   0  16          4.12          5.80         3.28 o                         
  -7   0  16         51.86         51.78         4.29 o                         
  -6   0  16        705.22        704.23        18.53 o                         
  -5   0  16         77.36         75.88         8.10 o                         
  -4   0  16        171.12        171.28         6.79 o                         
  -3   0  16        179.65        186.00         5.85 o                         
  -2   0  16         12.48         19.64         1.67 o                         
  -1   0  16        193.90        179.11         6.48 o                         
   0   0  16         35.43         43.40         1.97 o                         
   1   0  16       5098.54       4967.56        82.97 o                         
   2   0  16         87.66         93.86         2.99 o                         
   3   0  16       2614.79       2621.97        49.57 o                         
   4   0  16       2618.96       2614.81        70.57 o                         
   5   0  16          3.11          1.70         2.11 o                         
   6   0  16         39.88         36.52         3.06 o                         
   7   0  16          0.64          3.52         2.13 o                         
   8   0  16         15.07         17.33         4.86 o                         
   9   0  16         64.38         58.08         7.64 o                         
 -11   1  16          6.31         16.20        13.19 o                         
 -10   1  16          0.28         -1.40         4.17 o                         
  -9   1  16          1.45         -0.16         2.13 o                         
  -8   1  16         36.71         36.37         2.57 o                         
  -7   1  16        230.48        218.45         7.03 o                         
  -6   1  16        161.41        145.83         3.69 o                         
  -5   1  16        848.26        802.34        12.76 o                         
  -4   1  16         11.47         11.75         1.20 o                         
  -3   1  16          8.22         12.57         2.26 o                         
  -2   1  16         40.56         50.29         1.61 o                         
  -1   1  16         29.55         33.18         2.54 o                         
   0   1  16        376.46        372.32         6.65 o                         
   1   1  16        660.07        600.75         8.31 o                         
   2   1  16       1452.19       1400.06        19.34 o                         
   3   1  16         51.09         51.32         1.97 o                         
   4   1  16         19.19         21.91         2.40 o                         
   5   1  16        400.95        370.87         6.75 o                         
   6   1  16        227.33        199.05         4.08 o                         
   7   1  16          3.37          4.67         1.58 o                         
   8   1  16          4.47         10.38         3.42 o                         
   9   1  16         24.38         32.22         4.86 o                         
 -11   2  16          3.29         20.59        13.42 o                         
 -10   2  16         23.71         27.99         4.98 o                         
  -9   2  16         41.45         49.37         3.17 o                         
  -8   2  16         68.40         59.82         3.11 o                         
  -7   2  16        103.32         91.01         2.98 o                         
  -6   2  16         13.58         21.81         1.64 o                         
  -5   2  16          7.84          9.60         1.63 o                         
  -4   2  16        403.14        387.79         6.34 o                         
  -3   2  16         67.97         68.55         2.03 o                         
  -2   2  16          0.09          0.71         0.98 o                         
  -1   2  16          0.00          1.69         0.99 o                         
   0   2  16        102.73         96.22         2.37 o                         
   1   2  16        316.55        327.11         6.09 o                         
   2   2  16          0.14          1.86         1.40 o                         
   3   2  16          0.22         -0.37         1.79 o                         
   4   2  16         93.35         77.90         6.28 o                         
   5   2  16        442.26        407.37         7.44 o                         
   6   2  16         18.39         16.01         1.80 o                         
   7   2  16         37.04         30.56         2.46 o                         
   8   2  16         25.65         31.84         2.99 o                         
   9   2  16         24.79         28.30         6.85 o                         
 -11   3  16          1.80          3.12        12.96 o                         
 -10   3  16         38.35         47.72         6.43 o                         
  -9   3  16         15.96         13.12         4.04 o                         
  -8   3  16        162.44        150.56         8.01 o                         
  -7   3  16        284.78        281.16         5.89 o                         
  -6   3  16         28.10         27.69         2.29 o                         
  -5   3  16       1841.54       1876.08        33.08 o                         
  -4   3  16         27.55         29.96         2.78 o                         
  -3   3  16         60.38         58.83         1.66 o                         
  -2   3  16        527.78        498.49         7.99 o                         
  -1   3  16        108.17        103.36         2.41 o                         
   0   3  16        318.08        336.69         5.91 o                         
   1   3  16        523.76        546.20         8.76 o                         
   2   3  16        124.53        134.48         3.20 o                         
   3   3  16        111.31        108.08         3.21 o                         
   4   3  16        152.79        160.91         5.91 o                         
   5   3  16          0.29          3.49         2.53 o                         
   6   3  16        132.90        130.14         3.78 o                         
   7   3  16         12.91         15.80         3.79 o                         
   8   3  16          0.61          2.80         3.09 o                         
   9   3  16         28.66         38.99         7.00 o                         
 -10   4  16          0.32         -4.88         6.18 o                         
  -9   4  16         72.17         79.00         7.66 o                         
  -8   4  16         59.37         63.12         3.77 o                         
  -7   4  16          0.00          1.71         2.32 o                         
  -6   4  16        255.55        252.38         6.10 o                         
  -5   4  16          0.17          2.12         2.05 o                         
  -4   4  16       1278.06       1232.05        19.22 o                         
  -3   4  16        178.34        182.75         4.49 o                         
  -2   4  16        708.28        692.90        11.91 o                         
  -1   4  16        628.38        682.01        10.86 o                         
   0   4  16         51.64         57.88         2.35 o                         
   1   4  16         42.27         40.59         1.96 o                         
   2   4  16        411.59        414.27         7.76 o                         
   3   4  16         88.38         85.40         3.32 o                         
   4   4  16         13.44         10.39         1.85 o                         
   5   4  16         33.84         26.79         2.76 o                         
   6   4  16         96.69         83.92         3.28 o                         
   7   4  16        129.42         98.01         6.07 o                         
   8   4  16          1.40          3.10         4.41 o                         
   9   4  16          0.01         -0.32         6.09 o                         
 -10   5  16         12.05         14.99         5.79 o                         
  -9   5  16         95.51        101.72         9.37 o                         
  -8   5  16         30.45         45.09         4.64 o                         
  -7   5  16         98.96         98.20         4.13 o                         
  -6   5  16          0.41          2.15         2.51 o                         
  -5   5  16        252.53        241.79         6.75 o                         
  -4   5  16        115.64        110.73         4.16 o                         
  -3   5  16        587.35        594.53        12.82 o                         
  -2   5  16        409.56        414.68         7.99 o                         
  -1   5  16         17.10         18.53         1.78 o                         
   0   5  16        321.02        311.81         5.48 o                         
   1   5  16          5.77          5.78         1.68 o                         
   2   5  16        202.77        214.47         4.95 o                         
   3   5  16         22.59         30.58         4.32 o                         
   4   5  16        331.62        289.01         9.03 o                         
   5   5  16        265.54        248.42         6.17 o                         
   6   5  16         11.25          7.98         2.32 o                         
   7   5  16          0.01         -0.13         3.83 o                         
   8   5  16         23.66          9.91         6.31 o                         
   9   5  16         21.59         32.80        11.92 o                         
 -10   6  16          2.58          6.48         7.64 o                         
  -9   6  16          9.54          3.83         6.17 o                         
  -8   6  16         19.37         18.93         5.38 o                         
  -7   6  16         14.78         27.24         3.53 o                         
  -6   6  16          0.33         -0.08         2.59 o                         
  -5   6  16         10.92         10.00         1.13 o                         
  -4   6  16         83.55         81.34         3.55 o                         
  -3   6  16         40.38         35.25         2.57 o                         
  -2   6  16          1.98         12.17         2.72 o                         
  -1   6  16        158.29        156.20         5.81 o                         
   0   6  16         42.01         43.80         2.53 o                         
   1   6  16         67.76         63.13         3.11 o                         
   2   6  16         52.30         45.50         3.07 o                         
   3   6  16         22.47         19.33         2.07 o                         
   4   6  16         36.65         39.82         2.27 o                         
   5   6  16          1.55          3.52         2.52 o                         
   6   6  16          6.56          3.82         3.93 o                         
   7   6  16         59.43         54.46         6.97 o                         
   8   6  16          7.84         10.86         5.12 o                         
   9   6  16        117.58        114.88        15.97 o                         
  -9   7  16         13.70         17.01         8.56 o                         
  -8   7  16         22.81         26.50         6.16 o                         
  -7   7  16         26.14         24.18         3.65 o                         
  -6   7  16         57.23         49.59         4.98 o                         
  -5   7  16        194.69        212.69         6.24 o                         
  -4   7  16          2.16          5.06         3.49 o                         
  -3   7  16         28.17         33.55         3.26 o                         
  -2   7  16        371.73        349.64         8.41 o                         
  -1   7  16         76.62         72.23         3.30 o                         
   0   7  16         53.92         56.53         3.81 o                         
   1   7  16         67.84         66.60         2.92 o                         
   2   7  16        103.45         84.58         4.00 o                         
   3   7  16        150.78        131.64         4.93 o                         
   4   7  16         12.98          7.28         2.06 o                         
   5   7  16          4.78          3.70         2.05 o                         
   6   7  16         46.78         43.79         7.00 o                         
   7   7  16          1.01         -2.55         5.96 o                         
   8   7  16          0.05          3.34         6.17 o                         
  -8   8  16         55.20         54.67        10.05 o                         
  -7   8  16          0.24          2.25         4.32 o                         
  -6   8  16         11.51          7.51         2.79 o                         
  -5   8  16         23.10         24.06         2.75 o                         
  -4   8  16          1.99          2.53         2.97 o                         
  -3   8  16          3.25          6.05         2.31 o                         
  -2   8  16        214.49        234.49         6.26 o                         
  -1   8  16        237.14        259.62        10.68 o                         
   0   8  16         39.95         41.50         3.12 o                         
   1   8  16          0.12         -0.57         2.30 o                         
   2   8  16         29.45         23.32         2.91 o                         
   3   8  16        234.99        223.65         5.15 o                         
   4   8  16         23.02         27.61         2.12 o                         
   5   8  16        121.59        119.26         6.59 o                         
   6   8  16          0.59          3.01         6.59 o                         
   7   8  16          6.27         13.07         6.13 o                         
  -7   9  16         12.96         18.64         5.67 o                         
  -6   9  16          0.69          1.78         6.82 o                         
  -5   9  16         57.15         51.42         3.33 o                         
  -4   9  16         56.39         53.60         2.93 o                         
  -3   9  16        245.28        249.46         7.69 o                         
  -2   9  16        233.09        216.44         6.17 o                         
  -1   9  16         85.80         82.87         5.51 o                         
   0   9  16        215.64        238.96        13.13 o                         
   1   9  16        179.05        163.55         7.23 o                         
   2   9  16          0.01         -1.64         2.66 o                         
   3   9  16         17.03         20.56         2.25 o                         
   4   9  16         66.04         61.97         5.09 o                         
   5   9  16          4.85         17.24         6.36 o                         
   6   9  16          0.00          2.89         5.96 o                         
  -7  10  16         29.83         23.08        14.69 o                         
  -6  10  16          0.34         -2.02         4.60 o                         
  -5  10  16          1.52          2.57         2.54 o                         
  -4  10  16         73.68         73.24         5.06 o                         
  -3  10  16          4.32          5.68         2.47 o                         
  -2  10  16         67.73         54.36         3.64 o                         
  -1  10  16          4.32          4.64         3.40 o                         
   0  10  16          6.81         13.81         3.45 o                         
   1  10  16         99.62        101.76         6.49 o                         
   2  10  16         37.47         31.16         4.28 o                         
   3  10  16         70.37         78.39         4.45 o                         
   4  10  16         18.48         23.58         3.96 o                         
   5  10  16        142.53        172.03        11.68 o                         
  -6  11  16          0.22         -4.57        13.19 o                         
  -5  11  16         10.52          4.18         3.80 o                         
  -4  11  16         21.66         29.21         4.10 o                         
  -3  11  16         13.76         11.91         2.84 o                         
  -2  11  16         17.27         13.89         5.89 o                         
  -1  11  16         13.65         11.88         3.52 o                         
   0  11  16         25.06         34.17         6.60 o                         
   1  11  16          3.50          8.06         4.40 o                         
   2  11  16          1.62         -3.67         3.67 o                         
   3  11  16          0.00          6.35         3.41 o                         
   4  11  16        105.84        110.14         9.66 o                         
  -6  12  16          0.46         -1.50        11.28 o                         
  -5  12  16          4.88          1.39        11.22 o                         
  -4  12  16         10.44          1.76         6.77 o                         
  -3  12  16         36.36         49.22         4.87 o                         
  -2  12  16         14.11         13.85         4.74 o                         
  -1  12  16          2.82          3.00         5.07 o                         
   0  12  16          2.28          9.88         5.61 o                         
   1  12  16         13.21         18.60        11.16 o                         
   2  12  16        120.73        111.01         8.68 o                         
  -5  13  16          2.02         -1.39        11.40 o                         
  -4  13  16          5.07         19.96        12.21 o                         
  -2  13  16          2.88          5.38         8.33 o                         
  -1  13  16          7.77         18.34         9.31 o                         
   0  13  16          3.71          7.06         7.87 o                         
   1  13  16          0.58         12.15         6.54 o                         
  -2  14  16         10.16         13.02        13.13 o                         
   0  14  16         18.29         22.44         8.56 o                         
 -10   1  17          6.43          9.17         3.76 o                         
  -9   1  17          4.86          7.11         2.35 o                         
  -8   1  17          0.01          2.41         2.25 o                         
  -7   1  17          7.49         12.68         2.39 o                         
  -6   1  17          5.50          7.81         1.82 o                         
  -5   1  17        228.64        198.95         8.17 o                         
  -4   1  17         68.00         77.53         2.61 o                         
  -3   1  17         20.41         19.24         1.62 o                         
  -2   1  17        179.95        181.93         9.42 o                         
  -1   1  17         49.51         51.97         3.28 o                         
   0   1  17        112.22        120.42         2.96 o                         
   1   1  17         64.41         60.40         1.84 o                         
   2   1  17        288.74        291.13         4.68 o                         
   3   1  17        183.84        179.65         3.48 o                         
   4   1  17        192.84        201.26         5.91 o                         
   5   1  17          0.58          2.27         1.73 o                         
   6   1  17         10.14          8.82         1.63 o                         
   7   1  17          2.62          4.89         1.89 o                         
   8   1  17         66.12         65.50         7.05 o                         
   9   1  17         23.92         30.84         5.31 o                         
 -10   2  17          1.92         -0.38         4.07 o                         
  -9   2  17         17.86         18.16         4.30 o                         
  -8   2  17         43.17         46.25         4.10 o                         
  -7   2  17        444.08        400.60         7.71 o                         
  -6   2  17          7.87          8.49         1.43 o                         
  -5   2  17        127.49        129.64         3.18 o                         
  -4   2  17        115.07        125.30         2.79 o                         
  -3   2  17        286.31        284.35         4.61 o                         
  -2   2  17          2.96          2.13         1.09 o                         
  -1   2  17          4.44          5.53         1.04 o                         
   0   2  17          1.28          1.17         1.33 o                         
   1   2  17         14.82         13.93         1.43 o                         
   2   2  17         84.91         82.51         2.48 o                         
   3   2  17         35.23         37.00         1.87 o                         
   4   2  17        867.40        824.16        15.37 o                         
   5   2  17         14.07         15.02         1.96 o                         
   6   2  17          9.85         15.98         1.81 o                         
   7   2  17         19.33         23.21         3.83 o                         
   8   2  17          3.64          6.12         2.67 o                         
   9   2  17         52.52         77.80         9.54 o                         
 -11   3  17          0.51        -15.39        15.39 o                         
 -10   3  17         10.90          8.93         5.52 o                         
  -9   3  17         92.55         86.73         6.18 o                         
  -8   3  17          5.43          4.00         2.72 o                         
  -7   3  17          9.28         13.94         2.04 o                         
  -6   3  17         14.43         12.63         1.79 o                         
  -5   3  17        890.55        876.72        14.92 o                         
  -4   3  17        803.39        740.28        10.50 o                         
  -3   3  17        237.42        228.76         3.82 o                         
  -2   3  17         54.73         54.49         2.36 o                         
  -1   3  17        128.88        143.47         3.35 o                         
   0   3  17         78.36         75.34         2.34 o                         
   1   3  17         69.44         75.01         2.59 o                         
   2   3  17         20.83         20.85         1.89 o                         
   3   3  17         47.68         52.26         2.44 o                         
   4   3  17          1.61          0.95         1.80 o                         
   5   3  17          3.80          3.39         2.07 o                         
   6   3  17         30.11         47.99         6.30 o                         
   7   3  17          1.87          4.63         2.66 o                         
   8   3  17          3.42          8.19         3.10 o                         
 -10   4  17         14.61          3.30         8.10 o                         
  -9   4  17         20.19         15.68         8.83 o                         
  -8   4  17          0.17          2.80         3.06 o                         
  -7   4  17         81.81         76.14         4.42 o                         
  -6   4  17         68.74         67.07         4.08 o                         
  -5   4  17         17.10         17.26         2.47 o                         
  -4   4  17         26.49         30.63         1.52 o                         
  -3   4  17        542.24        502.39        10.32 o                         
  -2   4  17        323.20        324.47         5.92 o                         
  -1   4  17        346.37        333.06         5.98 o                         
   0   4  17        484.42        492.11         8.36 o                         
   1   4  17         89.07         89.80         2.64 o                         
   2   4  17         58.62         61.95         2.26 o                         
   3   4  17        106.39         90.73         3.14 o                         
   4   4  17         24.95         14.36         2.21 o                         
   5   4  17          3.38          4.91         2.28 o                         
   6   4  17          0.01          2.57         2.15 o                         
   7   4  17          1.04         -1.82         3.30 o                         
   8   4  17         22.94         23.17         3.70 o                         
 -10   5  17          0.49          2.14         5.55 o                         
  -9   5  17          4.50          8.91         5.81 o                         
  -8   5  17          5.52         19.31         7.98 o                         
  -7   5  17        235.95        258.40         6.76 o                         
  -6   5  17         54.18         53.46         4.58 o                         
  -5   5  17        272.77        263.72         5.70 o                         
  -4   5  17          2.07          1.05         1.27 o                         
  -3   5  17        455.16        433.98         9.86 o                         
  -2   5  17        737.72        745.08        13.00 o                         
  -1   5  17          0.15          1.66         1.62 o                         
   0   5  17        285.53        274.59         5.01 o                         
   1   5  17        674.87        635.92         9.88 o                         
   2   5  17         40.06         39.58         2.02 o                         
   3   5  17          6.93         15.59         3.40 o                         
   4   5  17          4.68          3.37         2.13 o                         
   5   5  17         34.90         25.69         3.62 o                         
   6   5  17         21.70         14.50         3.24 o                         
   7   5  17          3.40          1.55         3.83 o                         
   8   5  17          0.03         -7.35         8.68 o                         
   9   5  17         56.52         58.37        13.25 o                         
  -9   6  17         13.86         21.14         6.68 o                         
  -8   6  17         67.43         72.92        11.12 o                         
  -7   6  17         21.84         28.06         3.98 o                         
  -6   6  17         29.78         34.54         3.85 o                         
  -5   6  17         65.37         71.44         2.02 o                         
  -4   6  17        377.42        380.69         7.52 o                         
  -3   6  17        147.74        142.87         4.75 o                         
  -2   6  17        806.46        814.39        14.26 o                         
  -1   6  17        253.60        255.25         8.86 o                         
   0   6  17        263.30        283.46         9.92 o                         
   1   6  17        118.48        119.64         3.46 o                         
   2   6  17         49.22         45.22         3.31 o                         
   3   6  17        187.76        168.65         6.51 o                         
   4   6  17         28.00         24.76         1.87 o                         
   5   6  17        194.89        183.51         5.90 o                         
   6   6  17          5.95          9.22         4.89 o                         
   7   6  17          1.18         -2.80         5.24 o                         
   8   6  17          9.15          4.83         6.27 o                         
   9   6  17          4.16          2.83        11.51 o                         
  -9   7  17         10.30         -1.62         7.52 o                         
  -8   7  17         10.28         13.91         5.50 o                         
  -7   7  17         60.07         68.26         4.41 o                         
  -6   7  17         16.49         18.52         3.01 o                         
  -5   7  17          0.05          2.83         1.58 o                         
  -4   7  17          0.51          6.27         2.48 o                         
  -3   7  17        297.88        315.61         7.95 o                         
  -2   7  17        429.46        447.72        11.69 o                         
  -1   7  17        170.25        171.31         4.87 o                         
   0   7  17        163.07        147.81         5.63 o                         
   1   7  17         23.51         18.66         2.30 o                         
   2   7  17          5.99         11.53         3.40 o                         
   3   7  17          2.61          5.98         1.74 o                         
   4   7  17          1.40          1.57         1.86 o                         
   5   7  17          1.42          4.46         2.86 o                         
   6   7  17          0.12          4.34         5.61 o                         
   7   7  17         74.04         65.70         6.94 o                         
   8   7  17          7.38          1.50        12.67 o                         
  -8   8  17         38.55         44.62         6.89 o                         
  -7   8  17          3.84          7.99         4.42 o                         
  -6   8  17         46.50         48.54         4.46 o                         
  -5   8  17         48.19         46.09         3.76 o                         
  -4   8  17        238.23        241.11         6.86 o                         
  -3   8  17        158.55        183.52         5.93 o                         
  -2   8  17          0.18          7.39         2.58 o                         
  -1   8  17        117.88        129.82         6.00 o                         
   0   8  17        179.50        182.77         6.43 o                         
   1   8  17         21.21         19.37         2.45 o                         
   2   8  17        113.69        108.98         4.64 o                         
   3   8  17         66.31         59.69         3.26 o                         
   4   8  17         29.72         41.31         3.16 o                         
   5   8  17          0.00          1.14         3.12 o                         
   6   8  17         15.28         34.07         7.58 o                         
   7   8  17          1.95          4.22         6.07 o                         
  -7   9  17         92.51         90.74        10.13 o                         
  -6   9  17        132.61        142.38         7.98 o                         
  -5   9  17         57.26         55.80         3.44 o                         
  -4   9  17         30.03         28.77         2.76 o                         
  -3   9  17         63.97         73.00         3.73 o                         
  -2   9  17        254.08        270.78         7.67 o                         
  -1   9  17        149.75        151.57         6.36 o                         
   0   9  17          0.19          2.51         2.73 o                         
   1   9  17         86.17         91.10         3.63 o                         
   2   9  17          4.39          5.18         3.37 o                         
   3   9  17         50.45         49.33         3.70 o                         
   4   9  17         63.18         80.30         4.54 o                         
   6   9  17         34.67         29.27         7.75 o                         
  -6  10  17         18.28         16.53         4.78 o                         
  -5  10  17         10.55          9.18         2.43 o                         
  -4  10  17          8.16         10.72         2.82 o                         
  -3  10  17          7.97         14.13         2.92 o                         
  -2  10  17          0.60          5.55         2.93 o                         
  -1  10  17         95.42        110.56         5.86 o                         
   0  10  17         28.43         31.29         3.75 o                         
   1  10  17          2.95         -0.08         3.40 o                         
   2  10  17         24.74         22.61         6.13 o                         
   3  10  17         19.74         28.93         3.61 o                         
   4  10  17         13.43         18.39         6.13 o                         
   5  10  17         10.75          2.95         6.13 o                         
  -6  11  17          1.14          4.69        11.92 o                         
  -5  11  17          0.29         -0.38         3.69 o                         
  -4  11  17         11.43         19.02         3.07 o                         
  -3  11  17         28.24         40.09         4.41 o                         
  -2  11  17          1.08          5.47         3.87 o                         
  -1  11  17          9.45         12.66         4.15 o                         
   0  11  17         39.24         45.16         4.60 o                         
   1  11  17         28.86         25.10         5.52 o                         
   2  11  17          1.15          1.91         3.35 o                         
   3  11  17         21.36         24.13         5.64 o                         
  -5  12  17          0.05         15.73        11.97 o                         
  -4  12  17          0.59         11.63        10.47 o                         
  -3  12  17         27.14         40.56        13.42 o                         
  -2  12  17          0.00          3.97         4.36 o                         
  -1  12  17         27.62         31.15         5.94 o                         
   0  12  17         12.91         24.06         7.23 o                         
   1  12  17          5.21          1.42         5.28 o                         
   2  12  17          2.91          8.73         5.09 o                         
  -5  13  17         56.16         69.30        15.50 o                         
  -2  13  17          5.61          6.88         9.14 o                         
  -1  13  17          8.11          9.31         7.69 o                         
   0  13  17          1.88         18.45         6.83 o                         
   1  13  17         33.46         48.53         7.98 o                         
   0  14  17         21.48         45.29         8.97 o                         
 -10   0  18         20.21         25.51        12.84 o                         
  -9   0  18          3.27          0.54         3.81 o                         
  -8   0  18         20.38         16.64         3.61 o                         
  -7   0  18        342.15        293.59        11.05 o                         
  -6   0  18         50.99         35.87         3.66 o                         
  -5   0  18        160.04        145.43         6.18 o                         
  -4   0  18         57.91         60.49         3.81 o                         
  -3   0  18          9.03         12.38         2.94 o                         
  -2   0  18        242.34        239.06         5.45 o                         
  -1   0  18        215.50        207.81         7.59 o                         
   0   0  18        676.14        645.48        12.03 o                         
   1   0  18       5528.74       5431.81        90.82 o                         
   2   0  18        417.86        400.77         8.22 o                         
   3   0  18       2166.70       2092.69        40.34 o                         
   4   0  18        318.74        343.69        15.16 o                         
   5   0  18        262.34        235.81        14.72 o                         
   6   0  18        244.61        234.87         7.42 o                         
   7   0  18          4.90          2.41         2.78 o                         
   8   0  18         94.32         96.32         7.58 o                         
 -10   1  18         26.63         32.09         5.54 o                         
  -9   1  18         36.39         45.72         8.20 o                         
  -8   1  18         81.99         79.48         5.72 o                         
  -7   1  18        146.52        130.69         4.40 o                         
  -6   1  18        273.33        257.31         5.92 o                         
  -5   1  18        107.95        105.06         3.81 o                         
  -4   1  18         30.38         31.56         1.95 o                         
  -3   1  18         23.92         27.67         2.02 o                         
  -2   1  18        336.91        350.75         6.63 o                         
  -1   1  18        161.19        155.38         3.67 o                         
   0   1  18        405.82        393.63         6.57 o                         
   1   1  18        162.13        148.82         3.36 o                         
   2   1  18         70.61         66.48         2.08 o                         
   3   1  18       2533.78       2453.40        31.44 o                         
   4   1  18         18.28         20.81         2.70 o                         
   5   1  18          0.86          2.78         1.83 o                         
   6   1  18         18.07         20.49         1.80 o                         
   7   1  18         85.79         78.84         3.09 o                         
   8   1  18         21.58         26.69         4.29 o                         
 -10   2  18          3.21          4.58         4.54 o                         
  -9   2  18         41.55         44.87         3.51 o                         
  -8   2  18        152.18        156.20         5.29 o                         
  -7   2  18        130.03        113.65         2.83 o                         
  -6   2  18         20.39         26.16         2.75 o                         
  -5   2  18        111.21         90.64         3.91 o                         
  -4   2  18         58.74         61.56         2.03 o                         
  -3   2  18        109.61        111.53         2.65 o                         
  -2   2  18        660.30        617.60         9.12 o                         
  -1   2  18       1471.54       1469.11        19.12 o                         
   0   2  18        166.52        170.03         3.85 o                         
   1   2  18        113.62        106.76         2.72 o                         
   2   2  18        531.92        510.97         7.95 o                         
   3   2  18         10.70          6.94         1.80 o                         
   4   2  18         19.02         18.84         2.66 o                         
   5   2  18          3.09          1.98         2.06 o                         
   6   2  18          0.21          1.92         2.03 o                         
   7   2  18          0.21          4.53         2.39 o                         
   8   2  18          2.89          7.55         6.04 o                         
 -10   3  18          5.22          4.45         5.08 o                         
  -9   3  18          0.80         -3.14         3.14 o                         
  -8   3  18        104.79         91.41         4.28 o                         
  -7   3  18          6.25          4.80         2.16 o                         
  -6   3  18        169.13        170.00         4.02 o                         
  -5   3  18          3.77          2.95         1.67 o                         
  -4   3  18        107.35        113.27         3.02 o                         
  -3   3  18         22.56         26.82         2.17 o                         
  -2   3  18       2049.08       2043.08        27.58 o                         
  -1   3  18         88.04         86.74         2.11 o                         
   0   3  18        347.35        363.95         6.44 o                         
   1   3  18        195.48        195.05         5.75 o                         
   2   3  18        517.98        508.84         9.11 o                         
   3   3  18          0.06          2.87         1.84 o                         
   4   3  18         20.85         22.05         2.48 o                         
   5   3  18        136.38        126.56         4.08 o                         
   6   3  18        106.78         98.26         3.15 o                         
   7   3  18         84.96         77.42         4.37 o                         
   8   3  18          1.36          4.69         6.83 o                         
 -10   4  18          6.82         11.26         5.57 o                         
  -9   4  18          0.27         -3.53         4.87 o                         
  -8   4  18          0.02          2.52         3.20 o                         
  -7   4  18         39.13         40.96         3.02 o                         
  -6   4  18         19.97         16.01         2.17 o                         
  -5   4  18         29.86         27.06         3.12 o                         
  -4   4  18        300.92        293.61         5.64 o                         
  -3   4  18         13.10         12.84         1.46 o                         
  -2   4  18        459.51        479.14         8.14 o                         
  -1   4  18         46.58         41.66         2.81 o                         
   0   4  18         68.65         64.68         2.59 o                         
   1   4  18        202.22        192.82         4.15 o                         
   2   4  18          7.51          9.49         1.62 o                         
   3   4  18        694.12        643.75        11.56 o                         
   4   4  18         88.82         80.84         3.00 o                         
   5   4  18          2.87          5.56         2.35 o                         
   6   4  18         18.17         17.03         2.68 o                         
   7   4  18         50.83         50.31         4.35 o                         
   8   4  18          6.07         11.95         4.91 o                         
 -10   5  18         15.86         10.44         7.09 o                         
  -9   5  18          5.11          7.61         5.73 o                         
  -8   5  18          4.96          6.12         5.24 o                         
  -7   5  18          6.66          9.89         2.85 o                         
  -6   5  18        183.35        173.15         4.92 o                         
  -5   5  18         22.89         22.70         1.81 o                         
  -4   5  18          0.13          0.85         1.73 o                         
  -3   5  18        174.02        177.63         5.10 o                         
  -2   5  18         54.77         52.77         2.93 o                         
  -1   5  18          7.90          9.41         2.70 o                         
   0   5  18         61.60         67.74         2.57 o                         
   1   5  18        401.41        380.42         7.07 o                         
   2   5  18         13.46          9.38         1.67 o                         
   3   5  18          3.66          4.64         2.06 o                         
   4   5  18         47.51         54.93         2.73 o                         
   5   5  18        149.17        118.78         4.33 o                         
   6   5  18          2.46          4.89         3.59 o                         
   7   5  18         15.48         11.84         5.52 o                         
   8   5  18         20.52         15.27         9.78 o                         
  -9   6  18         49.38         62.73         7.42 o                         
  -8   6  18          1.88          4.63         5.03 o                         
  -7   6  18         30.55         29.79         3.61 o                         
  -6   6  18          6.42          9.62         2.63 o                         
  -5   6  18        109.54        105.51         3.44 o                         
  -4   6  18         14.79         15.28         3.43 o                         
  -3   6  18         40.13         42.32         2.67 o                         
  -2   6  18          3.88          4.61         2.19 o                         
  -1   6  18        241.92        225.18         4.61 o                         
   0   6  18        568.67        575.44        15.19 o                         
   1   6  18         48.67         53.10         2.81 o                         
   2   6  18         10.20          8.24         1.85 o                         
   3   6  18         22.60         20.49         2.09 o                         
   4   6  18        134.64        125.02         5.03 o                         
   5   6  18         18.07         13.19         2.72 o                         
   6   6  18         25.42         32.56        14.32 o                         
   7   6  18         48.95         41.28         6.30 o                         
  -8   7  18         74.47         86.17         7.36 o                         
  -7   7  18         16.34         16.95         4.64 o                         
  -6   7  18         56.11         63.07         6.94 o                         
  -5   7  18         68.67         61.06         3.14 o                         
  -4   7  18         64.53         77.30         3.48 o                         
  -3   7  18        518.86        534.50        10.38 o                         
  -2   7  18          1.44          2.58         2.19 o                         
  -1   7  18         55.18         60.47         3.66 o                         
   0   7  18        256.81        252.62         5.57 o                         
   1   7  18        185.28        180.69         6.02 o                         
   2   7  18        225.05        191.60         5.68 o                         
   3   7  18         72.26         85.18         5.14 o                         
   4   7  18         59.46         68.72         2.86 o                         
   5   7  18         14.85         11.10         4.80 o                         
   6   7  18          0.05          8.04         6.25 o                         
   7   7  18          0.15         -3.48         5.85 o                         
  -7   8  18        111.54        116.27         7.66 o                         
  -6   8  18          0.70         -2.45         3.12 o                         
  -5   8  18         49.71         53.70         5.83 o                         
  -4   8  18         98.29        105.23         4.20 o                         
  -3   8  18        249.36        246.86         7.13 o                         
  -2   8  18         40.57         49.03         4.64 o                         
  -1   8  18        223.54        221.96        11.76 o                         
   0   8  18          1.48          2.34         2.29 o                         
   1   8  18          4.83          0.58         2.25 o                         
   2   8  18         47.66         44.78         4.40 o                         
   3   8  18        110.88        123.03         6.55 o                         
   4   8  18         75.46         72.46         4.09 o                         
   5   8  18         15.27         22.15         6.42 o                         
   6   8  18          2.42         13.30         6.88 o                         
  -7   9  18          3.63          3.94         5.94 o                         
  -6   9  18          0.37          1.71         4.31 o                         
  -5   9  18         18.17         16.35         3.62 o                         
  -4   9  18          2.93          7.25         2.15 o                         
  -3   9  18         93.34         95.50         3.95 o                         
  -2   9  18          7.53         12.44         2.84 o                         
  -1   9  18         79.40         83.02         3.96 o                         
   0   9  18         68.44         62.50         6.32 o                         
   1   9  18          0.16         -1.48         2.44 o                         
   2   9  18          2.70          0.36         2.80 o                         
   3   9  18         16.38         15.80         2.94 o                         
   4   9  18         68.82         76.27         4.61 o                         
   5   9  18         69.32         94.87         9.20 o                         
  -6  10  18          0.09         -3.91         4.96 o                         
  -5  10  18          7.04         13.13         4.41 o                         
  -4  10  18          0.75          4.24         2.81 o                         
  -3  10  18          1.13          8.70         3.99 o                         
  -2  10  18        223.22        211.69         9.58 o                         
  -1  10  18        382.68        393.60        18.23 o                         
   0  10  18         11.53         12.57         6.53 o                         
   1  10  18          6.55          4.57         2.96 o                         
   2  10  18         13.12         24.58         9.83 o                         
   3  10  18         63.66         60.56         4.34 o                         
   4  10  18          0.11         10.18         6.65 o                         
  -6  11  18          0.32         15.97        13.36 o                         
  -5  11  18          0.05          2.62         4.32 o                         
  -4  11  18          0.01         -1.29         6.09 o                         
  -3  11  18          1.64          6.51         3.02 o                         
  -2  11  18          1.05         -0.03         5.28 o                         
  -1  11  18         17.85         21.51         6.90 o                         
   0  11  18         25.70         35.42        12.41 o                         
   1  11  18         21.31         16.49         4.06 o                         
   2  11  18         26.33         36.72         5.02 o                         
   3  11  18         54.91         65.77         4.70 o                         
  -5  12  18         12.44         43.90        13.71 o                         
  -4  12  18          0.89         -6.59        11.63 o                         
  -3  12  18          0.02          2.91         6.01 o                         
  -2  12  18         17.87         21.09         6.83 o                         
  -1  12  18          0.42         10.41         7.46 o                         
   0  12  18          8.92         29.96         7.52 o                         
   1  12  18          0.01         -6.19         6.54 o                         
   2  12  18          1.88          3.41         4.86 o                         
  -1  13  18         21.86         19.03         8.16 o                         
   0  13  18         25.72         29.39         7.46 o                         
   1  13  18          5.20          3.07         6.59 o                         
 -10   1  19          7.16         18.99         9.75 o                         
  -9   1  19          0.24          3.16         2.96 o                         
  -8   1  19         21.20         24.33         3.61 o                         
  -7   1  19          9.77         14.19         2.38 o                         
  -6   1  19          0.00          1.09         1.99 o                         
  -5   1  19         43.52         34.02         2.46 o                         
  -4   1  19        187.05        176.60         4.36 o
[truncated: 120,610 more chars]
